# Supplementary material for: Causal relationship between circulating immune cells and inflammatory bowel disease: A Mendelian randomization analysis
Source: Medicine (Baltimore). 2024 Jul 26;103(30):e39056. doi: 10.1097/MD.0000000000039056 (PMC11272237; doi:10.1097/MD.0000000000039056)
Supplement: Supplementary file 1 [file medi-103-e39056-s001.xlsx]

## Sheet: 1
Supplementary Table S1. MR results of causal effects of immune cells on inflammatory bowel disease.
Outcome	ID.exposure	N.samples	panel	Trait	Trait.type	nsnp	b_Inverse variance weighted	se_Inverse variance weighted	or_Inverse variance weighted	or_lci95_Inverse variance weighted	or_uci95_Inverse variance weighted	pval_Inverse variance weighted	pval_fdr	b_MR Egger	se_MR Egger	or_MR Egger	or_lci95_MR Egger	or_uci95_MR Egger	pval_MR Egger	b_Weighted median	se_Weighted median	or_Weighted median	or_lci95_Weighted median	or_uci95_Weighted median	pval_Weighted median	b_Simple mode	se_Simple mode	or_Simple mode	or_lci95_Simple mode	or_uci95_Simple mode	pval_Simple mode	b_Weighted mode	se_Weighted mode	or_Weighted mode	or_lci95_Weighted mode	or_uci95_Weighted mode	pval_Weighted mode
Inflammatory bowel disease	ebi-a-GCST90001391	3756	B cell	IgD+ %B cell	Relative count	13	0.005	0.026	1.005	0.956	1.057	0.843	0.99	-0.019	0.038	0.982	0.911	1.057	0.632	0.006	0.028	1.006	0.953	1.063	0.818	0.037	0.044	1.038	0.953	1.131	0.409	-0.009	0.022	0.991	0.949	1.035	0.696
Inflammatory bowel disease	ebi-a-GCST90001392	3754	B cell	IgD+ CD38br AC	Absolute count	26	0.006	0.011	1.006	0.985	1.028	0.566	0.907	0.007	0.013	1.007	0.982	1.032	0.582	0	0.014	1	0.973	1.027	0.989	0.014	0.029	1.014	0.958	1.073	0.635	0.002	0.012	1.002	0.979	1.026	0.857
Inflammatory bowel disease	ebi-a-GCST90001393	3755	B cell	IgD+ CD38dim %B cell	Relative count	15	0.004	0.033	1.004	0.94	1.072	0.905	0.995	-0.104	0.074	0.901	0.779	1.042	0.183	0.003	0.042	1.003	0.925	1.088	0.936	0.064	0.075	1.066	0.921	1.234	0.404	-0.016	0.073	0.984	0.853	1.134	0.824
Inflammatory bowel disease	ebi-a-GCST90001394	3754	B cell	IgD+ CD38dim AC	Absolute count	28	-0.02	0.01	0.98	0.961	0.999	0.041	0.439	-0.02	0.012	0.98	0.957	1.004	0.108	-0.017	0.014	0.983	0.957	1.009	0.199	-0.035	0.027	0.966	0.917	1.018	0.203	-0.023	0.011	0.978	0.957	0.998	0.043
Inflammatory bowel disease	ebi-a-GCST90001395	3755	B cell	IgD+ CD38- %B cell	Relative count	19	0.014	0.046	1.014	0.927	1.109	0.756	0.964	-0.019	0.057	0.982	0.878	1.098	0.749	-0.016	0.023	0.984	0.94	1.031	0.505	-0.074	0.046	0.929	0.849	1.016	0.124	-0.011	0.02	0.989	0.951	1.027	0.57
Inflammatory bowel disease	ebi-a-GCST90001396	3754	B cell	IgD+ CD38- AC	Absolute count	15	-0.052	0.04	0.95	0.877	1.028	0.2	0.77	-0.016	0.097	0.984	0.813	1.191	0.871	-0.047	0.044	0.954	0.875	1.039	0.279	0.016	0.078	1.016	0.873	1.183	0.839	-0.035	0.06	0.966	0.859	1.086	0.57
Inflammatory bowel disease	ebi-a-GCST90001397	3755	B cell	Unsw mem %B cell	Relative count	30	0.011	0.024	1.011	0.964	1.06	0.644	0.937	-0.003	0.037	0.997	0.927	1.071	0.93	0.006	0.025	1.006	0.958	1.057	0.807	0.012	0.041	1.013	0.934	1.098	0.765	0.005	0.024	1.005	0.959	1.052	0.85
Inflammatory bowel disease	ebi-a-GCST90001398	3754	B cell	Unsw mem AC	Absolute count	17	-0.008	0.044	0.992	0.91	1.082	0.854	0.994	-0.178	0.102	0.837	0.686	1.021	0.099	-0.01	0.039	0.99	0.917	1.069	0.793	-0.029	0.067	0.972	0.852	1.108	0.676	0	0.064	1	0.883	1.133	0.994
Inflammatory bowel disease	ebi-a-GCST90001399	3755	B cell	IgD- CD27- %B cell	Relative count	21	-0.023	0.047	0.977	0.892	1.071	0.624	0.933	-0.138	0.088	0.871	0.733	1.035	0.134	-0.074	0.036	0.928	0.865	0.996	0.039	0.032	0.064	1.032	0.911	1.169	0.622	-0.135	0.034	0.874	0.817	0.934	0.001
Inflammatory bowel disease	ebi-a-GCST90001400	3755	B cell	IgD+ AC	Absolute count	13	-0.009	0.013	0.991	0.967	1.015	0.455	0.898	-0.012	0.015	0.988	0.958	1.018	0.452	-0.012	0.016	0.988	0.957	1.02	0.445	-0.018	0.035	0.982	0.918	1.051	0.613	-0.015	0.014	0.985	0.958	1.014	0.325
Inflammatory bowel disease	ebi-a-GCST90001401	3754	B cell	IgD- CD27- AC	Absolute count	24	-0.037	0.034	0.964	0.902	1.03	0.275	0.801	0.006	0.071	1.006	0.876	1.156	0.929	-0.062	0.039	0.94	0.872	1.014	0.111	-0.078	0.075	0.925	0.798	1.072	0.309	-0.131	0.093	0.877	0.731	1.053	0.172
Inflammatory bowel disease	ebi-a-GCST90001402	3755	B cell	Sw mem %B cell	Relative count	11	-0.008	0.034	0.992	0.928	1.06	0.806	0.979	0.042	0.046	1.043	0.952	1.142	0.393	-0.007	0.03	0.993	0.936	1.054	0.817	0.014	0.045	1.014	0.929	1.106	0.763	0.01	0.03	1.01	0.953	1.07	0.75
Inflammatory bowel disease	ebi-a-GCST90001403	3754	B cell	Sw mem AC	Absolute count	19	-0.036	0.028	0.964	0.913	1.019	0.198	0.77	-0.074	0.048	0.929	0.845	1.02	0.141	-0.095	0.032	0.91	0.854	0.969	0.003	-0.088	0.061	0.916	0.812	1.033	0.171	-0.101	0.037	0.904	0.84	0.972	0.014
Inflammatory bowel disease	ebi-a-GCST90001404	3756	B cell	PB/PC %B cell	Relative count	23	0.014	0.019	1.014	0.977	1.051	0.466	0.9	0.003	0.026	1.003	0.954	1.055	0.908	0.014	0.021	1.014	0.973	1.057	0.504	0.002	0.04	1.002	0.926	1.084	0.961	0.015	0.019	1.015	0.977	1.055	0.454
Inflammatory bowel disease	ebi-a-GCST90001405	3755	B cell	PB/PC AC	Absolute count	21	-0.014	0.014	0.986	0.959	1.013	0.303	0.801	-0.019	0.017	0.981	0.948	1.015	0.281	-0.011	0.021	0.989	0.949	1.03	0.597	0.004	0.038	1.004	0.933	1.081	0.912	-0.006	0.02	0.994	0.956	1.033	0.751
Inflammatory bowel disease	ebi-a-GCST90001406	3755	B cell	Memory B cell %B cell	Relative count	27	-0.047	0.023	0.954	0.913	0.997	0.038	0.439	-0.004	0.034	0.996	0.931	1.065	0.904	-0.048	0.027	0.954	0.904	1.005	0.078	-0.009	0.044	0.991	0.91	1.08	0.84	-0.034	0.025	0.966	0.92	1.015	0.183
Inflammatory bowel disease	ebi-a-GCST90001407	3754	B cell	Memory B cell AC	Absolute count	14	0.017	0.019	1.017	0.98	1.056	0.37	0.832	0.009	0.025	1.009	0.96	1.061	0.727	0.005	0.026	1.005	0.955	1.058	0.84	0.009	0.045	1.009	0.924	1.101	0.845	0.003	0.023	1.003	0.96	1.048	0.891
Inflammatory bowel disease	ebi-a-GCST90001408	3755	B cell	Naive-mature B cell %B cell	Relative count	27	0.033	0.023	1.034	0.989	1.08	0.146	0.682	0.014	0.036	1.015	0.945	1.089	0.694	0.044	0.025	1.045	0.995	1.098	0.077	-0.014	0.039	0.986	0.913	1.066	0.73	0.028	0.027	1.028	0.975	1.084	0.313
Inflammatory bowel disease	ebi-a-GCST90001409	3754	B cell	Naive-mature B cell AC	Absolute count	20	-0.017	0.023	0.983	0.94	1.028	0.462	0.9	-0.017	0.033	0.983	0.922	1.048	0.606	-0.043	0.027	0.958	0.91	1.01	0.11	-0.03	0.05	0.97	0.879	1.07	0.551	-0.042	0.026	0.959	0.912	1.008	0.117
Inflammatory bowel disease	ebi-a-GCST90001410	3755	B cell	IgD- CD38br %B cell	Relative count	12	-0.018	0.029	0.982	0.928	1.04	0.541	0.906	-0.079	0.058	0.924	0.825	1.034	0.198	-0.01	0.036	0.99	0.922	1.063	0.787	0.006	0.05	1.006	0.912	1.109	0.91	-0.002	0.047	0.998	0.911	1.094	0.966
Inflammatory bowel disease	ebi-a-GCST90001411	3755	B cell	IgD+ CD24+ %B cell	Relative count	16	0.077	0.064	1.08	0.952	1.225	0.235	0.792	0.27	0.123	1.31	1.031	1.666	0.045	-0.046	0.044	0.955	0.876	1.042	0.302	-0.113	0.067	0.893	0.784	1.018	0.112	-0.071	0.057	0.931	0.832	1.042	0.233
Inflammatory bowel disease	ebi-a-GCST90001412	3754	B cell	IgD+ CD24+ AC	Absolute count	23	-0.061	0.03	0.94	0.886	0.998	0.044	0.445	-0.078	0.096	0.925	0.767	1.117	0.427	-0.068	0.036	0.934	0.87	1.002	0.056	-0.092	0.064	0.912	0.804	1.034	0.165	-0.092	0.059	0.912	0.812	1.024	0.132
Inflammatory bowel disease	ebi-a-GCST90001413	3755	B cell	IgD- CD24- %B cell	Relative count	17	0.005	0.011	1.005	0.984	1.027	0.628	0.935	0.008	0.014	1.008	0.982	1.036	0.554	-0.002	0.014	0.998	0.97	1.026	0.872	0.015	0.027	1.016	0.963	1.071	0.578	0.004	0.013	1.004	0.979	1.03	0.742
Inflammatory bowel disease	ebi-a-GCST90001414	3754	B cell	IgD- CD24- AC	Absolute count	17	0.032	0.028	1.033	0.977	1.092	0.254	0.801	0.073	0.044	1.075	0.987	1.172	0.118	0.036	0.033	1.037	0.972	1.107	0.274	0.018	0.056	1.018	0.912	1.136	0.756	0.047	0.033	1.048	0.982	1.118	0.174
Inflammatory bowel disease	ebi-a-GCST90001415	3755	B cell	IgD+ CD24- %B cell	Relative count	17	-0.011	0.024	0.989	0.944	1.037	0.654	0.937	-0.022	0.033	0.978	0.917	1.043	0.51	-0.034	0.025	0.967	0.921	1.015	0.176	-0.075	0.046	0.928	0.848	1.015	0.123	-0.038	0.023	0.963	0.921	1.007	0.118
Inflammatory bowel disease	ebi-a-GCST90001416	3754	B cell	IgD+ CD24- AC	Absolute count	19	-0.008	0.015	0.992	0.963	1.021	0.579	0.911	-0.004	0.019	0.996	0.96	1.033	0.838	-0.013	0.016	0.987	0.957	1.018	0.401	-0.035	0.043	0.966	0.888	1.05	0.425	-0.019	0.014	0.981	0.955	1.008	0.18
Inflammatory bowel disease	ebi-a-GCST90001417	3755	B cell	CD24+ CD27+ %B cell	Relative count	25	-0.022	0.025	0.979	0.932	1.027	0.383	0.843	0.001	0.042	1.001	0.923	1.086	0.984	-0.02	0.029	0.98	0.926	1.038	0.495	0.07	0.063	1.072	0.947	1.214	0.28	0.049	0.043	1.05	0.965	1.143	0.267
Inflammatory bowel disease	ebi-a-GCST90001418	3754	B cell	CD24+ CD27+ AC	Absolute count	24	0.009	0.019	1.009	0.972	1.047	0.645	0.937	0.005	0.026	1.005	0.954	1.058	0.862	0.007	0.024	1.007	0.96	1.057	0.764	0.037	0.044	1.038	0.953	1.13	0.406	0.011	0.021	1.012	0.97	1.055	0.594
Inflammatory bowel disease	ebi-a-GCST90001419	3756	B cell	CD20- %B cell	Relative count	14	0.044	0.021	1.045	1.002	1.089	0.038	0.439	0.022	0.03	1.023	0.964	1.084	0.47	0.035	0.029	1.036	0.979	1.096	0.224	0.07	0.057	1.072	0.959	1.199	0.242	0.037	0.029	1.037	0.981	1.097	0.223
Inflammatory bowel disease	ebi-a-GCST90001420	3754	B cell	IgD- CD38br AC	Absolute count	16	0.039	0.023	1.039	0.993	1.088	0.096	0.61	0.038	0.037	1.039	0.967	1.116	0.311	0.067	0.033	1.069	1.003	1.14	0.04	0.062	0.057	1.064	0.95	1.191	0.299	0.071	0.043	1.073	0.986	1.169	0.123
Inflammatory bowel disease	ebi-a-GCST90001421	3755	B cell	CD20- AC	Absolute count	17	0.029	0.027	1.03	0.977	1.085	0.27	0.801	0.024	0.04	1.024	0.948	1.107	0.553	0.019	0.03	1.019	0.962	1.081	0.519	-0.016	0.049	0.984	0.893	1.084	0.749	0.017	0.03	1.017	0.959	1.078	0.582
Inflammatory bowel disease	ebi-a-GCST90001422	3757	B cell	CD20- CD38- %B cell	Relative count	22	-0.065	0.06	0.937	0.833	1.053	0.275	0.801	-0.054	0.103	0.947	0.774	1.16	0.606	-0.022	0.031	0.978	0.92	1.04	0.479	0.077	0.047	1.08	0.985	1.184	0.116	-0.02	0.043	0.98	0.901	1.067	0.649
Inflammatory bowel disease	ebi-a-GCST90001423	3756	B cell	CD20- CD38- AC	Absolute count	14	-0.136	0.094	0.873	0.726	1.05	0.149	0.685	-0.22	0.212	0.803	0.53	1.216	0.321	-0.029	0.043	0.971	0.894	1.056	0.495	-0.024	0.061	0.977	0.867	1.1	0.704	-0.035	0.053	0.966	0.871	1.071	0.523
Inflammatory bowel disease	ebi-a-GCST90001424	3755	B cell	IgD+ %Lymphocyte	Relative count	14	-0.002	0.028	0.998	0.945	1.054	0.942	0.995	-0.022	0.034	0.978	0.915	1.045	0.525	-0.011	0.02	0.989	0.951	1.03	0.602	0	0.047	1	0.912	1.097	0.997	-0.017	0.019	0.984	0.948	1.02	0.392
Inflammatory bowel disease	ebi-a-GCST90001425	3754	B cell	IgD- CD38br %lymphocyte	Relative count	25	0.001	0.016	1.001	0.97	1.033	0.946	0.995	-0.001	0.02	0.999	0.96	1.04	0.975	0.004	0.021	1.004	0.963	1.047	0.833	0.018	0.037	1.018	0.947	1.095	0.625	-0.005	0.02	0.995	0.957	1.035	0.811
Inflammatory bowel disease	ebi-a-GCST90001426	3754	B cell	IgD- CD38dim %lymphocyte	Relative count	21	-0.009	0.017	0.991	0.959	1.025	0.606	0.922	0.016	0.02	1.016	0.977	1.057	0.428	0.009	0.024	1.009	0.962	1.059	0.703	-0.089	0.053	0.914	0.824	1.015	0.11	0.027	0.021	1.027	0.985	1.071	0.222
Inflammatory bowel disease	ebi-a-GCST90001427	3754	B cell	IgD- CD38- %lymphocyte	Relative count	27	-0.001	0.02	0.999	0.96	1.04	0.978	0.995	0.014	0.034	1.014	0.948	1.085	0.69	0.012	0.028	1.012	0.959	1.068	0.662	0.003	0.046	1.003	0.916	1.098	0.948	-0.006	0.034	0.994	0.929	1.063	0.857
Inflammatory bowel disease	ebi-a-GCST90001428	3755	B cell	IgD- CD38dim %B cell	Relative count	22	0.019	0.021	1.02	0.978	1.063	0.357	0.832	0.019	0.026	1.019	0.968	1.072	0.479	0.016	0.017	1.016	0.983	1.05	0.349	0.007	0.029	1.007	0.952	1.065	0.801	0.015	0.015	1.015	0.986	1.045	0.331
Inflammatory bowel disease	ebi-a-GCST90001429	3754	B cell	IgD+ CD38br %lymphocyte	Relative count	21	-0.023	0.041	0.977	0.902	1.059	0.577	0.911	0.034	0.087	1.034	0.873	1.226	0.701	0.019	0.033	1.019	0.954	1.087	0.578	0.02	0.052	1.02	0.921	1.13	0.706	0.024	0.043	1.024	0.942	1.114	0.58
Inflammatory bowel disease	ebi-a-GCST90001430	3754	B cell	IgD+ CD38dim %lymphocyte	Relative count	30	0.011	0.019	1.011	0.974	1.049	0.57	0.907	0.004	0.024	1.004	0.958	1.052	0.869	-0.007	0.02	0.993	0.956	1.032	0.738	-0.02	0.042	0.98	0.902	1.065	0.633	0	0.017	1	0.968	1.033	0.997
Inflammatory bowel disease	ebi-a-GCST90001431	3754	B cell	IgD+ CD38- %lymphocyte	Relative count	14	0.003	0.016	1.003	0.971	1.035	0.873	0.995	-0.012	0.019	0.988	0.951	1.027	0.555	-0.009	0.02	0.991	0.952	1.031	0.644	0.057	0.053	1.059	0.954	1.175	0.3	-0.008	0.02	0.992	0.954	1.031	0.677
Inflammatory bowel disease	ebi-a-GCST90001432	3754	B cell	Unsw Mem %lymphocyte	Relative count	20	0.03	0.038	1.03	0.957	1.109	0.429	0.887	-0.065	0.092	0.937	0.782	1.122	0.488	0.059	0.039	1.061	0.982	1.146	0.135	0.056	0.07	1.058	0.921	1.214	0.436	0.061	0.06	1.063	0.944	1.196	0.325
Inflammatory bowel disease	ebi-a-GCST90001433	3754	B cell	IgD- CD27- %lymphocyte	Relative count	16	-0.103	0.026	0.902	0.857	0.949	0	0.059	-0.15	0.064	0.861	0.759	0.976	0.035	-0.125	0.038	0.883	0.82	0.95	0.001	-0.12	0.074	0.887	0.767	1.025	0.125	-0.163	0.047	0.85	0.775	0.932	0.004
Inflammatory bowel disease	ebi-a-GCST90001434	3754	B cell	Sw mem %lymphocyte	Relative count	14	0.027	0.034	1.027	0.96	1.099	0.434	0.887	0.099	0.067	1.104	0.968	1.259	0.166	0	0.037	1	0.929	1.076	0.997	-0.068	0.066	0.934	0.821	1.063	0.318	-0.057	0.059	0.944	0.841	1.06	0.349
Inflammatory bowel disease	ebi-a-GCST90001435	3755	B cell	PB/PC %lymphocyte	Relative count	18	0.017	0.02	1.017	0.979	1.057	0.381	0.843	-0.006	0.023	0.994	0.951	1.039	0.783	0.009	0.019	1.009	0.973	1.046	0.645	0	0.031	1	0.941	1.064	0.99	0.002	0.016	1.002	0.971	1.034	0.898
Inflammatory bowel disease	ebi-a-GCST90001436	3754	B cell	Memory B cell %lymphocyte	Relative count	25	0.003	0.019	1.003	0.968	1.04	0.855	0.994	0.015	0.025	1.016	0.966	1.067	0.548	0.01	0.022	1.01	0.967	1.054	0.662	0.029	0.041	1.029	0.949	1.116	0.496	0.019	0.02	1.019	0.979	1.06	0.371
Inflammatory bowel disease	ebi-a-GCST90001437	3754	B cell	Naive-mature B cell %lymphocyte	Relative count	20	-0.021	0.028	0.98	0.928	1.034	0.456	0.898	-0.073	0.067	0.929	0.815	1.059	0.287	-0.021	0.038	0.979	0.908	1.055	0.577	-0.043	0.069	0.958	0.836	1.096	0.536	-0.034	0.054	0.967	0.869	1.076	0.544
Inflammatory bowel disease	ebi-a-GCST90001438	3754	B cell	IgD- CD38dim AC	Absolute count	15	-0.055	0.029	0.947	0.895	1.002	0.057	0.524	-0.12	0.039	0.887	0.822	0.958	0.009	-0.091	0.035	0.913	0.852	0.978	0.009	-0.083	0.052	0.92	0.832	1.018	0.13	-0.094	0.035	0.91	0.85	0.975	0.017
Inflammatory bowel disease	ebi-a-GCST90001439	3754	B cell	IgD+ CD24+ %lymphocyte	Relative count	17	-0.033	0.028	0.968	0.916	1.022	0.237	0.792	-0.118	0.086	0.888	0.75	1.052	0.191	-0.056	0.04	0.945	0.874	1.023	0.163	-0.09	0.073	0.914	0.792	1.055	0.238	-0.11	0.085	0.896	0.758	1.058	0.214
Inflammatory bowel disease	ebi-a-GCST90001440	3754	B cell	IgD- CD24- %lymphocyte	Relative count	23	-0.003	0.016	0.997	0.966	1.029	0.832	0.985	0.018	0.022	1.018	0.975	1.063	0.425	0.009	0.023	1.009	0.964	1.057	0.687	-0.063	0.046	0.939	0.858	1.027	0.184	0.013	0.021	1.013	0.972	1.056	0.555
Inflammatory bowel disease	ebi-a-GCST90001441	3754	B cell	IgD+ CD24- %lymphocyte	Relative count	15	-0.006	0.049	0.994	0.903	1.095	0.909	0.995	-0.137	0.093	0.872	0.727	1.046	0.165	-0.072	0.046	0.931	0.85	1.019	0.121	-0.065	0.077	0.937	0.806	1.089	0.409	-0.082	0.048	0.921	0.838	1.013	0.111
Inflammatory bowel disease	ebi-a-GCST90001442	3754	B cell	CD24+ CD27+ %lymphocyte	Relative count	27	0.004	0.013	1.004	0.978	1.03	0.772	0.964	-0.008	0.016	0.992	0.961	1.023	0.617	-0.009	0.018	0.991	0.957	1.026	0.596	-0.007	0.036	0.993	0.925	1.066	0.846	-0.007	0.014	0.993	0.965	1.021	0.628
Inflammatory bowel disease	ebi-a-GCST90001443	3755	B cell	CD20- %lymphocyte	Relative count	13	-0.003	0.021	0.997	0.956	1.04	0.9	0.995	0.014	0.031	1.014	0.953	1.078	0.668	0.024	0.027	1.025	0.972	1.08	0.363	0.03	0.045	1.031	0.944	1.126	0.514	0.029	0.026	1.03	0.978	1.084	0.29
Inflammatory bowel disease	ebi-a-GCST90001444	3756	B cell	CD20- CD38- %lymphocyte	Relative count	22	-0.067	0.066	0.935	0.822	1.063	0.306	0.801	-0.061	0.127	0.941	0.735	1.206	0.638	-0.013	0.035	0.987	0.921	1.058	0.709	0.079	0.055	1.082	0.971	1.206	0.169	-0.023	0.045	0.977	0.895	1.068	0.618
Inflammatory bowel disease	ebi-a-GCST90001445	3755	B cell	IgD- CD38- %B cell	Relative count	11	-0.1	0.048	0.905	0.823	0.994	0.037	0.439	-0.179	0.121	0.836	0.659	1.06	0.173	-0.076	0.051	0.927	0.838	1.025	0.138	-0.053	0.089	0.948	0.796	1.13	0.565	-0.026	0.077	0.974	0.837	1.133	0.739
Inflammatory bowel disease	ebi-a-GCST90001446	3754	B cell	IgD- CD38- AC	Absolute count	12	0.037	0.032	1.038	0.974	1.106	0.254	0.801	0.068	0.054	1.07	0.963	1.19	0.237	-0.017	0.047	0.984	0.897	1.079	0.726	0.08	0.086	1.083	0.916	1.282	0.37	-0.014	0.06	0.986	0.877	1.108	0.814
Inflammatory bowel disease	ebi-a-GCST90001447	3755	B cell	IgD+ CD38br %B cell	Relative count	19	-0.022	0.02	0.978	0.94	1.017	0.261	0.801	-0.004	0.031	0.996	0.938	1.058	0.901	-0.016	0.028	0.984	0.931	1.041	0.578	0	0.042	1	0.921	1.085	0.998	-0.021	0.028	0.979	0.926	1.035	0.464
Inflammatory bowel disease	ebi-a-GCST90001448	3020	cDC	CD11c+ monocyte AC	Absolute count	16	0.011	0.022	1.011	0.967	1.056	0.636	0.937	0.003	0.04	1.003	0.927	1.086	0.932	0.023	0.03	1.023	0.964	1.086	0.446	0.027	0.045	1.028	0.942	1.122	0.55	0.024	0.037	1.025	0.953	1.102	0.521
Inflammatory bowel disease	ebi-a-GCST90001449	3043	cDC	CD11c+ monocyte %monocyte	Relative count	20	0.007	0.021	1.007	0.967	1.049	0.732	0.961	0.029	0.04	1.029	0.951	1.114	0.482	0.043	0.032	1.044	0.98	1.112	0.182	-0.05	0.065	0.951	0.837	1.081	0.45	0.051	0.036	1.052	0.981	1.129	0.172
Inflammatory bowel disease	ebi-a-GCST90001450	3019	cDC	CD62L- monocyte AC	Absolute count	21	-0.021	0.021	0.979	0.94	1.02	0.309	0.801	-0.004	0.031	0.996	0.938	1.057	0.895	-0.01	0.024	0.99	0.944	1.038	0.668	0.001	0.046	1.001	0.914	1.096	0.977	-0.008	0.021	0.992	0.951	1.034	0.706
Inflammatory bowel disease	ebi-a-GCST90001451	3042	cDC	CD62L- monocyte %monocyte	Relative count	20	-0.005	0.02	0.995	0.956	1.035	0.799	0.974	0.01	0.052	1.01	0.912	1.119	0.848	-0.017	0.029	0.983	0.93	1.04	0.555	-0.04	0.049	0.961	0.873	1.057	0.424	-0.018	0.037	0.982	0.914	1.055	0.626
Inflammatory bowel disease	ebi-a-GCST90001452	3017	cDC	CD11c+ CD62L- monocyte AC	Absolute count	20	0.022	0.015	1.023	0.992	1.054	0.143	0.682	0.034	0.021	1.035	0.993	1.078	0.122	0.025	0.022	1.025	0.982	1.07	0.257	0.032	0.029	1.033	0.975	1.094	0.285	0.026	0.019	1.026	0.989	1.065	0.186
Inflammatory bowel disease	ebi-a-GCST90001453	3040	cDC	CD11c+ CD62L- monocyte %monocyte	Relative count	19	0.016	0.024	1.017	0.97	1.065	0.493	0.906	-0.023	0.052	0.977	0.883	1.081	0.662	0.028	0.033	1.028	0.963	1.098	0.402	0.011	0.055	1.011	0.908	1.126	0.842	0.025	0.045	1.026	0.94	1.119	0.578
Inflammatory bowel disease	ebi-a-GCST90001454	3018	cDC	CD62L- HLA DR++ monocyte AC	Absolute count	17	-0.002	0.026	0.998	0.949	1.05	0.951	0.995	0.013	0.057	1.013	0.905	1.133	0.826	0.025	0.034	1.025	0.958	1.097	0.47	0.057	0.06	1.059	0.941	1.192	0.358	0.045	0.053	1.046	0.943	1.161	0.408
Inflammatory bowel disease	ebi-a-GCST90001455	3041	cDC	CD62L- HLA DR++ monocyte %monocyte	Relative count	11	0.028	0.032	1.028	0.967	1.094	0.375	0.838	0.035	0.086	1.035	0.875	1.225	0.696	0.013	0.04	1.014	0.937	1.096	0.736	0.035	0.072	1.036	0.9	1.193	0.635	0.007	0.053	1.007	0.908	1.118	0.893
Inflammatory bowel disease	ebi-a-GCST90001456	3019	cDC	CD11c+ HLA DR++ monocyte AC	Absolute count	17	-0.013	0.023	0.987	0.944	1.032	0.564	0.907	0.012	0.036	1.012	0.943	1.086	0.745	0.038	0.031	1.039	0.978	1.104	0.216	0.046	0.065	1.047	0.922	1.189	0.485	0.042	0.034	1.043	0.975	1.116	0.234
Inflammatory bowel disease	ebi-a-GCST90001457	3042	cDC	CD11c+ HLA DR++ monocyte %monocyte	Relative count	18	-0.01	0.016	0.99	0.96	1.021	0.514	0.906	0	0.019	1	0.963	1.038	0.996	0.007	0.017	1.007	0.974	1.041	0.689	0.012	0.047	1.012	0.923	1.109	0.803	0.009	0.017	1.009	0.976	1.043	0.61
Inflammatory bowel disease	ebi-a-GCST90001458	3387	cDC	Myeloid DC AC	Absolute count	31	0.015	0.012	1.015	0.992	1.039	0.195	0.766	0.009	0.016	1.009	0.978	1.042	0.562	0.006	0.018	1.006	0.971	1.042	0.744	0.038	0.031	1.038	0.977	1.103	0.231	0.016	0.015	1.016	0.987	1.046	0.291
Inflammatory bowel disease	ebi-a-GCST90001459	3410	cDC	Myeloid DC %DC	Relative count	30	-0.001	0.025	0.999	0.951	1.05	0.963	0.995	-0.01	0.044	0.99	0.908	1.08	0.828	-0.004	0.024	0.996	0.95	1.043	0.854	-0.039	0.044	0.962	0.883	1.048	0.382	-0.011	0.028	0.989	0.936	1.045	0.695
Inflammatory bowel disease	ebi-a-GCST90001460	3374	cDC	Plasmacytoid DC AC	Absolute count	23	0	0.014	1	0.973	1.027	0.972	0.995	-0.004	0.02	0.997	0.959	1.036	0.86	0.003	0.021	1.003	0.962	1.046	0.899	-0.045	0.041	0.956	0.882	1.036	0.28	0.022	0.026	1.022	0.972	1.076	0.404
Inflammatory bowel disease	ebi-a-GCST90001461	3374	cDC	DC AC	Absolute count	23	0.041	0.022	1.042	0.998	1.087	0.059	0.524	0.007	0.043	1.007	0.926	1.094	0.876	0.039	0.028	1.04	0.984	1.099	0.166	0.059	0.049	1.061	0.963	1.169	0.245	0.035	0.029	1.035	0.977	1.097	0.249
Inflammatory bowel disease	ebi-a-GCST90001462	3387	cDC	CD62L- DC AC	Absolute count	33	0.002	0.012	1.002	0.98	1.026	0.833	0.985	0.007	0.014	1.007	0.979	1.035	0.648	-0.002	0.013	0.998	0.973	1.024	0.902	0.02	0.029	1.02	0.963	1.081	0.499	0.001	0.011	1.001	0.98	1.023	0.909
Inflammatory bowel disease	ebi-a-GCST90001463	3410	cDC	CD62L- DC %DC	Relative count	39	0.01	0.015	1.01	0.981	1.041	0.49	0.906	0.019	0.023	1.019	0.974	1.066	0.415	-0.009	0.017	0.991	0.958	1.026	0.621	-0.006	0.038	0.994	0.922	1.072	0.873	-0.008	0.017	0.992	0.96	1.025	0.639
Inflammatory bowel disease	ebi-a-GCST90001464	3387	cDC	CD86+ myeloid DC AC	Absolute count	35	0	0.012	1	0.977	1.023	0.986	0.995	0.005	0.017	1.005	0.972	1.04	0.755	0.014	0.017	1.014	0.981	1.048	0.404	0.003	0.033	1.003	0.941	1.07	0.919	0.015	0.017	1.015	0.982	1.05	0.376
Inflammatory bowel disease	ebi-a-GCST90001465	3410	cDC	CD86+ myeloid DC %DC	Relative count	41	0.004	0.01	1.004	0.984	1.025	0.686	0.948	0.017	0.014	1.017	0.989	1.046	0.245	0.009	0.014	1.009	0.981	1.038	0.542	0	0.026	1	0.95	1.053	0.993	0.009	0.013	1.009	0.983	1.036	0.51
Inflammatory bowel disease	ebi-a-GCST90001466	3374	cDC	CD86+ plasmacytoid DC AC	Absolute count	16	0.016	0.036	1.016	0.946	1.092	0.655	0.937	0.058	0.058	1.06	0.945	1.188	0.336	0.028	0.035	1.028	0.961	1.101	0.421	0.029	0.048	1.029	0.937	1.13	0.555	0.037	0.032	1.037	0.974	1.105	0.276
Inflammatory bowel disease	ebi-a-GCST90001467	3410	cDC	CD86+ plasmacytoid DC %DC	Relative count	21	-0.064	0.023	0.938	0.897	0.98	0.005	0.247	0.006	0.037	1.006	0.935	1.082	0.876	-0.052	0.032	0.949	0.892	1.01	0.099	-0.056	0.061	0.946	0.839	1.066	0.369	-0.046	0.049	0.955	0.868	1.051	0.358
Inflammatory bowel disease	ebi-a-GCST90001468	3387	cDC	CD62L- myeloid DC AC	Absolute count	31	0.013	0.018	1.013	0.978	1.05	0.467	0.9	0.032	0.032	1.032	0.97	1.099	0.331	0.014	0.022	1.014	0.972	1.058	0.51	0.008	0.04	1.008	0.931	1.09	0.854	0.019	0.021	1.019	0.979	1.061	0.361
Inflammatory bowel disease	ebi-a-GCST90001469	3410	cDC	CD62L- myeloid DC %DC	Relative count	41	0.002	0.013	1.002	0.977	1.028	0.864	0.995	0.007	0.02	1.007	0.968	1.048	0.728	-0.002	0.015	0.998	0.968	1.028	0.892	-0.056	0.028	0.946	0.895	1	0.055	-0.006	0.015	0.994	0.965	1.025	0.714
Inflammatory bowel disease	ebi-a-GCST90001470	3374	cDC	CD62L- plasmacytoid DC AC	Absolute count	21	-0.002	0.02	0.998	0.959	1.038	0.907	0.995	-0.018	0.037	0.983	0.914	1.056	0.639	-0.04	0.028	0.961	0.908	1.015	0.156	0.042	0.05	1.043	0.946	1.151	0.407	-0.047	0.037	0.954	0.888	1.025	0.214
Inflammatory bowel disease	ebi-a-GCST90001471	3410	cDC	CD62L- plasmacytoid DC %DC	Relative count	24	0.028	0.015	1.029	0.998	1.06	0.065	0.552	0.052	0.023	1.054	1.008	1.101	0.03	0.059	0.022	1.06	1.015	1.108	0.008	0.053	0.04	1.055	0.975	1.14	0.196	0.057	0.027	1.059	1.005	1.117	0.044
Inflammatory bowel disease	ebi-a-GCST90001472	3387	cDC	CD62L- CD86+ myeloid DC AC	Absolute count	44	0.018	0.014	1.018	0.991	1.046	0.195	0.766	0.02	0.022	1.02	0.977	1.065	0.375	0.012	0.016	1.012	0.981	1.044	0.455	-0.017	0.033	0.983	0.921	1.049	0.608	0.011	0.015	1.011	0.981	1.041	0.491
Inflammatory bowel disease	ebi-a-GCST90001473	3410	cDC	CD62L- CD86+ myeloid DC %DC	Relative count	45	0.003	0.013	1.004	0.979	1.029	0.784	0.969	0.016	0.02	1.017	0.978	1.057	0.41	0.01	0.016	1.01	0.979	1.041	0.544	-0.039	0.034	0.962	0.901	1.027	0.255	0.004	0.015	1.004	0.976	1.033	0.776
Inflammatory bowel disease	ebi-a-GCST90001474	3410	cDC	Plasmacytoid DC %DC	Relative count	25	-0.004	0.02	0.996	0.958	1.037	0.859	0.995	-0.015	0.03	0.985	0.929	1.044	0.611	-0.004	0.02	0.996	0.958	1.035	0.828	0.001	0.036	1.001	0.933	1.074	0.979	-0.003	0.017	0.997	0.964	1.031	0.863
Inflammatory bowel disease	ebi-a-GCST90001475	3595	TBNK	HLA DR++ monocyte %monocyte	Relative count	25	-0.002	0.042	0.998	0.919	1.085	0.971	0.995	0.038	0.073	1.038	0.901	1.197	0.61	0.002	0.025	1.002	0.954	1.053	0.925	0.051	0.054	1.053	0.947	1.171	0.352	0.009	0.027	1.009	0.957	1.063	0.75
Inflammatory bowel disease	ebi-a-GCST90001476	3595	TBNK	HLA DR++ monocyte %leukocyte	Relative count	11	0.121	0.052	1.129	1.02	1.25	0.019	0.412	0.112	0.18	1.118	0.787	1.59	0.549	0.072	0.04	1.075	0.994	1.162	0.072	0.06	0.05	1.061	0.963	1.17	0.258	0.065	0.04	1.067	0.987	1.154	0.133
Inflammatory bowel disease	ebi-a-GCST90001477	3579	TBNK	HLA DR++ monocyte AC	Absolute count	23	0.052	0.025	1.053	1.003	1.107	0.039	0.439	0.007	0.036	1.007	0.938	1.081	0.849	0.038	0.025	1.039	0.99	1.091	0.123	0.04	0.041	1.04	0.96	1.128	0.347	0.022	0.024	1.022	0.976	1.072	0.365
Inflammatory bowel disease	ebi-a-GCST90001478	3437	Treg	CD4 Treg %CD4	Relative count	17	0.076	0.033	1.079	1.011	1.151	0.022	0.412	0.039	0.067	1.04	0.913	1.185	0.564	0.033	0.03	1.033	0.975	1.095	0.266	0.01	0.045	1.01	0.926	1.103	0.821	0.027	0.032	1.027	0.964	1.095	0.414
Inflammatory bowel disease	ebi-a-GCST90001479	3437	Treg	CD4 Treg %T cell	Relative count	12	-0.025	0.021	0.975	0.936	1.016	0.231	0.792	-0.022	0.031	0.978	0.921	1.038	0.483	-0.036	0.027	0.965	0.916	1.017	0.18	-0.016	0.044	0.984	0.903	1.073	0.726	-0.02	0.029	0.98	0.925	1.037	0.499
Inflammatory bowel disease	ebi-a-GCST90001480	3405	Treg	Resting Treg AC	Absolute count	37	-0.009	0.013	0.991	0.966	1.018	0.513	0.906	-0.02	0.019	0.98	0.944	1.017	0.29	-0.015	0.019	0.985	0.949	1.022	0.426	-0.057	0.033	0.944	0.884	1.008	0.096	-0.009	0.021	0.991	0.951	1.032	0.655
Inflammatory bowel disease	ebi-a-GCST90001481	3437	Treg	Resting Treg % CD4 Treg	Relative count	58	-0.006	0.01	0.994	0.975	1.013	0.532	0.906	-0.009	0.012	0.991	0.968	1.015	0.459	-0.012	0.011	0.988	0.967	1.009	0.253	-0.003	0.017	0.997	0.965	1.031	0.882	-0.005	0.008	0.995	0.979	1.012	0.566
Inflammatory bowel disease	ebi-a-GCST90001482	3437	Treg	Resting Treg %CD4	Relative count	48	-0.005	0.013	0.995	0.971	1.02	0.694	0.95	-0.019	0.016	0.981	0.951	1.012	0.236	-0.017	0.011	0.983	0.962	1.005	0.135	-0.002	0.019	0.998	0.961	1.036	0.914	-0.011	0.01	0.989	0.97	1.009	0.287
Inflammatory bowel disease	ebi-a-GCST90001483	3405	Treg	CD39+ resting Treg AC	Absolute count	78	-0.006	0.008	0.994	0.979	1.009	0.432	0.887	-0.007	0.011	0.993	0.973	1.014	0.534	-0.004	0.011	0.996	0.974	1.019	0.727	0.006	0.022	1.006	0.964	1.05	0.777	0.011	0.013	1.011	0.985	1.038	0.409
Inflammatory bowel disease	ebi-a-GCST90001484	3437	Treg	CD39+ resting Treg %resting Treg	Relative count	85	-0.014	0.008	0.986	0.97	1.002	0.082	0.59	-0.031	0.013	0.97	0.946	0.994	0.018	-0.027	0.012	0.973	0.952	0.996	0.019	-0.001	0.028	0.999	0.946	1.054	0.969	-0.026	0.013	0.974	0.95	1	0.052
Inflammatory bowel disease	ebi-a-GCST90001485	3437	Treg	CD39+ resting Treg % CD4 Treg	Relative count	84	-0.009	0.006	0.991	0.979	1.003	0.159	0.718	-0.01	0.008	0.99	0.974	1.007	0.257	-0.015	0.01	0.985	0.966	1.004	0.116	-0.016	0.018	0.984	0.951	1.019	0.38	-0.022	0.009	0.979	0.961	0.996	0.021
Inflammatory bowel disease	ebi-a-GCST90001486	3405	Treg	Activated Treg AC	Absolute count	15	0.015	0.011	1.015	0.993	1.038	0.194	0.766	0.014	0.014	1.014	0.986	1.042	0.354	0.009	0.015	1.009	0.98	1.04	0.538	-0.007	0.027	0.993	0.941	1.048	0.794	0.008	0.015	1.008	0.979	1.037	0.607
Inflammatory bowel disease	ebi-a-GCST90001487	3437	Treg	Activated Treg %CD4 Treg	Relative count	29	-0.008	0.023	0.992	0.948	1.038	0.724	0.961	0.041	0.026	1.042	0.99	1.098	0.127	-0.008	0.018	0.992	0.957	1.029	0.68	-0.015	0.027	0.985	0.935	1.038	0.58	-0.017	0.023	0.983	0.94	1.029	0.467
Inflammatory bowel disease	ebi-a-GCST90001488	3437	Treg	Activated Treg %CD4	Relative count	16	-0.022	0.029	0.978	0.923	1.037	0.457	0.899	0.055	0.03	1.057	0.997	1.12	0.083	-0.015	0.023	0.985	0.941	1.031	0.514	-0.028	0.034	0.972	0.909	1.04	0.424	0	0.025	1	0.951	1.051	0.99
Inflammatory bowel disease	ebi-a-GCST90001489	3405	Treg	CD39+ activated Treg AC	Absolute count	81	-0.005	0.009	0.995	0.978	1.012	0.569	0.907	-0.036	0.014	0.964	0.938	0.991	0.012	-0.026	0.013	0.975	0.95	0.999	0.044	-0.003	0.026	0.997	0.947	1.049	0.901	-0.017	0.012	0.983	0.96	1.005	0.137
Inflammatory bowel disease	ebi-a-GCST90001490	3437	Treg	CD39+ activated Treg %activated Treg	Relative count	7	0.003	0.023	1.003	0.958	1.05	0.91	0.995	0.013	0.031	1.013	0.954	1.077	0.687	0.007	0.03	1.007	0.95	1.067	0.826	0.008	0.04	1.008	0.932	1.09	0.852	0.011	0.032	1.011	0.951	1.076	0.731
Inflammatory bowel disease	ebi-a-GCST90001491	3437	Treg	CD39+ activated Treg %CD4 Treg	Relative count	81	-0.007	0.007	0.993	0.979	1.007	0.301	0.801	-0.009	0.011	0.991	0.97	1.013	0.418	-0.013	0.011	0.987	0.965	1.009	0.252	-0.005	0.024	0.995	0.948	1.043	0.828	-0.018	0.01	0.982	0.963	1.001	0.073
Inflammatory bowel disease	ebi-a-GCST90001492	3405	Treg	Secreting Treg AC	Absolute count	27	0.004	0.012	1.004	0.98	1.028	0.742	0.964	-0.028	0.012	0.973	0.95	0.997	0.034	0.004	0.011	1.004	0.983	1.026	0.687	0.015	0.016	1.016	0.985	1.047	0.338	0.002	0.011	1.002	0.98	1.025	0.839
Inflammatory bowel disease	ebi-a-GCST90001493	3437	Treg	Secreting Treg % CD4 Treg	Relative count	45	0.003	0.009	1.003	0.985	1.02	0.778	0.968	-0.006	0.011	0.994	0.973	1.015	0.572	-0.007	0.012	0.993	0.971	1.017	0.581	-0.014	0.02	0.986	0.948	1.026	0.496	-0.007	0.011	0.993	0.971	1.015	0.541
Inflammatory bowel disease	ebi-a-GCST90001494	3437	Treg	Secreting Treg %CD4	Relative count	31	0	0.009	1	0.982	1.018	0.989	0.995	-0.005	0.011	0.995	0.973	1.017	0.659	-0.009	0.012	0.991	0.968	1.015	0.452	-0.01	0.017	0.99	0.957	1.024	0.567	-0.008	0.012	0.992	0.969	1.017	0.547
Inflammatory bowel disease	ebi-a-GCST90001495	3405	Treg	CD39+ secreting Treg AC	Absolute count	99	-0.001	0.008	0.999	0.983	1.016	0.912	0.995	-0.033	0.015	0.968	0.939	0.997	0.036	-0.03	0.012	0.971	0.948	0.993	0.012	0	0.03	1	0.942	1.062	0.998	-0.022	0.011	0.978	0.957	0.999	0.044
Inflammatory bowel disease	ebi-a-GCST90001496	3437	Treg	CD39+ secreting Treg %secreting Treg	Relative count	104	-0.004	0.009	0.996	0.979	1.013	0.624	0.933	-0.017	0.017	0.983	0.951	1.015	0.296	0.002	0.012	1.002	0.977	1.026	0.902	0.014	0.024	1.015	0.968	1.064	0.548	0	0.015	1	0.972	1.03	0.985
Inflammatory bowel disease	ebi-a-GCST90001497	3437	Treg	CD39+ secreting Treg %CD4 Treg	Relative count	94	-0.006	0.009	0.994	0.977	1.01	0.455	0.898	-0.002	0.018	0.998	0.964	1.033	0.901	-0.003	0.013	0.997	0.972	1.024	0.839	0.018	0.025	1.018	0.969	1.069	0.483	-0.002	0.016	0.998	0.967	1.03	0.908
Inflammatory bowel disease	ebi-a-GCST90001498	3405	Treg	Activated & resting Treg AC	Absolute count	20	0.022	0.036	1.022	0.954	1.096	0.534	0.906	0.053	0.062	1.054	0.934	1.191	0.405	0.016	0.031	1.017	0.957	1.08	0.597	0.039	0.052	1.039	0.939	1.15	0.464	0.025	0.031	1.025	0.965	1.089	0.429
Inflammatory bowel disease	ebi-a-GCST90001499	3437	Treg	Activated & resting Treg % CD4 Treg	Relative count	44	-0.004	0.009	0.996	0.979	1.014	0.662	0.942	0.007	0.011	1.007	0.986	1.028	0.522	0.006	0.012	1.006	0.982	1.03	0.63	0.014	0.019	1.014	0.977	1.052	0.468	0.007	0.012	1.007	0.985	1.03	0.545
Inflammatory bowel disease	ebi-a-GCST90001500	3437	Treg	Activated & resting Treg %CD4+	Relative count	39	-0.014	0.013	0.987	0.962	1.011	0.283	0.801	-0.015	0.017	0.985	0.952	1.019	0.384	-0.028	0.016	0.973	0.943	1.003	0.081	-0.04	0.032	0.961	0.903	1.022	0.215	-0.029	0.018	0.971	0.938	1.005	0.104
Inflammatory bowel disease	ebi-a-GCST90001501	3405	Treg	Activated & secreting Treg AC	Absolute count	25	0.006	0.01	1.006	0.987	1.027	0.525	0.906	-0.017	0.013	0.984	0.959	1.008	0.202	0.009	0.011	1.009	0.987	1.031	0.428	0.011	0.016	1.011	0.98	1.043	0.503	0.007	0.012	1.007	0.984	1.03	0.555
Inflammatory bowel disease	ebi-a-GCST90001502	3437	Treg	Activated & secreting Treg %CD4 Treg	Relative count	67	-0.005	0.008	0.995	0.981	1.01	0.545	0.906	-0.003	0.009	0.997	0.98	1.015	0.77	0.001	0.008	1.001	0.985	1.017	0.941	-0.014	0.013	0.986	0.961	1.013	0.311	-0.005	0.006	0.995	0.983	1.008	0.475
Inflammatory bowel disease	ebi-a-GCST90001503	3437	Treg	Activated & secreting Treg %CD4+	Relative count	35	0	0.008	1	0.984	1.015	0.973	0.995	-0.002	0.009	0.998	0.98	1.017	0.86	-0.006	0.01	0.994	0.975	1.013	0.529	-0.022	0.014	0.979	0.952	1.006	0.138	-0.005	0.009	0.995	0.978	1.012	0.546
Inflammatory bowel disease	ebi-a-GCST90001504	3405	Treg	CD25hi AC	Absolute count	18	0.011	0.018	1.011	0.976	1.048	0.545	0.906	0.008	0.025	1.008	0.96	1.059	0.741	0.024	0.02	1.025	0.985	1.066	0.231	0.042	0.047	1.042	0.951	1.143	0.39	0.008	0.018	1.008	0.974	1.044	0.646
Inflammatory bowel disease	ebi-a-GCST90001505	3437	Treg	CD25hi %CD4+	Relative count	20	0.038	0.024	1.039	0.991	1.089	0.114	0.628	0.062	0.038	1.064	0.987	1.147	0.124	0.035	0.029	1.036	0.979	1.095	0.22	0.037	0.056	1.038	0.93	1.158	0.513	0.064	0.026	1.066	1.013	1.121	0.024
Inflammatory bowel disease	ebi-a-GCST90001506	3437	Treg	CD25hi %T cell	Relative count	16	0.026	0.019	1.026	0.989	1.065	0.171	0.734	0.025	0.028	1.025	0.97	1.083	0.392	0.023	0.029	1.023	0.967	1.082	0.423	-0.016	0.05	0.984	0.892	1.086	0.753	0.014	0.032	1.014	0.952	1.08	0.668
Inflammatory bowel disease	ebi-a-GCST90001507	3405	Treg	CD25hi CD45RA+ CD4 not Treg AC	Absolute count	33	-0.003	0.011	0.997	0.977	1.019	0.814	0.981	0.005	0.015	1.005	0.977	1.034	0.741	-0.001	0.013	0.999	0.973	1.025	0.94	0.041	0.022	1.042	0.998	1.088	0.07	0.001	0.013	1.001	0.975	1.026	0.966
Inflammatory bowel disease	ebi-a-GCST90001508	3437	Treg	CD25hi CD45RA+ CD4 not Treg %CD4+	Relative count	42	0.006	0.008	1.006	0.99	1.022	0.447	0.897	-0.003	0.01	0.997	0.979	1.016	0.781	0.014	0.011	1.014	0.993	1.035	0.184	-0.001	0.017	0.999	0.966	1.033	0.966	0.008	0.011	1.008	0.987	1.029	0.466
Inflammatory bowel disease	ebi-a-GCST90001509	3437	Treg	CD25hi CD45RA+ CD4 not Treg %T cell	Relative count	35	0.001	0.008	1.001	0.985	1.018	0.866	0.995	-0.008	0.011	0.992	0.971	1.014	0.488	0.006	0.01	1.006	0.986	1.026	0.571	0.013	0.016	1.013	0.982	1.045	0.421	0.007	0.011	1.007	0.987	1.028	0.505
Inflammatory bowel disease	ebi-a-GCST90001510	3405	Treg	CD25hi CD45RA- CD4 not Treg AC	Absolute count	24	-0.001	0.012	0.999	0.976	1.023	0.943	0.995	0.004	0.017	1.004	0.971	1.039	0.811	0.012	0.015	1.012	0.983	1.042	0.406	0.008	0.029	1.008	0.953	1.066	0.784	0.017	0.02	1.017	0.978	1.058	0.408
Inflammatory bowel disease	ebi-a-GCST90001511	3437	Treg	CD25hi CD45RA- CD4 not Treg %CD4+	Relative count	31	0.019	0.011	1.02	0.997	1.043	0.089	0.603	0.021	0.015	1.021	0.992	1.052	0.17	0.015	0.016	1.016	0.984	1.049	0.344	-0.017	0.034	0.983	0.92	1.05	0.618	0.008	0.02	1.008	0.971	1.048	0.669
Inflammatory bowel disease	ebi-a-GCST90001512	3437	Treg	CD25hi CD45RA- CD4 not Treg %T cell	Relative count	32	0.031	0.012	1.031	1.007	1.057	0.012	0.384	0.015	0.015	1.016	0.985	1.047	0.323	0.028	0.017	1.028	0.996	1.062	0.091	0.031	0.031	1.032	0.971	1.096	0.319	0.023	0.021	1.023	0.981	1.067	0.292
Inflammatory bowel disease	ebi-a-GCST90001513	3405	Treg	CD4 Treg AC	Absolute count	20	0.079	0.036	1.082	1.009	1.16	0.027	0.433	-0.038	0.056	0.962	0.863	1.073	0.5	0.061	0.032	1.063	0.999	1.131	0.056	0.064	0.05	1.066	0.967	1.175	0.213	0.069	0.042	1.071	0.987	1.162	0.116
Inflammatory bowel disease	ebi-a-GCST90001514	1930	Myeloid cell	HSC AC	Absolute count	21	-0.012	0.014	0.988	0.962	1.015	0.387	0.848	-0.005	0.019	0.995	0.958	1.034	0.799	-0.008	0.018	0.992	0.958	1.027	0.664	-0.038	0.028	0.963	0.912	1.016	0.186	-0.016	0.021	0.984	0.944	1.026	0.469
Inflammatory bowel disease	ebi-a-GCST90001515	1929	Myeloid cell	Im MDSC AC	Absolute count	21	0.001	0.016	1.001	0.971	1.032	0.941	0.995	-0.04	0.025	0.96	0.915	1.008	0.116	-0.019	0.02	0.981	0.943	1.022	0.36	-0.053	0.036	0.949	0.883	1.019	0.164	-0.037	0.022	0.964	0.924	1.006	0.109
Inflammatory bowel disease	ebi-a-GCST90001516	1929	Myeloid cell	Im MDSC %CD33dim HLA DR- CD66b-	Relative count	17	-0.027	0.019	0.973	0.937	1.011	0.163	0.725	0.042	0.033	1.042	0.978	1.111	0.222	-0.013	0.023	0.987	0.943	1.033	0.581	-0.007	0.033	0.993	0.931	1.059	0.83	0.005	0.026	1.005	0.955	1.058	0.847
Inflammatory bowel disease	ebi-a-GCST90001517	1930	Myeloid cell	CD33br HLA DR+ AC	Absolute count	29	0.006	0.009	1.006	0.989	1.023	0.503	0.906	0.004	0.011	1.004	0.982	1.026	0.728	0.018	0.013	1.018	0.993	1.044	0.162	0.016	0.019	1.016	0.979	1.055	0.411	0.01	0.011	1.01	0.989	1.031	0.375
Inflammatory bowel disease	ebi-a-GCST90001518	1930	Myeloid cell	CD33br HLA DR+ CD14- AC	Absolute count	28	0	0.006	1	0.987	1.013	0.989	0.995	-0.003	0.008	0.997	0.982	1.013	0.734	0	0.009	1	0.982	1.019	0.967	0.006	0.016	1.006	0.975	1.039	0.694	-0.002	0.008	0.998	0.982	1.015	0.815
Inflammatory bowel disease	ebi-a-GCST90001519	1930	Myeloid cell	CD33br HLA DR+ CD14- %CD33br HLA DR+	Relative count	18	-0.018	0.017	0.983	0.951	1.015	0.289	0.801	-0.045	0.025	0.956	0.911	1.004	0.089	-0.037	0.02	0.964	0.927	1.002	0.062	-0.043	0.027	0.958	0.908	1.01	0.127	-0.035	0.019	0.965	0.93	1.002	0.085
Inflammatory bowel disease	ebi-a-GCST90001520	1930	Myeloid cell	CD33br HLA DR+ CD14dim AC	Absolute count	27	0.009	0.013	1.009	0.983	1.036	0.481	0.906	0.007	0.018	1.007	0.971	1.044	0.723	0.018	0.017	1.018	0.985	1.052	0.286	0.013	0.029	1.013	0.956	1.074	0.657	0.016	0.016	1.016	0.985	1.049	0.322
Inflammatory bowel disease	ebi-a-GCST90001521	1930	Myeloid cell	CD33br HLA DR+ CD14dim %CD33br HLA DR+	Relative count	23	0.018	0.025	1.019	0.969	1.07	0.469	0.901	0.026	0.041	1.026	0.947	1.112	0.532	0.039	0.022	1.04	0.996	1.085	0.072	0.026	0.036	1.026	0.957	1.101	0.477	0.035	0.027	1.035	0.981	1.092	0.221
Inflammatory bowel disease	ebi-a-GCST90001522	1930	Myeloid cell	CD33- HLA DR- AC	Absolute count	15	0.003	0.035	1.003	0.937	1.074	0.931	0.995	0.114	0.09	1.121	0.94	1.336	0.227	0.002	0.033	1.002	0.94	1.069	0.94	-0.065	0.064	0.937	0.826	1.063	0.329	-0.003	0.06	0.997	0.886	1.123	0.967
Inflammatory bowel disease	ebi-a-GCST90001523	1930	Myeloid cell	CD33- HLA DR+ AC	Absolute count	30	-0.015	0.012	0.986	0.962	1.01	0.236	0.792	0.006	0.015	1.006	0.976	1.036	0.716	0.002	0.012	1.002	0.978	1.026	0.893	-0.02	0.019	0.98	0.945	1.018	0.31	0.001	0.011	1.001	0.979	1.022	0.956
Inflammatory bowel disease	ebi-a-GCST90001524	1928	Myeloid cell	Gr MDSC AC	Absolute count	20	-0.006	0.015	0.994	0.966	1.023	0.678	0.948	0.009	0.024	1.01	0.964	1.057	0.693	0.017	0.022	1.017	0.974	1.061	0.45	-0.05	0.042	0.951	0.875	1.033	0.249	0.014	0.022	1.014	0.971	1.06	0.531
Inflammatory bowel disease	ebi-a-GCST90001525	1930	Myeloid cell	CD33dim HLA DR+ CD11b+ AC	Absolute count	25	0.009	0.027	1.009	0.958	1.064	0.726	0.961	0.028	0.047	1.028	0.938	1.126	0.561	0.023	0.022	1.023	0.979	1.069	0.308	0.026	0.037	1.026	0.955	1.103	0.489	0.054	0.033	1.056	0.99	1.126	0.11
Inflammatory bowel disease	ebi-a-GCST90001526	1930	Myeloid cell	CD33dim HLA DR+ CD11b+ %CD33dim HLA DR+	Relative count	20	-0.044	0.025	0.957	0.911	1.006	0.083	0.59	-0.086	0.051	0.917	0.83	1.014	0.108	-0.014	0.024	0.986	0.941	1.033	0.542	0.01	0.033	1.01	0.946	1.078	0.764	0.027	0.037	1.028	0.956	1.104	0.466
Inflammatory bowel disease	ebi-a-GCST90001527	1930	Myeloid cell	CD33dim HLA DR+ CD11b- AC	Absolute count	24	0.006	0.02	1.006	0.967	1.047	0.755	0.964	-0.002	0.026	0.998	0.948	1.05	0.934	0.016	0.015	1.016	0.986	1.046	0.305	0.001	0.024	1.001	0.956	1.049	0.958	0.01	0.013	1.01	0.985	1.036	0.446
Inflammatory bowel disease	ebi-a-GCST90001528	1930	Myeloid cell	CD33dim HLA DR+ CD11b- %CD33dim HLA DR+	Relative count	23	0.048	0.018	1.049	1.013	1.086	0.007	0.253	0.048	0.029	1.049	0.99	1.111	0.119	0.041	0.017	1.042	1.007	1.077	0.018	0.005	0.032	1.005	0.944	1.069	0.886	0.025	0.02	1.026	0.986	1.067	0.219
Inflammatory bowel disease	ebi-a-GCST90001529	1930	Myeloid cell	CD66b++ myeloid cell AC	Absolute count	14	0.016	0.017	1.016	0.982	1.05	0.358	0.832	-0.003	0.026	0.997	0.948	1.048	0.912	0.025	0.022	1.025	0.981	1.071	0.264	-0.001	0.037	0.999	0.929	1.074	0.98	0.015	0.023	1.015	0.97	1.062	0.527
Inflammatory bowel disease	ebi-a-GCST90001530	1927	Myeloid cell	Mo MDSC AC	Absolute count	25	0.015	0.036	1.015	0.946	1.088	0.682	0.948	-0.039	0.091	0.962	0.804	1.15	0.673	0.017	0.022	1.017	0.975	1.061	0.428	0.036	0.038	1.037	0.962	1.118	0.355	0.007	0.023	1.007	0.963	1.053	0.757
Inflammatory bowel disease	ebi-a-GCST90001531	1874	Myeloid cell	CD33dim HLA DR- AC	Absolute count	26	-0.021	0.01	0.979	0.961	0.998	0.029	0.435	-0.036	0.011	0.965	0.945	0.985	0.003	-0.024	0.01	0.976	0.957	0.996	0.017	-0.034	0.015	0.966	0.938	0.995	0.032	-0.027	0.008	0.973	0.958	0.988	0.002
Inflammatory bowel disease	ebi-a-GCST90001532	1929	Myeloid cell	Basophil AC	Absolute count	26	-0.012	0.011	0.988	0.967	1.009	0.267	0.801	-0.038	0.01	0.963	0.944	0.982	0.001	-0.022	0.009	0.978	0.96	0.996	0.016	-0.029	0.017	0.972	0.94	1.005	0.108	-0.024	0.008	0.976	0.961	0.992	0.007
Inflammatory bowel disease	ebi-a-GCST90001533	1929	Myeloid cell	Basophil %CD33dim HLA DR- CD66b-	Relative count	22	0.021	0.017	1.021	0.987	1.055	0.225	0.792	0.034	0.034	1.034	0.967	1.107	0.337	0.024	0.021	1.024	0.983	1.066	0.25	0.082	0.041	1.086	1.003	1.176	0.055	0.026	0.023	1.027	0.981	1.074	0.265
Inflammatory bowel disease	ebi-a-GCST90001534	3395	Maturation stages of T cell	CD45RA- CD4+ AC	Absolute count	15	0.028	0.024	1.028	0.981	1.078	0.249	0.801	0.004	0.027	1.005	0.953	1.059	0.871	0.019	0.019	1.019	0.982	1.058	0.317	0.004	0.034	1.004	0.94	1.072	0.908	0.012	0.018	1.012	0.977	1.047	0.52
Inflammatory bowel disease	ebi-a-GCST90001535	3427	Maturation stages of T cell	CD45RA- CD4+ %CD4+	Relative count	30	0.021	0.018	1.021	0.986	1.057	0.244	0.796	0.005	0.023	1.005	0.96	1.053	0.817	0.022	0.021	1.023	0.981	1.066	0.295	-0.042	0.038	0.959	0.889	1.033	0.277	0.013	0.022	1.013	0.97	1.059	0.561
Inflammatory bowel disease	ebi-a-GCST90001536	3427	Maturation stages of T cell	CD45RA- CD4+ %T cell	Relative count	31	-0.001	0.014	0.999	0.973	1.027	0.956	0.995	0	0.017	1	0.968	1.033	0.997	-0.003	0.012	0.997	0.973	1.021	0.778	-0.028	0.019	0.972	0.936	1.01	0.159	-0.005	0.011	0.995	0.973	1.017	0.636
Inflammatory bowel disease	ebi-a-GCST90001537	3395	Maturation stages of T cell	CM CD4+ AC	Absolute count	23	0.05	0.029	1.051	0.993	1.113	0.087	0.603	0.038	0.041	1.039	0.959	1.125	0.361	0.015	0.025	1.015	0.967	1.066	0.548	0.014	0.049	1.014	0.921	1.116	0.785	0.014	0.023	1.014	0.968	1.061	0.568
Inflammatory bowel disease	ebi-a-GCST90001538	3427	Maturation stages of T cell	CM CD4+ %CD4+	Relative count	28	0.009	0.009	1.009	0.992	1.026	0.289	0.801	0.014	0.01	1.014	0.995	1.033	0.171	0.005	0.009	1.005	0.988	1.022	0.597	0.007	0.036	1.007	0.938	1.081	0.847	0.007	0.008	1.007	0.991	1.023	0.391
Inflammatory bowel disease	ebi-a-GCST90001539	3427	Maturation stages of T cell	CM CD4+ %T cell	Relative count	19	-0.026	0.025	0.974	0.928	1.022	0.283	0.801	-0.01	0.052	0.99	0.894	1.095	0.843	-0.02	0.036	0.981	0.913	1.053	0.591	-0.029	0.061	0.971	0.862	1.094	0.633	-0.021	0.044	0.979	0.899	1.066	0.629
Inflammatory bowel disease	ebi-a-GCST90001540	3395	Maturation stages of T cell	Naive CD4+ AC	Absolute count	23	0.112	0.054	1.119	1.007	1.243	0.037	0.439	0.071	0.109	1.074	0.868	1.329	0.519	0.029	0.034	1.029	0.962	1.101	0.404	-0.001	0.058	0.999	0.892	1.118	0.98	0.025	0.044	1.025	0.94	1.117	0.582
Inflammatory bowel disease	ebi-a-GCST90001541	3427	Maturation stages of T cell	Naive CD4+ %CD4+	Relative count	31	-0.031	0.02	0.969	0.933	1.008	0.115	0.628	-0.015	0.029	0.985	0.931	1.042	0.603	-0.028	0.024	0.972	0.927	1.02	0.249	0.009	0.046	1.009	0.921	1.105	0.854	-0.019	0.036	0.981	0.914	1.053	0.604
Inflammatory bowel disease	ebi-a-GCST90001542	3395	Maturation stages of T cell	EM CD4+ AC	Absolute count	25	0.009	0.014	1.009	0.982	1.037	0.513	0.906	0.005	0.018	1.005	0.971	1.041	0.775	0.017	0.018	1.017	0.983	1.053	0.336	-0.021	0.03	0.979	0.923	1.039	0.498	0.003	0.015	1.003	0.974	1.034	0.823
Inflammatory bowel disease	ebi-a-GCST90001543	3427	Maturation stages of T cell	EM CD4+ %CD4+	Relative count	29	0.006	0.02	1.006	0.967	1.046	0.769	0.964	0.007	0.026	1.007	0.956	1.06	0.799	0.008	0.019	1.008	0.97	1.047	0.689	0.019	0.037	1.019	0.948	1.095	0.614	0.023	0.028	1.023	0.969	1.081	0.414
Inflammatory bowel disease	ebi-a-GCST90001544	3427	Maturation stages of T cell	EM CD4+ %T cell	Relative count	21	0.018	0.019	1.019	0.982	1.057	0.328	0.817	0.013	0.027	1.013	0.96	1.069	0.636	0.026	0.022	1.026	0.983	1.071	0.235	0.033	0.04	1.033	0.955	1.117	0.426	0.036	0.038	1.037	0.963	1.116	0.346
Inflammatory bowel disease	ebi-a-GCST90001545	3395	Maturation stages of T cell	TD CD4+ AC	Absolute count	13	-0.021	0.06	0.979	0.871	1.1	0.719	0.961	0.065	0.112	1.067	0.856	1.329	0.576	-0.019	0.041	0.981	0.905	1.063	0.635	0.048	0.075	1.049	0.906	1.216	0.533	-0.013	0.042	0.987	0.909	1.071	0.753
Inflammatory bowel disease	ebi-a-GCST90001546	3427	Maturation stages of T cell	TD CD4+ %CD4+	Relative count	27	-0.012	0.03	0.988	0.932	1.047	0.682	0.948	-0.048	0.046	0.953	0.871	1.043	0.309	-0.065	0.026	0.937	0.891	0.986	0.012	-0.004	0.046	0.996	0.91	1.091	0.939	-0.055	0.026	0.947	0.899	0.996	0.046
Inflammatory bowel disease	ebi-a-GCST90001547	3427	Maturation stages of T cell	TD CD4+ %T cell	Relative count	31	-0.012	0.029	0.988	0.934	1.045	0.671	0.948	-0.034	0.042	0.966	0.89	1.049	0.418	-0.061	0.027	0.941	0.892	0.992	0.024	0.002	0.054	1.002	0.9	1.114	0.978	-0.07	0.029	0.933	0.881	0.988	0.024
Inflammatory bowel disease	ebi-a-GCST90001548	3395	Maturation stages of T cell	CM CD8br AC	Absolute count	27	0.039	0.018	1.04	1.004	1.078	0.03	0.435	0.034	0.029	1.035	0.978	1.095	0.248	0.059	0.027	1.061	1.006	1.119	0.029	-0.023	0.049	0.977	0.888	1.075	0.639	0.055	0.032	1.057	0.993	1.124	0.093
Inflammatory bowel disease	ebi-a-GCST90001549	3427	Maturation stages of T cell	CM CD8br %CD8br	Relative count	28	-0.031	0.027	0.969	0.92	1.021	0.24	0.792	0.042	0.049	1.043	0.949	1.147	0.392	-0.058	0.03	0.943	0.889	1.001	0.055	-0.139	0.07	0.87	0.759	0.998	0.057	-0.134	0.074	0.875	0.756	1.012	0.083
Inflammatory bowel disease	ebi-a-GCST90001550	3427	Maturation stages of T cell	CM CD8br %T cell	Relative count	23	0.031	0.031	1.032	0.971	1.096	0.314	0.801	0.076	0.051	1.079	0.976	1.193	0.153	0.051	0.036	1.052	0.981	1.129	0.151	-0.076	0.085	0.927	0.785	1.095	0.383	0.119	0.045	1.126	1.031	1.23	0.015
Inflammatory bowel disease	ebi-a-GCST90001551	3395	Maturation stages of T cell	Naive CD8br AC	Absolute count	26	-0.06	0.046	0.942	0.861	1.031	0.192	0.766	-0.099	0.069	0.906	0.792	1.037	0.164	-0.011	0.038	0.989	0.918	1.065	0.765	-0.018	0.058	0.982	0.877	1.099	0.753	-0.024	0.036	0.976	0.91	1.047	0.505
Inflammatory bowel disease	ebi-a-GCST90001552	3427	Maturation stages of T cell	Naive CD8br %CD8br	Relative count	31	-0.009	0.01	0.991	0.972	1.01	0.342	0.829	-0.009	0.011	0.991	0.97	1.014	0.451	-0.018	0.014	0.982	0.956	1.009	0.181	0.004	0.027	1.004	0.953	1.058	0.879	-0.011	0.012	0.989	0.966	1.013	0.369
Inflammatory bowel disease	ebi-a-GCST90001553	3427	Maturation stages of T cell	Naive CD8br %T cell	Relative count	21	0.01	0.033	1.01	0.946	1.077	0.774	0.964	-0.011	0.046	0.989	0.904	1.082	0.808	-0.01	0.032	0.99	0.931	1.054	0.761	-0.05	0.051	0.951	0.86	1.051	0.335	-0.015	0.029	0.985	0.93	1.042	0.598
Inflammatory bowel disease	ebi-a-GCST90001554	3395	Maturation stages of T cell	EM CD8br AC	Absolute count	31	0.025	0.02	1.025	0.985	1.067	0.221	0.792	0.035	0.026	1.035	0.983	1.09	0.201	0.022	0.018	1.022	0.986	1.06	0.226	-0.016	0.034	0.984	0.922	1.051	0.643	0.022	0.015	1.023	0.992	1.054	0.156
Inflammatory bowel disease	ebi-a-GCST90001555	3427	Maturation stages of T cell	EM CD8br %CD8br	Relative count	30	0.021	0.011	1.021	0.999	1.043	0.057	0.524	0.016	0.013	1.016	0.99	1.043	0.234	0.02	0.014	1.02	0.991	1.049	0.175	0.025	0.025	1.025	0.975	1.077	0.34	0.023	0.014	1.023	0.996	1.051	0.102
Inflammatory bowel disease	ebi-a-GCST90001556	3427	Maturation stages of T cell	EM CD8br %T cell	Relative count	19	0.027	0.018	1.028	0.991	1.065	0.139	0.682	0.018	0.023	1.018	0.972	1.066	0.457	0.034	0.019	1.034	0.997	1.073	0.07	-0.023	0.037	0.977	0.908	1.051	0.539	0.036	0.019	1.037	0.999	1.076	0.07
Inflammatory bowel disease	ebi-a-GCST90001557	3395	Maturation stages of T cell	TD CD8br AC	Absolute count	19	0.001	0.025	1.001	0.952	1.052	0.964	0.995	-0.015	0.048	0.985	0.896	1.083	0.762	-0.037	0.034	0.963	0.902	1.029	0.266	-0.028	0.066	0.972	0.854	1.106	0.675	-0.026	0.04	0.974	0.9	1.053	0.517
Inflammatory bowel disease	ebi-a-GCST90001558	3427	Maturation stages of T cell	TD CD8br %CD8br	Relative count	35	-0.015	0.016	0.985	0.954	1.017	0.353	0.832	-0.019	0.023	0.982	0.938	1.027	0.425	-0.02	0.019	0.98	0.944	1.018	0.298	-0.017	0.035	0.983	0.919	1.052	0.631	-0.012	0.021	0.988	0.948	1.03	0.574
Inflammatory bowel disease	ebi-a-GCST90001559	3427	Maturation stages of T cell	TD CD8br %T cell	Relative count	23	-0.019	0.019	0.982	0.946	1.018	0.321	0.809	-0.028	0.027	0.972	0.923	1.024	0.299	-0.012	0.024	0.988	0.943	1.036	0.621	0.015	0.04	1.015	0.939	1.097	0.706	-0.007	0.024	0.993	0.948	1.041	0.785
Inflammatory bowel disease	ebi-a-GCST90001560	3395	Maturation stages of T cell	CD45RA+ CD8br AC	Absolute count	28	-0.002	0.015	0.998	0.969	1.028	0.892	0.995	0.001	0.017	1.001	0.969	1.035	0.934	0	0.009	1	0.982	1.018	0.981	-0.014	0.02	0.986	0.949	1.026	0.496	-0.001	0.008	0.999	0.984	1.014	0.924
Inflammatory bowel disease	ebi-a-GCST90001561	3427	Maturation stages of T cell	CD45RA+ CD8br %CD8br	Relative count	35	-0.01	0.009	0.99	0.972	1.008	0.277	0.801	-0.008	0.011	0.992	0.971	1.014	0.491	-0.011	0.011	0.989	0.968	1.011	0.342	-0.044	0.02	0.957	0.92	0.996	0.037	-0.01	0.009	0.99	0.972	1.008	0.277
Inflammatory bowel disease	ebi-a-GCST90001562	3427	Maturation stages of T cell	CD45RA+ CD8br %T cell	Relative count	36	-0.008	0.01	0.992	0.972	1.011	0.397	0.855	-0.008	0.012	0.992	0.97	1.015	0.481	-0.006	0.01	0.994	0.974	1.013	0.531	0.002	0.019	1.002	0.966	1.04	0.915	-0.007	0.008	0.993	0.977	1.01	0.434
Inflammatory bowel disease	ebi-a-GCST90001563	3395	Maturation stages of T cell	CM DN (CD4-CD8-) AC	Absolute count	3	-0.018	0.022	0.982	0.941	1.025	0.415	0.875	0.001	0.041	1.001	0.923	1.086	0.981	-0.016	0.024	0.984	0.938	1.032	0.505	-0.016	0.025	0.984	0.937	1.033	0.587	-0.016	0.025	0.984	0.936	1.033	0.583
Inflammatory bowel disease	ebi-a-GCST90001564	3427	Maturation stages of T cell	CM DN (CD4-CD8-) %DN	Relative count	14	-0.037	0.036	0.964	0.898	1.034	0.305	0.801	-0.019	0.05	0.981	0.889	1.081	0.704	-0.02	0.03	0.98	0.924	1.039	0.501	0.013	0.044	1.013	0.928	1.105	0.783	-0.014	0.028	0.986	0.933	1.041	0.614
Inflammatory bowel disease	ebi-a-GCST90001565	3427	Maturation stages of T cell	CM DN (CD4-CD8-) %T cell	Relative count	12	0.007	0.022	1.007	0.966	1.051	0.732	0.961	-0.005	0.026	0.995	0.945	1.048	0.855	-0.007	0.023	0.994	0.95	1.039	0.773	0.013	0.039	1.013	0.939	1.093	0.743	-0.01	0.02	0.991	0.952	1.03	0.646
Inflammatory bowel disease	ebi-a-GCST90001566	3395	Maturation stages of T cell	Naive DN (CD4-CD8-) AC	Absolute count	16	0.083	0.08	1.086	0.929	1.271	0.3	0.801	0.001	0.135	1.001	0.768	1.306	0.991	0.025	0.034	1.025	0.959	1.096	0.461	0.021	0.045	1.021	0.935	1.115	0.651	0.017	0.035	1.017	0.95	1.089	0.628
Inflammatory bowel disease	ebi-a-GCST90001567	3427	Maturation stages of T cell	Naive DN (CD4-CD8-) %DN	Relative count	20	0.012	0.036	1.012	0.942	1.087	0.751	0.964	0.056	0.052	1.058	0.955	1.171	0.296	0.047	0.029	1.048	0.989	1.11	0.113	0.068	0.048	1.07	0.975	1.175	0.17	0.041	0.028	1.042	0.986	1.102	0.162
Inflammatory bowel disease	ebi-a-GCST90001568	3427	Maturation stages of T cell	Naive DN (CD4-CD8-) %T cell	Relative count	23	0.025	0.048	1.026	0.933	1.127	0.599	0.919	-0.021	0.066	0.98	0.861	1.115	0.759	-0.021	0.024	0.979	0.935	1.026	0.373	-0.01	0.04	0.99	0.915	1.072	0.812	-0.014	0.021	0.986	0.946	1.029	0.526
Inflammatory bowel disease	ebi-a-GCST90001569	3395	Maturation stages of T cell	EM DN (CD4-CD8-) AC	Absolute count	21	0.015	0.027	1.015	0.962	1.07	0.594	0.916	0.054	0.046	1.055	0.963	1.156	0.263	-0.004	0.036	0.996	0.928	1.069	0.92	0.031	0.072	1.032	0.896	1.188	0.668	-0.02	0.076	0.98	0.844	1.138	0.792
Inflammatory bowel disease	ebi-a-GCST90001570	3427	Maturation stages of T cell	EM DN (CD4-CD8-) %DN	Relative count	35	0	0.018	1	0.966	1.036	0.986	0.995	0.029	0.023	1.03	0.985	1.077	0.209	0.015	0.016	1.016	0.984	1.048	0.343	-0.003	0.027	0.997	0.946	1.051	0.91	0.007	0.02	1.007	0.968	1.048	0.727
Inflammatory bowel disease	ebi-a-GCST90001571	3427	Maturation stages of T cell	EM DN (CD4-CD8-) %T cell	Relative count	24	0.02	0.022	1.02	0.978	1.064	0.346	0.829	0.034	0.033	1.035	0.97	1.104	0.311	-0.012	0.025	0.988	0.941	1.038	0.637	-0.013	0.047	0.987	0.901	1.082	0.786	-0.007	0.026	0.993	0.945	1.044	0.789
Inflammatory bowel disease	ebi-a-GCST90001572	3395	Maturation stages of T cell	TD DN (CD4-CD8-) AC	Absolute count	30	-0.004	0.035	0.996	0.931	1.066	0.917	0.995	-0.103	0.06	0.902	0.802	1.016	0.1	-0.057	0.027	0.945	0.897	0.995	0.033	-0.074	0.036	0.929	0.865	0.997	0.051	-0.074	0.028	0.929	0.879	0.981	0.013
Inflammatory bowel disease	ebi-a-GCST90001573	3427	Maturation stages of T cell	TD DN (CD4-CD8-) %DN	Relative count	29	-0.029	0.016	0.972	0.942	1.003	0.078	0.575	-0.041	0.021	0.96	0.92	1.001	0.065	-0.034	0.018	0.966	0.933	1.001	0.057	-0.045	0.03	0.956	0.901	1.015	0.152	-0.047	0.02	0.954	0.917	0.992	0.026
Inflammatory bowel disease	ebi-a-GCST90001574	3427	Maturation stages of T cell	TD DN (CD4-CD8-) %T cell	Relative count	28	-0.033	0.018	0.968	0.935	1.002	0.064	0.552	-0.029	0.027	0.971	0.92	1.025	0.295	-0.032	0.022	0.969	0.927	1.012	0.158	-0.025	0.043	0.975	0.896	1.062	0.566	-0.019	0.035	0.981	0.916	1.052	0.601
Inflammatory bowel disease	ebi-a-GCST90001575	3427	Maturation stages of T cell	Naive CD4+ %T cell	Relative count	32	-0.017	0.032	0.983	0.923	1.047	0.593	0.916	0.019	0.047	1.019	0.93	1.117	0.686	0.007	0.026	1.007	0.958	1.059	0.779	-0.053	0.04	0.948	0.876	1.025	0.192	0.01	0.027	1.01	0.958	1.064	0.712
Inflammatory bowel disease	ebi-a-GCST90001576	3755	B cell	Transitional %B cell	Relative count	15	-0.009	0.048	0.991	0.903	1.088	0.853	0.994	-0.049	0.096	0.952	0.789	1.149	0.617	-0.045	0.04	0.956	0.883	1.034	0.263	-0.023	0.057	0.977	0.874	1.093	0.693	-0.029	0.046	0.971	0.888	1.062	0.533
Inflammatory bowel disease	ebi-a-GCST90001577	3754	B cell	Transitional AC	Absolute count	26	0.003	0.025	1.003	0.955	1.053	0.908	0.995	0.027	0.04	1.028	0.949	1.113	0.505	0.022	0.033	1.022	0.958	1.09	0.507	-0.004	0.058	0.996	0.889	1.116	0.947	0.02	0.037	1.02	0.949	1.096	0.598
Inflammatory bowel disease	ebi-a-GCST90001578	3754	B cell	Transitional %lymphocyte	Relative count	24	-0.079	0.034	0.924	0.864	0.989	0.022	0.412	-0.081	0.075	0.922	0.797	1.068	0.291	-0.033	0.032	0.967	0.908	1.03	0.301	0	0.054	1	0.901	1.111	0.996	-0.026	0.04	0.974	0.9	1.055	0.526
Inflammatory bowel disease	ebi-a-GCST90001579	3727	Monocyte	CD14- CD16+ monocyte AC	Absolute count	23	0.024	0.021	1.024	0.982	1.068	0.263	0.801	0.023	0.03	1.023	0.965	1.085	0.451	0.002	0.022	1.002	0.959	1.046	0.945	0.033	0.042	1.033	0.951	1.123	0.45	0.002	0.021	1.002	0.962	1.044	0.93
Inflammatory bowel disease	ebi-a-GCST90001580	3727	Monocyte	CD14+ CD16+ monocyte AC	Absolute count	34	0.008	0.028	1.008	0.954	1.066	0.774	0.964	-0.063	0.044	0.939	0.86	1.024	0.163	-0.014	0.022	0.986	0.944	1.029	0.518	-0.012	0.038	0.988	0.917	1.064	0.75	-0.016	0.02	0.984	0.947	1.023	0.424
Inflammatory bowel disease	ebi-a-GCST90001581	3727	Monocyte	CD14- CD16- AC	Absolute count	25	0.04	0.024	1.041	0.994	1.091	0.089	0.603	0.007	0.031	1.007	0.947	1.071	0.833	0.023	0.024	1.024	0.977	1.073	0.33	0.071	0.044	1.074	0.984	1.171	0.121	0.022	0.021	1.022	0.981	1.065	0.303
Inflammatory bowel disease	ebi-a-GCST90001582	3727	Monocyte	CD14+ CD16- monocyte AC	Absolute count	24	-0.008	0.027	0.992	0.941	1.046	0.765	0.964	-0.008	0.035	0.992	0.927	1.062	0.824	-0.011	0.019	0.989	0.954	1.026	0.562	0.015	0.043	1.015	0.934	1.104	0.727	-0.009	0.015	0.991	0.963	1.021	0.575
Inflammatory bowel disease	ebi-a-GCST90001583	3727	Monocyte	Monocyte AC	Absolute count	23	-0.032	0.024	0.968	0.923	1.016	0.184	0.751	-0.012	0.03	0.988	0.932	1.047	0.679	-0.017	0.018	0.983	0.949	1.019	0.354	-0.019	0.042	0.981	0.904	1.066	0.66	-0.016	0.016	0.984	0.953	1.016	0.337
Inflammatory bowel disease	ebi-a-GCST90001584	3727	Monocyte	CD14- CD16+ monocyte %monocyte	Relative count	20	0.051	0.025	1.052	1.002	1.105	0.041	0.439	-0.001	0.034	0.999	0.934	1.068	0.968	0.001	0.026	1.001	0.951	1.053	0.968	0.028	0.044	1.028	0.943	1.122	0.538	0.009	0.025	1.009	0.961	1.059	0.731
Inflammatory bowel disease	ebi-a-GCST90001585	3727	Monocyte	CD14+ CD16+ monocyte %monocyte	Relative count	39	0.006	0.021	1.006	0.965	1.05	0.769	0.964	-0.045	0.041	0.956	0.882	1.035	0.272	-0.015	0.022	0.986	0.943	1.03	0.516	-0.032	0.037	0.968	0.9	1.042	0.396	-0.017	0.022	0.983	0.942	1.026	0.433
Inflammatory bowel disease	ebi-a-GCST90001586	3727	Monocyte	CD14+ CD16- monocyte %monocyte	Relative count	28	0	0.014	1	0.972	1.029	0.988	0.995	0.027	0.015	1.027	0.997	1.059	0.09	0.018	0.017	1.018	0.985	1.052	0.286	0.011	0.028	1.011	0.958	1.068	0.685	0.019	0.014	1.02	0.992	1.048	0.184
Inflammatory bowel disease	ebi-a-GCST90001587	3727	Monocyte	CD16+ monocyte %monocyte	Relative count	25	0.045	0.028	1.046	0.99	1.105	0.108	0.618	-0.023	0.054	0.977	0.878	1.087	0.671	0.005	0.033	1.005	0.943	1.071	0.886	-0.004	0.05	0.996	0.903	1.098	0.929	-0.002	0.036	0.998	0.93	1.071	0.948
Inflammatory bowel disease	ebi-a-GCST90001588	3728	TBNK	T/B	Relative count	28	-0.013	0.022	0.987	0.945	1.031	0.553	0.907	-0.084	0.041	0.919	0.848	0.997	0.051	-0.038	0.026	0.963	0.915	1.014	0.15	-0.04	0.044	0.961	0.882	1.046	0.365	-0.056	0.033	0.945	0.887	1.008	0.097
Inflammatory bowel disease	ebi-a-GCST90001589	3728	TBNK	CD4/CD8br	Relative count	14	0.032	0.051	1.033	0.935	1.141	0.527	0.906	-0.037	0.096	0.964	0.798	1.164	0.709	0.012	0.04	1.012	0.936	1.094	0.764	0.045	0.059	1.046	0.932	1.174	0.459	0.018	0.036	1.018	0.949	1.092	0.628
Inflammatory bowel disease	ebi-a-GCST90001590	3652	TBNK	CD4+ AC	Absolute count	17	0.08	0.041	1.083	1	1.173	0.049	0.471	0.039	0.065	1.04	0.915	1.182	0.559	0.044	0.036	1.045	0.974	1.123	0.221	0.131	0.079	1.14	0.975	1.331	0.119	0.044	0.044	1.045	0.958	1.139	0.335
Inflammatory bowel disease	ebi-a-GCST90001591	3668	TBNK	CD4+ %T cell	Relative count	19	0.004	0.027	1.004	0.954	1.058	0.867	0.995	0.014	0.044	1.014	0.93	1.105	0.755	0.017	0.031	1.017	0.958	1.081	0.577	0.057	0.046	1.059	0.968	1.159	0.229	0.025	0.032	1.026	0.964	1.091	0.432
Inflammatory bowel disease	ebi-a-GCST90001592	3652	TBNK	CD8br AC	Absolute count	26	-0.011	0.031	0.989	0.931	1.051	0.727	0.961	0.002	0.041	1.002	0.925	1.086	0.953	0.006	0.018	1.006	0.972	1.042	0.716	0.01	0.046	1.01	0.922	1.106	0.833	0.006	0.017	1.006	0.973	1.04	0.711
Inflammatory bowel disease	ebi-a-GCST90001593	3668	TBNK	CD8br %T cell	Relative count	25	-0.026	0.029	0.974	0.921	1.031	0.366	0.832	0.03	0.051	1.031	0.933	1.139	0.554	-0.002	0.026	0.998	0.95	1.05	0.95	-0.052	0.047	0.949	0.865	1.042	0.283	-0.005	0.025	0.995	0.947	1.045	0.839
Inflammatory bowel disease	ebi-a-GCST90001594	3652	TBNK	DP (CD4+CD8+) AC	Absolute count	18	0.015	0.024	1.015	0.969	1.064	0.524	0.906	0.039	0.044	1.04	0.954	1.134	0.387	0.028	0.031	1.028	0.968	1.092	0.362	-0.003	0.057	0.997	0.892	1.115	0.963	0.052	0.044	1.053	0.966	1.148	0.255
Inflammatory bowel disease	ebi-a-GCST90001595	3668	TBNK	DP (CD4+CD8+) %T cell	Relative count	7	-0.081	0.064	0.923	0.814	1.045	0.205	0.77	-0.166	0.196	0.847	0.578	1.243	0.436	-0.112	0.061	0.894	0.793	1.009	0.069	-0.087	0.086	0.917	0.774	1.085	0.351	-0.112	0.077	0.894	0.77	1.039	0.195
Inflammatory bowel disease	ebi-a-GCST90001596	3652	TBNK	CD8dim AC	Absolute count	27	0.033	0.015	1.033	1.004	1.064	0.028	0.435	0.032	0.02	1.033	0.993	1.075	0.124	0.024	0.024	1.025	0.978	1.074	0.311	0.059	0.037	1.06	0.986	1.14	0.124	0.035	0.023	1.036	0.99	1.084	0.141
Inflammatory bowel disease	ebi-a-GCST90001597	3668	TBNK	CD8dim %T cell	Relative count	21	0.006	0.023	1.006	0.962	1.051	0.795	0.974	0.021	0.046	1.021	0.934	1.117	0.651	0.03	0.033	1.03	0.966	1.098	0.365	0.06	0.055	1.061	0.952	1.183	0.294	0.03	0.052	1.03	0.931	1.14	0.574
Inflammatory bowel disease	ebi-a-GCST90001598	3652	TBNK	DN (CD4-CD8-) AC	Absolute count	19	-0.027	0.037	0.974	0.906	1.047	0.471	0.904	0.14	0.09	1.15	0.964	1.372	0.139	-0.008	0.041	0.992	0.916	1.074	0.839	-0.051	0.09	0.95	0.796	1.133	0.576	-0.049	0.091	0.952	0.796	1.138	0.596
Inflammatory bowel disease	ebi-a-GCST90001599	3668	TBNK	DN (CD4-CD8-) %T cell	Relative count	17	0.002	0.036	1.002	0.934	1.074	0.954	0.995	0.062	0.066	1.064	0.934	1.212	0.364	-0.004	0.039	0.996	0.922	1.075	0.918	-0.014	0.072	0.986	0.856	1.137	0.85	-0.016	0.048	0.984	0.896	1.081	0.74
Inflammatory bowel disease	ebi-a-GCST90001600	3653	TBNK	Leukocyte AC	Absolute count	10	0.004	0.028	1.004	0.95	1.061	0.888	0.995	0.059	0.053	1.061	0.956	1.178	0.297	0.02	0.038	1.021	0.948	1.099	0.589	-0.001	0.054	0.999	0.899	1.11	0.984	0.018	0.038	1.019	0.945	1.098	0.64
Inflammatory bowel disease	ebi-a-GCST90001601	3653	TBNK	Lymphocyte AC	Absolute count	15	0.045	0.037	1.046	0.972	1.126	0.225	0.792	0.001	0.053	1.001	0.903	1.111	0.978	0.028	0.033	1.029	0.964	1.097	0.395	0.001	0.053	1.001	0.902	1.111	0.984	0.023	0.034	1.023	0.957	1.094	0.515
Inflammatory bowel disease	ebi-a-GCST90001602	3669	TBNK	Lymphocyte %leukocyte	Relative count	21	0.009	0.016	1.009	0.978	1.04	0.585	0.913	0.016	0.02	1.016	0.977	1.057	0.432	0.025	0.021	1.025	0.983	1.069	0.241	-0.038	0.046	0.962	0.879	1.054	0.42	0.007	0.019	1.007	0.97	1.045	0.722
Inflammatory bowel disease	ebi-a-GCST90001603	3653	TBNK	T cell AC	Absolute count	18	0.053	0.048	1.054	0.96	1.159	0.27	0.801	-0.013	0.104	0.987	0.805	1.21	0.901	0.038	0.035	1.039	0.971	1.112	0.27	0.038	0.055	1.039	0.933	1.157	0.499	0.041	0.049	1.042	0.946	1.147	0.418
Inflammatory bowel disease	ebi-a-GCST90001604	3669	TBNK	T cell %lymphocyte	Relative count	15	0.075	0.038	1.078	1	1.162	0.049	0.471	-0.023	0.122	0.977	0.769	1.242	0.854	0.04	0.04	1.04	0.961	1.126	0.327	-0.015	0.076	0.985	0.849	1.143	0.845	0.019	0.059	1.019	0.908	1.143	0.754
Inflammatory bowel disease	ebi-a-GCST90001605	3669	TBNK	T cell %leukocyte	Relative count	14	0.03	0.02	1.031	0.992	1.072	0.123	0.661	0.031	0.025	1.032	0.982	1.084	0.237	0.028	0.022	1.029	0.986	1.073	0.191	0.109	0.072	1.116	0.969	1.284	0.152	0.027	0.019	1.027	0.989	1.067	0.192
Inflammatory bowel disease	ebi-a-GCST90001606	3668	TBNK	CD4+ %leukocyte	Relative count	14	-0.024	0.029	0.976	0.923	1.032	0.398	0.855	-0.01	0.047	0.99	0.902	1.086	0.839	-0.044	0.036	0.957	0.891	1.027	0.218	-0.067	0.066	0.935	0.822	1.064	0.328	-0.05	0.054	0.951	0.856	1.058	0.375
Inflammatory bowel disease	ebi-a-GCST90001607	3668	TBNK	CD8br %leukocyte	Relative count	20	-0.032	0.06	0.969	0.86	1.09	0.597	0.919	-0.013	0.181	0.987	0.692	1.406	0.942	-0.004	0.038	0.996	0.924	1.072	0.906	0.055	0.059	1.056	0.941	1.186	0.366	0.019	0.048	1.019	0.928	1.12	0.695
Inflammatory bowel disease	ebi-a-GCST90001608	3668	TBNK	DP (CD4+CD8+) %leukocyte	Relative count	21	0.035	0.022	1.036	0.992	1.082	0.108	0.618	0.063	0.047	1.065	0.972	1.167	0.191	0.066	0.032	1.068	1.004	1.137	0.037	0.053	0.056	1.055	0.944	1.178	0.356	0.077	0.038	1.08	1.003	1.163	0.054
Inflammatory bowel disease	ebi-a-GCST90001609	3652	TBNK	CD4+ CD8dim AC	Absolute count	21	0.025	0.039	1.025	0.95	1.106	0.52	0.906	-0.021	0.067	0.979	0.86	1.116	0.757	0.031	0.03	1.032	0.974	1.094	0.291	-0.009	0.047	0.991	0.903	1.087	0.849	0.021	0.025	1.021	0.971	1.073	0.427
Inflammatory bowel disease	ebi-a-GCST90001610	3668	TBNK	CD4+ CD8dim %lymphocyte	Relative count	29	0.053	0.04	1.054	0.974	1.14	0.19	0.766	0.072	0.105	1.075	0.874	1.321	0.501	0.027	0.032	1.028	0.965	1.094	0.391	-0.078	0.061	0.925	0.821	1.042	0.212	0.012	0.056	1.012	0.908	1.128	0.832
Inflammatory bowel disease	ebi-a-GCST90001611	3668	TBNK	CD4+ CD8dim %leukocyte	Relative count	24	-0.024	0.064	0.976	0.861	1.106	0.701	0.953	-0.362	0.237	0.697	0.438	1.107	0.14	-0.013	0.037	0.987	0.918	1.061	0.718	-0.053	0.058	0.948	0.847	1.062	0.37	-0.021	0.048	0.98	0.893	1.075	0.669
Inflammatory bowel disease	ebi-a-GCST90001612	3668	TBNK	CD8dim %leukocyte	Relative count	19	0.007	0.02	1.007	0.969	1.046	0.726	0.961	0.002	0.028	1.002	0.948	1.059	0.937	0.003	0.026	1.003	0.953	1.057	0.897	-0.019	0.052	0.981	0.886	1.086	0.714	-0.002	0.025	0.998	0.949	1.049	0.931
Inflammatory bowel disease	ebi-a-GCST90001613	3668	TBNK	DN (CD4-CD8-) %leukocyte	Relative count	22	0.012	0.022	1.012	0.97	1.056	0.577	0.911	0.03	0.028	1.03	0.975	1.089	0.3	0.027	0.019	1.027	0.989	1.066	0.165	0.012	0.04	1.012	0.935	1.095	0.77	0.023	0.018	1.023	0.988	1.06	0.212
Inflammatory bowel disease	ebi-a-GCST90001614	3668	TBNK	CD8br and CD8dim %leukocyte	Relative count	19	-0.002	0.04	0.998	0.923	1.08	0.969	0.995	-0.021	0.133	0.979	0.754	1.271	0.876	0.007	0.038	1.007	0.935	1.084	0.859	0.08	0.056	1.083	0.971	1.209	0.17	-0.011	0.054	0.989	0.889	1.1	0.84
Inflammatory bowel disease	ebi-a-GCST90001615	3650	TBNK	TCRgd AC	Absolute count	23	-0.023	0.049	0.977	0.887	1.077	0.643	0.937	-0.166	0.097	0.847	0.7	1.025	0.104	0.01	0.036	1.01	0.942	1.083	0.775	0.017	0.052	1.017	0.919	1.126	0.743	0.023	0.041	1.023	0.944	1.109	0.581
Inflammatory bowel disease	ebi-a-GCST90001616	3666	TBNK	TCRgd %T cell	Relative count	15	0.007	0.021	1.007	0.966	1.049	0.755	0.964	0.004	0.028	1.004	0.951	1.06	0.895	0.004	0.022	1.004	0.961	1.048	0.867	0.002	0.049	1.002	0.91	1.103	0.967	0.004	0.021	1.004	0.963	1.046	0.868
Inflammatory bowel disease	ebi-a-GCST90001617	3666	TBNK	TCRgd %lymphocyte	Relative count	17	0.002	0.015	1.002	0.972	1.033	0.901	0.995	-0.012	0.018	0.988	0.954	1.022	0.493	0.001	0.019	1.001	0.964	1.039	0.967	-0.018	0.03	0.982	0.926	1.041	0.553	-0.003	0.017	0.997	0.965	1.03	0.854
Inflammatory bowel disease	ebi-a-GCST90001618	3580	TBNK	HLA DR+ T cell AC	Absolute count	36	0.022	0.021	1.022	0.981	1.065	0.298	0.801	0.027	0.033	1.027	0.963	1.096	0.422	0.013	0.02	1.013	0.974	1.055	0.517	-0.037	0.037	0.964	0.897	1.036	0.323	-0.001	0.02	0.999	0.96	1.039	0.949
Inflammatory bowel disease	ebi-a-GCST90001619	3596	TBNK	HLA DR+ T cell%T cell	Relative count	41	0.031	0.015	1.031	1.002	1.061	0.038	0.439	0.024	0.02	1.024	0.985	1.064	0.239	0.027	0.017	1.028	0.994	1.063	0.109	0.076	0.036	1.079	1.005	1.157	0.041	0.022	0.017	1.022	0.989	1.056	0.193
Inflammatory bowel disease	ebi-a-GCST90001620	3596	TBNK	HLA DR+ T cell%lymphocyte	Relative count	37	0.038	0.017	1.038	1.005	1.073	0.023	0.416	0.069	0.023	1.072	1.024	1.122	0.005	0.031	0.02	1.032	0.992	1.073	0.124	0.049	0.036	1.05	0.979	1.127	0.178	0.047	0.018	1.048	1.012	1.085	0.013
Inflammatory bowel disease	ebi-a-GCST90001621	3653	TBNK	NKT AC	Absolute count	38	0	0.015	1	0.972	1.03	0.988	0.995	-0.016	0.026	0.984	0.934	1.036	0.544	-0.017	0.022	0.983	0.942	1.026	0.431	-0.033	0.039	0.968	0.897	1.045	0.408	-0.031	0.027	0.969	0.918	1.023	0.262
Inflammatory bowel disease	ebi-a-GCST90001622	3669	TBNK	NKT %T cell	Relative count	36	0.032	0.018	1.033	0.997	1.07	0.071	0.567	-0.015	0.03	0.985	0.929	1.045	0.625	-0.009	0.025	0.991	0.944	1.041	0.73	-0.024	0.052	0.976	0.882	1.082	0.65	-0.017	0.031	0.984	0.925	1.046	0.599
Inflammatory bowel disease	ebi-a-GCST90001623	3669	TBNK	NKT %lymphocyte	Relative count	35	0.037	0.018	1.038	1.003	1.075	0.034	0.439	-0.012	0.03	0.988	0.932	1.048	0.702	-0.005	0.025	0.995	0.948	1.045	0.853	0.081	0.048	1.084	0.987	1.19	0.1	-0.008	0.034	0.992	0.929	1.06	0.81
Inflammatory bowel disease	ebi-a-GCST90001624	3579	TBNK	HLA DR+ CD4+ AC	Absolute count	22	-0.015	0.036	0.985	0.918	1.058	0.681	0.948	-0.027	0.055	0.974	0.875	1.084	0.631	0.009	0.025	1.009	0.96	1.061	0.714	-0.041	0.049	0.959	0.871	1.056	0.409	0	0.025	1	0.952	1.051	0.992
Inflammatory bowel disease	ebi-a-GCST90001625	3595	TBNK	HLA DR+ CD4+ %T cell	Relative count	25	0.068	0.024	1.071	1.022	1.121	0.004	0.247	0.07	0.04	1.072	0.992	1.159	0.093	0.064	0.034	1.067	0.999	1.139	0.055	0.012	0.076	1.012	0.871	1.176	0.876	0.004	0.074	1.004	0.869	1.16	0.956
Inflammatory bowel disease	ebi-a-GCST90001626	3595	TBNK	HLA DR+ CD4+ %lymphocyte	Relative count	22	0.083	0.03	1.087	1.025	1.152	0.005	0.247	0.133	0.053	1.142	1.029	1.267	0.021	0.102	0.039	1.107	1.025	1.196	0.01	0.054	0.07	1.056	0.921	1.21	0.442	0.139	0.04	1.149	1.062	1.242	0.002
Inflammatory bowel disease	ebi-a-GCST90001627	3579	TBNK	HLA DR+ CD8br AC	Absolute count	44	-0.002	0.025	0.998	0.951	1.048	0.95	0.995	0.04	0.037	1.041	0.968	1.12	0.281	0.015	0.018	1.015	0.981	1.05	0.399	-0.026	0.042	0.974	0.897	1.059	0.545	0.01	0.017	1.01	0.976	1.044	0.578
Inflammatory bowel disease	ebi-a-GCST90001628	3595	TBNK	HLA DR+ CD8br %T cell	Relative count	34	0.013	0.022	1.013	0.969	1.059	0.566	0.907	0.038	0.032	1.039	0.975	1.107	0.253	0.013	0.021	1.013	0.973	1.055	0.527	0.03	0.049	1.031	0.937	1.134	0.539	0.015	0.02	1.015	0.975	1.057	0.465
Inflammatory bowel disease	ebi-a-GCST90001629	3595	TBNK	HLA DR+ CD8br %lymphocyte	Relative count	39	-0.002	0.025	0.998	0.949	1.049	0.935	0.995	0.068	0.04	1.07	0.99	1.157	0.097	0.023	0.025	1.024	0.975	1.075	0.352	-0.088	0.056	0.915	0.821	1.021	0.121	0.04	0.024	1.041	0.993	1.091	0.104
Inflammatory bowel disease	ebi-a-GCST90001630	3652	TBNK	CD8br NKT AC	Absolute count	28	-0.003	0.034	0.997	0.932	1.067	0.936	0.995	0.061	0.06	1.062	0.945	1.194	0.318	-0.021	0.029	0.98	0.925	1.037	0.48	-0.039	0.053	0.961	0.866	1.067	0.468	-0.039	0.051	0.961	0.869	1.063	0.451
Inflammatory bowel disease	ebi-a-GCST90001631	3668	TBNK	CD8br NKT %T cell	Relative count	28	0.006	0.031	1.006	0.948	1.068	0.835	0.985	0.049	0.05	1.051	0.952	1.16	0.336	-0.019	0.031	0.981	0.923	1.044	0.55	-0.035	0.056	0.966	0.866	1.078	0.541	-0.029	0.047	0.971	0.886	1.065	0.536
Inflammatory bowel disease	ebi-a-GCST90001632	3668	TBNK	CD8br NKT %lymphocyte	Relative count	27	0.001	0.031	1.001	0.942	1.064	0.963	0.995	0.049	0.051	1.051	0.951	1.161	0.342	-0.024	0.03	0.976	0.92	1.036	0.431	-0.041	0.059	0.96	0.855	1.077	0.49	-0.036	0.049	0.964	0.875	1.062	0.47
Inflammatory bowel disease	ebi-a-GCST90001633	3652	TBNK	CD8dim NKT AC	Absolute count	34	0.053	0.017	1.054	1.02	1.089	0.002	0.224	0.04	0.029	1.041	0.984	1.101	0.173	0.054	0.025	1.055	1.004	1.109	0.033	0.058	0.047	1.059	0.967	1.161	0.225	0.062	0.035	1.064	0.993	1.141	0.087
Inflammatory bowel disease	ebi-a-GCST90001634	3668	TBNK	CD8dim NKT %T cell	Relative count	30	0.042	0.018	1.043	1.008	1.08	0.016	0.412	0.02	0.033	1.02	0.956	1.089	0.548	0.036	0.026	1.036	0.985	1.091	0.17	-0.008	0.047	0.992	0.904	1.087	0.859	0.047	0.036	1.048	0.978	1.124	0.195
Inflammatory bowel disease	ebi-a-GCST90001635	3668	TBNK	CD8dim NKT %lymphocyte	Relative count	35	0.044	0.016	1.045	1.013	1.079	0.006	0.247	0.028	0.031	1.029	0.969	1.092	0.365	0.053	0.024	1.054	1.005	1.106	0.03	0.047	0.041	1.048	0.967	1.137	0.26	0.056	0.035	1.057	0.987	1.133	0.122
Inflammatory bowel disease	ebi-a-GCST90001636	3652	TBNK	DN (CD4-CD8-) NKT AC	Absolute count	7	-0.054	0.049	0.948	0.861	1.044	0.277	0.801	-0.109	0.231	0.897	0.57	1.41	0.656	-0.097	0.06	0.907	0.807	1.021	0.105	-0.153	0.101	0.858	0.704	1.046	0.181	-0.147	0.082	0.864	0.735	1.015	0.125
Inflammatory bowel disease	ebi-a-GCST90001637	3668	TBNK	DN (CD4-CD8-) NKT %T cell	Relative count	39	0.01	0.018	1.01	0.976	1.046	0.56	0.907	0.01	0.037	1.01	0.94	1.086	0.787	0.035	0.027	1.035	0.981	1.092	0.208	0.032	0.063	1.033	0.913	1.168	0.61	0.06	0.043	1.061	0.975	1.155	0.175
Inflammatory bowel disease	ebi-a-GCST90001638	3668	TBNK	DN (CD4-CD8-) NKT %lymphocyte	Relative count	36	0.015	0.019	1.015	0.978	1.053	0.444	0.895	0.023	0.039	1.024	0.948	1.105	0.553	0.052	0.027	1.053	0.999	1.111	0.054	0.038	0.062	1.039	0.92	1.173	0.539	0.069	0.043	1.071	0.984	1.166	0.12
Inflammatory bowel disease	ebi-a-GCST90001639	3653	TBNK	CD3- lymphocyte AC	Absolute count	13	-0.053	0.04	0.948	0.877	1.025	0.183	0.751	-0.035	0.069	0.965	0.843	1.105	0.62	-0.044	0.036	0.957	0.892	1.028	0.231	-0.035	0.055	0.965	0.866	1.075	0.533	-0.04	0.038	0.961	0.893	1.034	0.307
Inflammatory bowel disease	ebi-a-GCST90001640	3669	TBNK	CD3- lymphocyte %lymphocyte	Relative count	5	-0.161	0.068	0.852	0.746	0.973	0.018	0.412	0.09	0.242	1.094	0.681	1.757	0.735	-0.113	0.07	0.893	0.778	1.025	0.107	-0.024	0.114	0.976	0.78	1.221	0.842	-0.07	0.086	0.932	0.788	1.103	0.458
Inflammatory bowel disease	ebi-a-GCST90001641	3669	TBNK	CD3- lymphocyte %leukocyte	Relative count	18	-0.041	0.02	0.96	0.923	0.998	0.04	0.439	-0.045	0.031	0.956	0.9	1.016	0.164	-0.069	0.029	0.933	0.881	0.988	0.019	-0.067	0.051	0.935	0.846	1.034	0.207	-0.072	0.037	0.931	0.866	1.001	0.069
Inflammatory bowel disease	ebi-a-GCST90001642	3653	TBNK	B cell AC	Absolute count	29	0.019	0.026	1.019	0.969	1.071	0.463	0.9	0.02	0.045	1.02	0.935	1.114	0.653	0.062	0.03	1.064	1.004	1.128	0.035	0.057	0.062	1.059	0.938	1.195	0.361	0.053	0.041	1.055	0.974	1.143	0.202
Inflammatory bowel disease	ebi-a-GCST90001643	3669	TBNK	B cell % CD3- lymphocyte	Relative count	27	-0.001	0.012	0.999	0.976	1.023	0.922	0.995	-0.009	0.015	0.991	0.963	1.02	0.544	-0.03	0.015	0.971	0.943	0.999	0.043	-0.014	0.035	0.986	0.92	1.056	0.688	-0.023	0.014	0.977	0.951	1.005	0.117
Inflammatory bowel disease	ebi-a-GCST90001644	3669	TBNK	B cell %lymphocyte	Relative count	32	0.022	0.019	1.022	0.985	1.061	0.241	0.792	0.052	0.033	1.053	0.987	1.123	0.128	0.052	0.022	1.053	1.008	1.1	0.02	0.053	0.041	1.055	0.973	1.144	0.207	0.058	0.03	1.06	0.999	1.123	0.062
Inflammatory bowel disease	ebi-a-GCST90001645	3653	TBNK	NK AC	Absolute count	19	-0.006	0.034	0.994	0.93	1.062	0.856	0.994	-0.029	0.057	0.972	0.87	1.086	0.618	-0.04	0.029	0.961	0.907	1.017	0.171	-0.025	0.048	0.975	0.888	1.072	0.609	-0.014	0.038	0.986	0.914	1.063	0.713
Inflammatory bowel disease	ebi-a-GCST90001646	3669	TBNK	NK %CD3- lymphocyte	Relative count	27	-0.001	0.011	0.999	0.977	1.022	0.959	0.995	0.013	0.014	1.013	0.986	1.042	0.355	0.03	0.016	1.03	0.999	1.063	0.057	0.005	0.034	1.005	0.941	1.074	0.873	0.026	0.016	1.026	0.994	1.059	0.119
Inflammatory bowel disease	ebi-a-GCST90001647	3669	TBNK	NK %lymphocyte	Relative count	29	-0.009	0.019	0.991	0.956	1.028	0.628	0.935	0.002	0.026	1.002	0.953	1.054	0.929	-0.002	0.023	0.998	0.954	1.044	0.917	-0.028	0.041	0.972	0.898	1.053	0.496	0.005	0.028	1.005	0.952	1.061	0.87
Inflammatory bowel disease	ebi-a-GCST90001648	3580	TBNK	HLA DR+ NK AC	Absolute count	35	0.013	0.019	1.014	0.976	1.053	0.487	0.906	0.005	0.04	1.005	0.929	1.087	0.9	-0.002	0.025	0.998	0.95	1.048	0.929	0.023	0.045	1.023	0.937	1.117	0.618	0.001	0.025	1.001	0.953	1.052	0.962
Inflammatory bowel disease	ebi-a-GCST90001649	3596	TBNK	HLA DR+ NK %NK	Relative count	39	0.009	0.018	1.009	0.974	1.046	0.605	0.922	-0.002	0.034	0.998	0.934	1.066	0.942	0.008	0.021	1.008	0.967	1.05	0.719	0.022	0.037	1.022	0.95	1.099	0.567	0.009	0.025	1.009	0.962	1.059	0.707
Inflammatory bowel disease	ebi-a-GCST90001650	3596	TBNK	HLA DR+ NK %CD3- lymphocyte	Relative count	40	-0.003	0.018	0.997	0.962	1.034	0.89	0.995	-0.034	0.035	0.967	0.903	1.035	0.338	-0.008	0.023	0.992	0.948	1.038	0.737	0.041	0.043	1.042	0.958	1.132	0.341	-0.004	0.025	0.996	0.949	1.046	0.885
Inflammatory bowel disease	ebi-a-GCST90001651	3653	TBNK	Granulocyte AC	Absolute count	24	-0.003	0.023	0.997	0.953	1.043	0.899	0.995	0.03	0.032	1.03	0.967	1.097	0.365	0.014	0.026	1.015	0.965	1.067	0.574	-0.004	0.04	0.996	0.921	1.076	0.915	0.012	0.024	1.012	0.965	1.061	0.625
Inflammatory bowel disease	ebi-a-GCST90001652	3669	TBNK	Granulocyte %leukocyte	Relative count	23	0.02	0.019	1.02	0.983	1.058	0.288	0.801	0.044	0.029	1.045	0.987	1.107	0.147	0.039	0.03	1.039	0.98	1.102	0.194	-0.011	0.052	0.989	0.894	1.094	0.83	0.056	0.03	1.058	0.998	1.121	0.074
Inflammatory bowel disease	ebi-a-GCST90001653	3440	Treg	CD28- DN (CD4-CD8-) %DN	Relative count	27	-0.025	0.017	0.975	0.943	1.009	0.144	0.682	-0.034	0.024	0.967	0.923	1.013	0.166	-0.042	0.021	0.958	0.919	0.999	0.046	-0.034	0.034	0.966	0.904	1.033	0.322	-0.043	0.019	0.957	0.922	0.995	0.034
Inflammatory bowel disease	ebi-a-GCST90001654	3408	Treg	CD28- DN (CD4-CD8-) AC	Absolute count	30	-0.012	0.02	0.988	0.95	1.027	0.533	0.906	-0.033	0.03	0.968	0.912	1.026	0.283	-0.04	0.024	0.96	0.917	1.006	0.086	-0.048	0.041	0.953	0.88	1.033	0.252	-0.043	0.022	0.958	0.917	1.001	0.065
Inflammatory bowel disease	ebi-a-GCST90001655	3440	Treg	CD28+ DN (CD4-CD8-) %T cell	Relative count	23	-0.058	0.028	0.944	0.894	0.997	0.037	0.439	-0.003	0.039	0.997	0.924	1.076	0.943	-0.032	0.025	0.969	0.923	1.017	0.204	-0.109	0.06	0.897	0.797	1.009	0.085	-0.027	0.023	0.973	0.93	1.018	0.246
Inflammatory bowel disease	ebi-a-GCST90001656	3440	Treg	CD28+ DN (CD4-CD8-) %DN	Relative count	27	0.025	0.017	1.025	0.991	1.06	0.144	0.682	0.034	0.024	1.034	0.987	1.084	0.166	0.042	0.021	1.043	1.001	1.087	0.044	0.034	0.036	1.035	0.964	1.111	0.354	0.043	0.018	1.044	1.008	1.082	0.025
Inflammatory bowel disease	ebi-a-GCST90001657	3408	Treg	CD28+ DN (CD4-CD8-) AC	Absolute count	12	-0.01	0.041	0.99	0.914	1.073	0.815	0.981	0.027	0.069	1.027	0.897	1.177	0.706	0.025	0.048	1.025	0.932	1.128	0.606	0.096	0.094	1.101	0.916	1.322	0.328	0.05	0.065	1.052	0.926	1.194	0.453
Inflammatory bowel disease	ebi-a-GCST90001658	3440	Treg	CD39+ CD4+ %T cell	Relative count	105	-0.008	0.009	0.992	0.975	1.009	0.347	0.829	-0.008	0.015	0.992	0.964	1.021	0.574	-0.003	0.013	0.997	0.972	1.022	0.808	-0.008	0.023	0.992	0.948	1.038	0.743	-0.008	0.012	0.992	0.969	1.017	0.538
Inflammatory bowel disease	ebi-a-GCST90001659	3440	Treg	CD39+ CD4+ %CD4+	Relative count	105	-0.008	0.009	0.993	0.975	1.01	0.401	0.855	0.005	0.019	1.005	0.969	1.042	0.783	-0.008	0.013	0.992	0.966	1.018	0.52	-0.014	0.029	0.986	0.932	1.043	0.616	-0.017	0.02	0.984	0.946	1.023	0.41
Inflammatory bowel disease	ebi-a-GCST90001660	3408	Treg	CD39+ CD4+ AC	Absolute count	108	-0.001	0.008	0.999	0.983	1.016	0.95	0.995	-0.007	0.015	0.993	0.964	1.023	0.663	-0.008	0.012	0.992	0.968	1.017	0.524	0.001	0.025	1.001	0.952	1.052	0.975	-0.018	0.02	0.983	0.945	1.021	0.371
Inflammatory bowel disease	ebi-a-GCST90001661	3440	Treg	CD28- CD8dim %T cell	Relative count	24	0.009	0.019	1.009	0.971	1.048	0.65	0.937	-0.005	0.03	0.995	0.938	1.057	0.883	0.004	0.024	1.004	0.958	1.053	0.853	0.009	0.034	1.009	0.943	1.079	0.799	0.007	0.022	1.007	0.966	1.051	0.744
Inflammatory bowel disease	ebi-a-GCST90001662	3440	Treg	CD28- CD8dim %CD8dim	Relative count	14	-0.004	0.01	0.996	0.977	1.015	0.645	0.937	0.001	0.011	1.001	0.981	1.022	0.926	-0.002	0.011	0.998	0.977	1.02	0.885	-0.047	0.038	0.954	0.885	1.029	0.243	-0.001	0.009	0.999	0.982	1.017	0.936
Inflammatory bowel disease	ebi-a-GCST90001663	3408	Treg	CD28- CD8dim AC	Absolute count	28	0.029	0.016	1.029	0.998	1.062	0.071	0.567	0.052	0.025	1.053	1.003	1.107	0.05	0.029	0.023	1.029	0.984	1.076	0.207	0.026	0.042	1.027	0.946	1.114	0.534	0.038	0.028	1.039	0.984	1.097	0.178
Inflammatory bowel disease	ebi-a-GCST90001664	3440	Treg	CD28+ CD45RA+ CD8dim %T cell	Relative count	53	0.008	0.008	1.008	0.993	1.023	0.311	0.801	0.007	0.009	1.007	0.99	1.025	0.407	0.011	0.007	1.011	0.998	1.025	0.094	0.014	0.01	1.014	0.995	1.033	0.152	0.011	0.006	1.011	0.999	1.022	0.068
Inflammatory bowel disease	ebi-a-GCST90001665	3440	Treg	CD28+ CD45RA+ CD8dim %CD8dim	Relative count	32	-0.006	0.012	0.994	0.97	1.019	0.655	0.937	-0.014	0.015	0.986	0.958	1.015	0.34	-0.013	0.011	0.987	0.966	1.009	0.249	0.003	0.017	1.003	0.97	1.037	0.867	-0.008	0.011	0.992	0.97	1.014	0.464
Inflammatory bowel disease	ebi-a-GCST90001666	3408	Treg	CD28+ CD45RA+ CD8dim AC	Absolute count	51	0.004	0.004	1.004	0.995	1.012	0.41	0.867	0.006	0.005	1.006	0.996	1.016	0.242	0.007	0.006	1.007	0.996	1.019	0.209	0.004	0.008	1.004	0.988	1.02	0.616	0.009	0.005	1.009	0.999	1.02	0.095
Inflammatory bowel disease	ebi-a-GCST90001667	3440	Treg	CD28+ CD45RA- CD8dim %T cell	Relative count	33	0	0.008	1	0.984	1.016	0.975	0.995	0.008	0.009	1.008	0.99	1.025	0.394	0.002	0.01	1.002	0.984	1.022	0.803	-0.015	0.017	0.985	0.953	1.018	0.376	0	0.009	1	0.982	1.018	0.972
Inflammatory bowel disease	ebi-a-GCST90001668	3440	Treg	CD28+ CD45RA- CD8dim %CD8dim	Relative count	34	-0.001	0.008	0.999	0.984	1.014	0.901	0.995	-0.002	0.009	0.998	0.98	1.016	0.809	-0.001	0.01	0.999	0.98	1.018	0.897	-0.01	0.016	0.99	0.96	1.021	0.518	-0.004	0.009	0.996	0.978	1.015	0.697
Inflammatory bowel disease	ebi-a-GCST90001669	3408	Treg	CD28+ CD45RA- CD8dim AC	Absolute count	42	0.009	0.004	1.009	1.001	1.017	0.032	0.439	0.007	0.005	1.007	0.998	1.016	0.164	0.005	0.005	1.005	0.994	1.016	0.363	0	0.007	1	0.986	1.015	0.988	0.005	0.005	1.005	0.996	1.014	0.295
Inflammatory bowel disease	ebi-a-GCST90001670	3440	Treg	CD39+ CD8br %T cell	Relative count	93	-0.014	0.009	0.986	0.968	1.004	0.132	0.681	-0.018	0.019	0.982	0.947	1.019	0.348	-0.016	0.012	0.984	0.961	1.008	0.185	0.001	0.022	1.001	0.959	1.044	0.975	-0.015	0.016	0.986	0.954	1.018	0.375
Inflammatory bowel disease	ebi-a-GCST90001671	3440	Treg	CD39+ CD8br %CD8br	Relative count	89	-0.022	0.009	0.978	0.961	0.997	0.02	0.412	-0.009	0.017	0.991	0.958	1.026	0.612	-0.027	0.012	0.973	0.95	0.997	0.025	-0.012	0.022	0.988	0.946	1.032	0.593	-0.022	0.016	0.978	0.947	1.009	0.17
Inflammatory bowel disease	ebi-a-GCST90001672	3408	Treg	CD39+ CD8br AC	Absolute count	94	-0.018	0.009	0.982	0.965	0.999	0.037	0.439	-0.015	0.017	0.985	0.953	1.018	0.369	-0.015	0.012	0.985	0.963	1.008	0.192	-0.006	0.022	0.994	0.953	1.037	0.787	-0.014	0.015	0.986	0.958	1.015	0.336
Inflammatory bowel disease	ebi-a-GCST90001673	3162	Treg	CD28- CD127- CD25++ CD8br %T cell	Relative count	10	-0.047	0.047	0.954	0.87	1.046	0.316	0.801	-0.016	0.063	0.984	0.869	1.114	0.804	-0.024	0.027	0.976	0.925	1.03	0.374	-0.009	0.051	0.991	0.896	1.096	0.861	-0.022	0.028	0.979	0.927	1.034	0.457
Inflammatory bowel disease	ebi-a-GCST90001674	3162	Treg	CD28- CD127- CD25++ CD8br %CD8br	Relative count	13	-0.017	0.019	0.983	0.947	1.021	0.369	0.832	-0.025	0.027	0.976	0.926	1.028	0.375	-0.023	0.027	0.977	0.926	1.031	0.392	-0.022	0.052	0.978	0.884	1.083	0.681	-0.022	0.027	0.978	0.927	1.032	0.44
Inflammatory bowel disease	ebi-a-GCST90001675	3130	Treg	CD28- CD127- CD25++ CD8br AC	Absolute count	24	-0.028	0.019	0.972	0.936	1.01	0.143	0.682	-0.004	0.024	0.996	0.951	1.044	0.878	-0.003	0.019	0.997	0.961	1.035	0.879	0.026	0.046	1.027	0.937	1.124	0.577	-0.003	0.017	0.997	0.965	1.031	0.874
Inflammatory bowel disease	ebi-a-GCST90001676	3162	Treg	CD28- CD25++ CD8br %T cell	Relative count	6	0.025	0.051	1.026	0.928	1.134	0.618	0.931	0.028	0.137	1.028	0.786	1.345	0.849	0.022	0.059	1.022	0.91	1.148	0.711	0.013	0.1	1.014	0.833	1.233	0.898	0.009	0.096	1.009	0.837	1.217	0.929
Inflammatory bowel disease	ebi-a-GCST90001677	3162	Treg	CD28- CD25++ CD8br %CD8br	Relative count	20	0.003	0.051	1.003	0.908	1.108	0.947	0.995	0.027	0.099	1.027	0.847	1.246	0.787	0.006	0.035	1.006	0.939	1.078	0.867	0.043	0.054	1.044	0.939	1.161	0.439	0.024	0.041	1.025	0.946	1.11	0.557
Inflammatory bowel disease	ebi-a-GCST90001678	3130	Treg	CD28- CD25++ CD8br AC	Absolute count	19	-0.012	0.044	0.988	0.906	1.078	0.785	0.969	0.006	0.057	1.006	0.9	1.124	0.919	0.007	0.02	1.007	0.968	1.048	0.722	-0.075	0.046	0.928	0.848	1.015	0.118	0.003	0.018	1.003	0.968	1.04	0.852
Inflammatory bowel disease	ebi-a-GCST90001679	3162	Treg	CD25++ CD8br %T cell	Relative count	16	0.043	0.032	1.044	0.981	1.11	0.174	0.734	0.106	0.046	1.112	1.016	1.216	0.037	0.021	0.031	1.021	0.962	1.084	0.489	0.005	0.048	1.005	0.915	1.104	0.922	0.017	0.035	1.017	0.95	1.088	0.632
Inflammatory bowel disease	ebi-a-GCST90001680	3162	Treg	CD25++ CD8br %CD8br	Relative count	21	0.056	0.024	1.057	1.009	1.108	0.02	0.412	0.094	0.041	1.099	1.014	1.191	0.033	0.05	0.029	1.051	0.994	1.113	0.081	0.089	0.048	1.093	0.996	1.2	0.076	0.059	0.035	1.061	0.991	1.136	0.105
Inflammatory bowel disease	ebi-a-GCST90001681	3130	Treg	CD25++ CD8br AC	Absolute count	25	0.024	0.02	1.025	0.985	1.066	0.233	0.792	0.021	0.038	1.021	0.948	1.1	0.588	0.019	0.027	1.019	0.968	1.074	0.47	0.005	0.044	1.005	0.922	1.095	0.91	0.012	0.032	1.012	0.951	1.077	0.713
Inflammatory bowel disease	ebi-a-GCST90001682	3403	Treg	CD127- CD8br %T cell	Relative count	19	-0.03	0.049	0.97	0.881	1.069	0.545	0.906	-0.07	0.115	0.933	0.745	1.169	0.553	-0.081	0.034	0.922	0.863	0.985	0.016	-0.088	0.051	0.916	0.828	1.012	0.102	-0.096	0.038	0.909	0.844	0.979	0.021
Inflammatory bowel disease	ebi-a-GCST90001683	3403	Treg	CD127- CD8br %CD8br	Relative count	11	-0.022	0.04	0.978	0.905	1.057	0.58	0.911	0.012	0.124	1.013	0.795	1.29	0.922	0.005	0.047	1.005	0.917	1.101	0.921	0.02	0.066	1.02	0.896	1.162	0.772	0.016	0.058	1.016	0.907	1.139	0.783
Inflammatory bowel disease	ebi-a-GCST90001684	3371	Treg	CD127- CD8br AC	Absolute count	25	-0.014	0.053	0.986	0.889	1.095	0.798	0.974	-0.099	0.138	0.906	0.692	1.187	0.481	-0.042	0.036	0.959	0.894	1.029	0.242	0.124	0.085	1.132	0.958	1.338	0.158	-0.046	0.044	0.955	0.876	1.042	0.311
Inflammatory bowel disease	ebi-a-GCST90001685	3440	Treg	CD28- CD8br %T cell	Relative count	18	-0.033	0.067	0.967	0.848	1.103	0.619	0.931	-0.038	0.267	0.962	0.57	1.625	0.887	-0.032	0.039	0.969	0.897	1.047	0.422	-0.016	0.057	0.984	0.879	1.101	0.781	-0.032	0.054	0.969	0.871	1.077	0.563
Inflammatory bowel disease	ebi-a-GCST90001686	3440	Treg	CD28- CD8br %CD8br	Relative count	24	0.043	0.043	1.044	0.96	1.135	0.315	0.801	-0.021	0.096	0.98	0.811	1.183	0.832	-0.009	0.037	0.991	0.921	1.066	0.815	-0.012	0.067	0.988	0.866	1.126	0.854	-0.03	0.057	0.97	0.869	1.084	0.599
Inflammatory bowel disease	ebi-a-GCST90001687	3408	Treg	CD28- CD8br AC	Absolute count	22	0.013	0.058	1.013	0.904	1.135	0.826	0.985	0.065	0.189	1.067	0.736	1.547	0.734	0.025	0.04	1.026	0.948	1.11	0.527	-0.009	0.071	0.991	0.863	1.139	0.904	-0.012	0.072	0.988	0.858	1.138	0.871
Inflammatory bowel disease	ebi-a-GCST90001688	3440	Treg	CD28+ CD45RA+ CD8br %T cell	Relative count	86	0.002	0.003	1.002	0.997	1.008	0.403	0.857	0.002	0.003	1.002	0.996	1.009	0.468	0.004	0.003	1.004	0.997	1.01	0.269	0	0.006	1	0.988	1.012	0.992	0.009	0.005	1.009	1	1.018	0.063
Inflammatory bowel disease	ebi-a-GCST90001689	3440	Treg	CD28+ CD45RA+ CD8br %CD8br	Relative count	39	-0.003	0.007	0.997	0.984	1.01	0.681	0.948	0	0.007	1	0.985	1.014	0.958	0.005	0.009	1.005	0.987	1.022	0.599	-0.008	0.014	0.992	0.965	1.02	0.582	0.002	0.008	1.002	0.987	1.017	0.833
Inflammatory bowel disease	ebi-a-GCST90001690	3408	Treg	CD28+ CD45RA+ CD8br AC	Absolute count	49	0.003	0.005	1.003	0.993	1.013	0.547	0.906	0.001	0.006	1.001	0.99	1.011	0.921	0.002	0.006	1.002	0.991	1.014	0.707	-0.001	0.007	0.999	0.985	1.013	0.865	0.002	0.006	1.002	0.991	1.014	0.699
Inflammatory bowel disease	ebi-a-GCST90001691	3440	Treg	CD28+ CD45RA- CD8br %T cell	Relative count	36	0.017	0.011	1.017	0.996	1.039	0.113	0.628	0.012	0.012	1.012	0.988	1.036	0.353	0.011	0.01	1.012	0.991	1.032	0.265	0.017	0.017	1.018	0.984	1.052	0.313	0.015	0.009	1.015	0.998	1.033	0.095
Inflammatory bowel disease	ebi-a-GCST90001692	3440	Treg	CD28+ CD45RA- CD8br %CD8br	Relative count	39	0.007	0.013	1.007	0.982	1.033	0.586	0.913	0.008	0.015	1.008	0.978	1.038	0.612	0.001	0.009	1.001	0.983	1.02	0.906	-0.007	0.016	0.993	0.962	1.026	0.688	0.002	0.008	1.002	0.986	1.019	0.791
Inflammatory bowel disease	ebi-a-GCST90001693	3408	Treg	CD28+ CD45RA- CD8br AC	Absolute count	33	0.017	0.01	1.017	0.998	1.037	0.078	0.575	0.018	0.012	1.019	0.995	1.043	0.131	0.012	0.013	1.012	0.987	1.037	0.363	0.028	0.021	1.029	0.986	1.073	0.196	0.015	0.013	1.015	0.989	1.041	0.264
Inflammatory bowel disease	ebi-a-GCST90001694	3440	Treg	CD28- DN (CD4-CD8-) %T cell	Relative count	25	-0.003	0.023	0.997	0.952	1.043	0.888	0.995	-0.05	0.034	0.951	0.889	1.017	0.154	-0.033	0.025	0.967	0.921	1.017	0.19	-0.033	0.043	0.967	0.888	1.053	0.452	-0.037	0.021	0.963	0.924	1.004	0.093
Inflammatory bowel disease	ebi-a-GCST90001695	3408	Treg	CD45RA- CD28- CD8br AC	Absolute count	489	0	0	1	1	1	0.639	0.937	0	0	1	1	1	0.467	0	0	1	1	1	0.56	0	0	1	1	1	0.957	0	0	1	1	1	0.928
Inflammatory bowel disease	ebi-a-GCST90001696	3425	Treg	CD45RA- CD28- CD8br %CD8br	Relative count	63	0	0	1	1	1.001	0.3	0.801	0	0	1	0.999	1.001	0.851	0	0	1	1	1.001	0.307	0	0.001	1	0.999	1.001	0.908	0	0	1	1	1.001	0.306
Inflammatory bowel disease	ebi-a-GCST90001697	3425	Treg	CD45RA- CD28- CD8br %T cell	Relative count	203	0	0	1	1	1.001	0.612	0.928	0	0	1	0.999	1.001	0.834	0	0	1	0.999	1.001	0.621	0.001	0.001	1.001	1	1.003	0.114	0	0	1	0.999	1.001	0.75
Inflammatory bowel disease	ebi-a-GCST90001698	3408	Treg	CD45RA+ CD28- CD8br AC	Absolute count	1310	0	0	1	1	1	0.069	0.567	0	0	1	1	1	0.485	0	0	1	1	1	0.971	0	0	1	1	1	0.831	0	0	1	1	1	0.701
Inflammatory bowel disease	ebi-a-GCST90001699	3425	Treg	CD45RA+ CD28- CD8br %CD8br	Relative count	27	0	0.001	1	0.999	1.001	0.989	0.995	0	0.001	1	0.999	1.001	1	0	0.001	1	0.999	1.002	0.897	0.001	0.001	1.001	0.999	1.004	0.375	0	0.001	1	0.999	1.002	0.434
Inflammatory bowel disease	ebi-a-GCST90001700	3425	Treg	CD45RA+ CD28- CD8br %T cell	Relative count	237	0	0	1	1	1.001	0.562	0.907	0	0	1	1	1.001	0.554	0	0	1	0.999	1.001	0.79	0	0.001	1	0.999	1.001	0.863	0	0	1	0.999	1.001	0.764
Inflammatory bowel disease	ebi-a-GCST90001701	3689	B cell	BAFF-R on CD20- CD38-	MFI	21	-0.004	0.021	0.996	0.955	1.038	0.846	0.992	-0.019	0.039	0.981	0.908	1.06	0.633	0.019	0.031	1.019	0.959	1.083	0.539	0.011	0.051	1.012	0.916	1.117	0.823	0.02	0.034	1.021	0.956	1.09	0.551
Inflammatory bowel disease	ebi-a-GCST90001702	3755	B cell	BAFF-R on CD24+ CD27+	MFI	98	0.007	0.011	1.007	0.987	1.028	0.485	0.906	-0.015	0.017	0.985	0.954	1.018	0.378	0.007	0.013	1.007	0.981	1.034	0.583	0.015	0.023	1.016	0.97	1.063	0.508	0.011	0.012	1.011	0.988	1.034	0.361
Inflammatory bowel disease	ebi-a-GCST90001703	3755	B cell	BAFF-R on IgD+ CD24+	MFI	92	0.003	0.011	1.003	0.982	1.025	0.765	0.964	-0.025	0.017	0.976	0.944	1.009	0.153	0.007	0.014	1.007	0.98	1.035	0.627	0.005	0.025	1.005	0.958	1.054	0.845	0.007	0.013	1.007	0.981	1.034	0.587
Inflammatory bowel disease	ebi-a-GCST90001704	3755	B cell	BAFF-R on IgD+ CD24-	MFI	97	-0.003	0.011	0.997	0.976	1.018	0.788	0.971	-0.024	0.017	0.977	0.945	1.009	0.159	0.006	0.014	1.006	0.98	1.034	0.642	0.009	0.024	1.009	0.961	1.058	0.724	0.011	0.013	1.011	0.986	1.037	0.404
Inflammatory bowel disease	ebi-a-GCST90001705	3743	B cell	BAFF-R on IgD+ CD38-	MFI	97	0.007	0.011	1.007	0.986	1.029	0.505	0.906	-0.021	0.016	0.979	0.949	1.011	0.2	0.007	0.014	1.007	0.979	1.036	0.637	0.007	0.026	1.007	0.958	1.059	0.786	0.009	0.013	1.01	0.985	1.035	0.456
Inflammatory bowel disease	ebi-a-GCST90001706	1868	B cell	BAFF-R on IgD+ CD38- naive	MFI	74	-0.014	0.011	0.986	0.966	1.007	0.192	0.766	-0.015	0.02	0.985	0.946	1.025	0.454	-0.002	0.013	0.998	0.972	1.025	0.882	-0.006	0.031	0.994	0.935	1.056	0.838	-0.003	0.025	0.997	0.949	1.048	0.921
Inflammatory bowel disease	ebi-a-GCST90001707	1868	B cell	BAFF-R on IgD+ CD38- unsw mem	MFI	71	-0.006	0.009	0.994	0.976	1.012	0.494	0.906	-0.003	0.016	0.997	0.966	1.029	0.834	0.007	0.013	1.007	0.981	1.033	0.609	0.003	0.024	1.003	0.957	1.052	0.887	0.003	0.013	1.003	0.979	1.028	0.784
Inflammatory bowel disease	ebi-a-GCST90001708	3754	B cell	BAFF-R on IgD+ CD38br	MFI	100	-0.001	0.01	0.999	0.979	1.019	0.927	0.995	-0.013	0.016	0.987	0.956	1.019	0.434	0.007	0.014	1.007	0.979	1.035	0.635	0.002	0.025	1.002	0.954	1.053	0.926	0.007	0.014	1.007	0.98	1.034	0.617
Inflammatory bowel disease	ebi-a-GCST90001709	3755	B cell	BAFF-R on IgD+ CD38dim	MFI	103	-0.003	0.01	0.997	0.979	1.016	0.782	0.969	-0.024	0.014	0.977	0.95	1.004	0.098	0.005	0.011	1.005	0.984	1.028	0.627	0.007	0.023	1.007	0.962	1.053	0.768	0.003	0.012	1.003	0.98	1.025	0.827
Inflammatory bowel disease	ebi-a-GCST90001710	3755	B cell	BAFF-R on IgD- CD24-	MFI	99	0.001	0.011	1.001	0.98	1.023	0.9	0.995	-0.031	0.017	0.969	0.937	1.002	0.072	0.007	0.015	1.007	0.977	1.037	0.655	0.001	0.025	1.001	0.953	1.051	0.98	0.005	0.013	1.005	0.979	1.032	0.695
Inflammatory bowel disease	ebi-a-GCST90001711	3755	B cell	BAFF-R on IgD- CD27-	MFI	97	0.003	0.01	1.003	0.983	1.023	0.767	0.964	-0.03	0.015	0.97	0.941	1	0.051	0.007	0.013	1.007	0.982	1.032	0.594	0	0.024	1	0.954	1.049	0.995	0.002	0.011	1.002	0.981	1.025	0.829
Inflammatory bowel disease	ebi-a-GCST90001712	3755	B cell	BAFF-R on IgD- CD38-	MFI	98	0.01	0.01	1.01	0.99	1.031	0.313	0.801	-0.018	0.016	0.982	0.952	1.014	0.264	0.007	0.013	1.007	0.981	1.033	0.593	0.006	0.025	1.006	0.959	1.056	0.804	0.011	0.012	1.011	0.987	1.035	0.382
Inflammatory bowel disease	ebi-a-GCST90001713	3757	B cell	BAFF-R on IgD- CD38br	MFI	23	-0.011	0.031	0.989	0.931	1.051	0.725	0.961	-0.053	0.057	0.948	0.849	1.06	0.361	0.014	0.031	1.014	0.954	1.077	0.661	-0.021	0.053	0.979	0.882	1.087	0.692	-0.001	0.036	0.999	0.932	1.072	0.985
Inflammatory bowel disease	ebi-a-GCST90001714	3755	B cell	BAFF-R on IgD- CD38dim	MFI	4	0.172	0.107	1.188	0.963	1.466	0.108	0.618	0.054	0.143	1.055	0.797	1.397	0.742	0.096	0.046	1.1	1.005	1.205	0.039	0.152	0.071	1.164	1.012	1.339	0.123	0.061	0.039	1.063	0.986	1.147	0.211
Inflammatory bowel disease	ebi-a-GCST90001715	3755	B cell	BAFF-R on memory B cell	MFI	98	0.008	0.011	1.008	0.987	1.029	0.459	0.9	-0.017	0.017	0.983	0.952	1.016	0.323	0.007	0.014	1.007	0.98	1.034	0.622	0.011	0.023	1.011	0.966	1.057	0.644	0.011	0.013	1.011	0.986	1.036	0.396
Inflammatory bowel disease	ebi-a-GCST90001716	3755	B cell	BAFF-R on naive-mature B cell	MFI	100	0.005	0.011	1.005	0.984	1.026	0.646	0.937	-0.023	0.016	0.977	0.946	1.009	0.154	0.007	0.014	1.007	0.98	1.034	0.622	0.011	0.025	1.011	0.962	1.062	0.676	0.011	0.013	1.011	0.985	1.037	0.425
Inflammatory bowel disease	ebi-a-GCST90001717	3755	B cell	BAFF-R on unsw mem	MFI	102	0.006	0.01	1.006	0.986	1.026	0.566	0.907	-0.016	0.015	0.984	0.955	1.014	0.286	0.007	0.013	1.007	0.981	1.033	0.605	0.017	0.022	1.017	0.974	1.062	0.456	0.009	0.012	1.009	0.985	1.034	0.452
Inflammatory bowel disease	ebi-a-GCST90001718	3755	B cell	BAFF-R on sw mem	MFI	102	0.007	0.01	1.007	0.987	1.028	0.48	0.906	-0.02	0.016	0.98	0.95	1.012	0.22	0.007	0.014	1.007	0.979	1.035	0.624	0.008	0.022	1.008	0.965	1.053	0.712	0.011	0.013	1.011	0.985	1.036	0.416
Inflammatory bowel disease	ebi-a-GCST90001719	3756	B cell	BAFF-R on IgD+	MFI	100	0.003	0.011	1.003	0.981	1.024	0.817	0.982	-0.017	0.017	0.983	0.951	1.016	0.32	0.007	0.014	1.007	0.979	1.035	0.649	0.008	0.027	1.008	0.956	1.063	0.767	0.008	0.013	1.008	0.983	1.034	0.539
Inflammatory bowel disease	ebi-a-GCST90001720	3753	B cell	BAFF-R on transitional	MFI	93	0.001	0.011	1.001	0.98	1.023	0.897	0.995	-0.017	0.017	0.983	0.951	1.016	0.322	0.007	0.014	1.007	0.979	1.036	0.612	0.006	0.025	1.006	0.959	1.055	0.815	0.008	0.013	1.008	0.983	1.034	0.534
Inflammatory bowel disease	ebi-a-GCST90001721	3754	B cell	CD19 on CD20-	MFI	19	-0.008	0.023	0.992	0.948	1.037	0.722	0.961	-0.015	0.031	0.985	0.927	1.048	0.645	-0.03	0.027	0.97	0.919	1.024	0.267	0.019	0.043	1.019	0.937	1.108	0.67	-0.018	0.023	0.982	0.939	1.027	0.441
Inflammatory bowel disease	ebi-a-GCST90001722	3692	B cell	CD19 on CD20- CD38-	MFI	18	-0.041	0.022	0.96	0.92	1.001	0.058	0.524	-0.064	0.037	0.938	0.873	1.008	0.1	-0.033	0.032	0.968	0.909	1.03	0.306	-0.012	0.059	0.988	0.88	1.109	0.837	-0.035	0.037	0.965	0.898	1.038	0.351
Inflammatory bowel disease	ebi-a-GCST90001723	3754	B cell	CD19 on CD24+ CD27+	MFI	34	-0.028	0.027	0.972	0.921	1.026	0.305	0.801	-0.001	0.039	0.999	0.925	1.079	0.974	-0.005	0.022	0.995	0.953	1.039	0.837	0.051	0.04	1.052	0.972	1.138	0.218	-0.009	0.019	0.991	0.955	1.029	0.654
Inflammatory bowel disease	ebi-a-GCST90001724	3754	B cell	CD19 on IgD+ CD24+	MFI	34	-0.026	0.021	0.975	0.936	1.015	0.213	0.772	-0.003	0.025	0.997	0.95	1.047	0.918	-0.011	0.016	0.989	0.958	1.021	0.483	-0.011	0.033	0.989	0.928	1.055	0.744	-0.011	0.015	0.989	0.96	1.02	0.49
Inflammatory bowel disease	ebi-a-GCST90001725	3754	B cell	CD19 on IgD+ CD24-	MFI	24	0.006	0.014	1.006	0.979	1.034	0.663	0.942	0.012	0.017	1.012	0.978	1.047	0.506	0.004	0.017	1.004	0.97	1.038	0.837	0.011	0.036	1.011	0.943	1.084	0.756	0.003	0.015	1.003	0.973	1.033	0.855
Inflammatory bowel disease	ebi-a-GCST90001726	3743	B cell	CD19 on IgD+ CD38-	MFI	28	-0.006	0.014	0.994	0.967	1.022	0.665	0.943	-0.001	0.018	0.999	0.965	1.036	0.977	0.001	0.018	1.001	0.966	1.038	0.941	0.004	0.034	1.004	0.939	1.073	0.915	0.005	0.016	1.005	0.975	1.037	0.741
Inflammatory bowel disease	ebi-a-GCST90001727	1861	B cell	CD19 on IgD+ CD38- naive	MFI	18	0.002	0.02	1.002	0.963	1.043	0.915	0.995	-0.008	0.026	0.992	0.942	1.044	0.753	0.001	0.02	1.001	0.963	1.04	0.956	0.039	0.044	1.04	0.955	1.133	0.379	-0.003	0.016	0.997	0.966	1.029	0.85
Inflammatory bowel disease	ebi-a-GCST90001728	1864	B cell	CD19 on IgD+ CD38- unsw mem	MFI	21	-0.019	0.015	0.982	0.954	1.01	0.203	0.77	-0.035	0.022	0.965	0.924	1.009	0.134	-0.034	0.018	0.967	0.932	1.002	0.064	-0.055	0.031	0.946	0.89	1.005	0.089	-0.038	0.02	0.963	0.925	1.003	0.081
Inflammatory bowel disease	ebi-a-GCST90001729	3755	B cell	CD19 on IgD+ CD38br	MFI	25	-0.02	0.019	0.98	0.944	1.017	0.294	0.801	0.017	0.032	1.017	0.956	1.083	0.591	-0.04	0.028	0.961	0.909	1.016	0.157	-0.058	0.052	0.944	0.852	1.046	0.283	-0.044	0.05	0.957	0.867	1.057	0.394
Inflammatory bowel disease	ebi-a-GCST90001730	3755	B cell	CD19 on IgD+ CD38dim	MFI	27	0.007	0.015	1.007	0.978	1.037	0.642	0.937	-0.002	0.019	0.998	0.961	1.036	0.9	0.001	0.018	1.001	0.966	1.038	0.947	0	0.033	1	0.938	1.067	0.999	0.002	0.015	1.002	0.973	1.032	0.907
Inflammatory bowel disease	ebi-a-GCST90001731	3753	B cell	CD19 on IgD- CD24-	MFI	23	-0.043	0.026	0.958	0.912	1.007	0.095	0.61	-0.002	0.045	0.998	0.914	1.09	0.96	-0.011	0.028	0.989	0.936	1.045	0.687	-0.015	0.047	0.985	0.897	1.081	0.75	-0.003	0.037	0.997	0.927	1.072	0.938
Inflammatory bowel disease	ebi-a-GCST90001732	3754	B cell	CD19 on IgD- CD27-	MFI	21	-0.047	0.029	0.954	0.902	1.009	0.101	0.617	-0.104	0.051	0.901	0.815	0.997	0.057	-0.065	0.034	0.938	0.877	1.002	0.058	-0.038	0.066	0.963	0.845	1.097	0.574	-0.063	0.053	0.939	0.847	1.042	0.249
Inflammatory bowel disease	ebi-a-GCST90001733	3755	B cell	CD19 on IgD- CD38-	MFI	19	-0.067	0.049	0.935	0.85	1.029	0.17	0.734	0.016	0.078	1.016	0.872	1.184	0.84	-0.015	0.031	0.985	0.927	1.047	0.636	-0.095	0.05	0.909	0.825	1.002	0.07	-0.007	0.031	0.993	0.934	1.056	0.827
Inflammatory bowel disease	ebi-a-GCST90001734	3756	B cell	CD19 on IgD- CD38br	MFI	16	-0.035	0.024	0.966	0.922	1.012	0.143	0.682	-0.045	0.037	0.956	0.889	1.028	0.243	-0.03	0.031	0.97	0.913	1.031	0.329	-0.073	0.052	0.929	0.839	1.03	0.182	-0.032	0.029	0.968	0.915	1.024	0.278
Inflammatory bowel disease	ebi-a-GCST90001735	3755	B cell	CD19 on IgD- CD38dim	MFI	27	-0.025	0.037	0.975	0.906	1.049	0.499	0.906	0.015	0.078	1.015	0.871	1.182	0.852	0.006	0.03	1.006	0.949	1.067	0.843	-0.001	0.054	0.999	0.898	1.111	0.98	0.007	0.046	1.007	0.92	1.102	0.884
Inflammatory bowel disease	ebi-a-GCST90001736	3755	B cell	CD19 on memory B cell	MFI	28	-0.057	0.039	0.945	0.875	1.02	0.143	0.682	0.026	0.072	1.026	0.891	1.181	0.724	0.003	0.031	1.003	0.944	1.065	0.927	0.054	0.049	1.056	0.959	1.162	0.277	0.028	0.047	1.028	0.938	1.128	0.558
Inflammatory bowel disease	ebi-a-GCST90001737	3751	B cell	CD19 on naive-mature B cell	MFI	28	0.002	0.013	1.002	0.976	1.028	0.883	0.995	-0.002	0.017	0.998	0.966	1.032	0.923	0.001	0.018	1.001	0.967	1.037	0.947	0.004	0.034	1.004	0.938	1.074	0.913	-0.001	0.017	0.999	0.966	1.033	0.944
Inflammatory bowel disease	ebi-a-GCST90001738	3754	B cell	CD19 on unsw mem	MFI	24	-0.079	0.044	0.924	0.849	1.007	0.072	0.567	-0.019	0.067	0.981	0.861	1.119	0.781	-0.07	0.033	0.932	0.874	0.994	0.032	0.013	0.066	1.013	0.891	1.152	0.847	-0.061	0.037	0.941	0.875	1.011	0.111
Inflammatory bowel disease	ebi-a-GCST90001739	3755	B cell	CD19 on PB/PC	MFI	20	-0.01	0.022	0.99	0.948	1.034	0.649	0.937	-0.024	0.038	0.976	0.905	1.053	0.539	-0.003	0.031	0.997	0.937	1.06	0.918	-0.02	0.043	0.981	0.902	1.066	0.652	-0.004	0.033	0.996	0.933	1.063	0.908
Inflammatory bowel disease	ebi-a-GCST90001740	3755	B cell	CD19 on sw mem	MFI	29	-0.082	0.039	0.921	0.853	0.994	0.035	0.439	0.041	0.077	1.042	0.896	1.212	0.601	-0.038	0.031	0.962	0.906	1.022	0.211	-0.059	0.051	0.942	0.853	1.041	0.251	-0.026	0.039	0.974	0.902	1.052	0.51
Inflammatory bowel disease	ebi-a-GCST90001741	3756	B cell	CD19 on IgD+	MFI	22	-0.002	0.012	0.998	0.975	1.023	0.893	0.995	0	0.015	1	0.97	1.03	0.98	0.001	0.019	1.001	0.965	1.039	0.95	-0.013	0.037	0.987	0.918	1.061	0.724	0.001	0.017	1.001	0.969	1.033	0.976
Inflammatory bowel disease	ebi-a-GCST90001742	3755	B cell	CD19 on transitional	MFI	27	-0.011	0.016	0.989	0.959	1.021	0.502	0.906	-0.013	0.024	0.987	0.942	1.034	0.59	-0.002	0.023	0.998	0.955	1.044	0.947	-0.022	0.037	0.978	0.91	1.052	0.558	-0.001	0.025	0.999	0.951	1.049	0.956
Inflammatory bowel disease	ebi-a-GCST90001743	3758	B cell	CD20 on B cell	MFI	33	-0.018	0.023	0.982	0.939	1.027	0.43	0.887	0.009	0.042	1.009	0.93	1.095	0.831	-0.011	0.023	0.989	0.945	1.034	0.617	-0.016	0.034	0.984	0.92	1.053	0.647	-0.009	0.025	0.991	0.945	1.04	0.73
Inflammatory bowel disease	ebi-a-GCST90001744	3703	B cell	CD20 on CD20- CD38-	MFI	14	-0.024	0.028	0.977	0.925	1.031	0.396	0.855	0.009	0.048	1.009	0.918	1.109	0.859	-0.014	0.039	0.986	0.913	1.065	0.721	-0.045	0.054	0.956	0.859	1.063	0.418	-0.001	0.038	0.999	0.927	1.076	0.972
Inflammatory bowel disease	ebi-a-GCST90001745	3755	B cell	CD20 on CD24+ CD27+	MFI	37	-0.002	0.026	0.998	0.949	1.049	0.928	0.995	-0.027	0.051	0.974	0.881	1.076	0.603	0.012	0.025	1.012	0.963	1.064	0.634	0.021	0.042	1.021	0.94	1.11	0.62	0.008	0.032	1.008	0.947	1.073	0.796
Inflammatory bowel disease	ebi-a-GCST90001746	3755	B cell	CD20 on IgD+ CD24+	MFI	26	0.068	0.05	1.071	0.971	1.181	0.172	0.734	-0.032	0.089	0.969	0.814	1.153	0.724	0.029	0.03	1.03	0.971	1.091	0.327	0.022	0.04	1.022	0.946	1.105	0.58	0.009	0.029	1.009	0.954	1.067	0.75
Inflammatory bowel disease	ebi-a-GCST90001747	3755	B cell	CD20 on IgD+ CD24-	MFI	29	-0.025	0.029	0.976	0.921	1.033	0.399	0.855	0.004	0.041	1.004	0.925	1.088	0.932	-0.002	0.017	0.998	0.966	1.032	0.913	-0.011	0.034	0.989	0.925	1.058	0.755	-0.004	0.016	0.996	0.966	1.028	0.824
Inflammatory bowel disease	ebi-a-GCST90001748	3743	B cell	CD20 on IgD+ CD38-	MFI	28	0.022	0.019	1.022	0.984	1.062	0.253	0.801	-0.023	0.045	0.977	0.895	1.068	0.616	0.031	0.026	1.031	0.979	1.086	0.246	-0.01	0.053	0.99	0.893	1.098	0.853	0.042	0.042	1.043	0.96	1.133	0.328
Inflammatory bowel disease	ebi-a-GCST90001749	1865	B cell	CD20 on IgD+ CD38- naive	MFI	16	0.04	0.027	1.04	0.987	1.096	0.139	0.682	0.077	0.059	1.08	0.961	1.213	0.217	0.021	0.03	1.022	0.963	1.083	0.475	0.008	0.047	1.008	0.92	1.104	0.869	0.014	0.035	1.014	0.946	1.086	0.704
Inflammatory bowel disease	ebi-a-GCST90001750	1867	B cell	CD20 on IgD+ CD38- unsw mem	MFI	23	-0.047	0.021	0.954	0.917	0.994	0.023	0.416	0.014	0.061	1.014	0.9	1.142	0.824	-0.022	0.025	0.978	0.932	1.027	0.376	0.008	0.04	1.008	0.933	1.09	0.836	0.002	0.035	1.002	0.936	1.073	0.952
Inflammatory bowel disease	ebi-a-GCST90001751	3755	B cell	CD20 on IgD+ CD38br	MFI	24	-0.016	0.017	0.984	0.951	1.018	0.347	0.829	0.008	0.024	1.008	0.961	1.058	0.737	-0.006	0.021	0.994	0.954	1.035	0.759	-0.016	0.039	0.984	0.911	1.064	0.695	-0.006	0.019	0.994	0.958	1.032	0.764
Inflammatory bowel disease	ebi-a-GCST90001752	3755	B cell	CD20 on IgD+ CD38dim	MFI	37	-0.04	0.029	0.961	0.908	1.016	0.161	0.721	-0.015	0.044	0.985	0.904	1.073	0.732	0.001	0.02	1.001	0.963	1.041	0.959	-0.007	0.041	0.993	0.916	1.076	0.858	0.002	0.017	1.002	0.97	1.036	0.888
Inflammatory bowel disease	ebi-a-GCST90001753	3755	B cell	CD20 on IgD- CD24-	MFI	30	0.035	0.022	1.036	0.992	1.082	0.115	0.628	0.037	0.032	1.038	0.975	1.104	0.252	0.04	0.021	1.041	0.998	1.085	0.061	0.027	0.037	1.027	0.955	1.104	0.478	0.048	0.02	1.049	1.009	1.091	0.023
Inflammatory bowel disease	ebi-a-GCST90001754	3755	B cell	CD20 on IgD- CD27-	MFI	16	0.021	0.034	1.021	0.956	1.091	0.538	0.906	-0.036	0.076	0.965	0.832	1.119	0.645	0.004	0.033	1.004	0.94	1.072	0.91	0.023	0.05	1.023	0.928	1.129	0.65	-0.02	0.046	0.98	0.895	1.073	0.668
Inflammatory bowel disease	ebi-a-GCST90001755	3755	B cell	CD20 on IgD- CD38-	MFI	34	-0.01	0.025	0.99	0.943	1.04	0.683	0.948	-0.024	0.053	0.976	0.879	1.083	0.65	-0.024	0.028	0.977	0.925	1.031	0.393	-0.073	0.049	0.93	0.844	1.024	0.147	0.003	0.039	1.003	0.93	1.083	0.934
Inflammatory bowel disease	ebi-a-GCST90001756	3757	B cell	CD20 on IgD- CD38br	MFI	13	-0.004	0.013	0.996	0.972	1.022	0.772	0.964	0.012	0.015	1.012	0.982	1.042	0.454	0.001	0.017	1.001	0.969	1.034	0.962	0.001	0.024	1.001	0.954	1.049	0.983	0.003	0.014	1.003	0.975	1.032	0.834
Inflammatory bowel disease	ebi-a-GCST90001757	3755	B cell	CD20 on IgD- CD38dim	MFI	51	0.005	0.014	1.005	0.977	1.033	0.741	0.964	-0.009	0.015	0.991	0.962	1.021	0.546	-0.005	0.008	0.995	0.979	1.011	0.528	-0.016	0.026	0.984	0.935	1.035	0.531	-0.004	0.006	0.996	0.984	1.009	0.559
Inflammatory bowel disease	ebi-a-GCST90001758	3755	B cell	CD20 on memory B cell	MFI	38	0.025	0.036	1.025	0.956	1.1	0.486	0.906	-0.092	0.099	0.912	0.751	1.109	0.362	0.008	0.03	1.008	0.951	1.07	0.78	-0.011	0.043	0.989	0.91	1.076	0.801	0	0.036	1	0.932	1.072	0.995
Inflammatory bowel disease	ebi-a-GCST90001759	3755	B cell	CD20 on naive-mature B cell	MFI	32	-0.008	0.025	0.992	0.944	1.043	0.764	0.964	-0.008	0.035	0.992	0.927	1.062	0.826	-0.001	0.018	0.999	0.964	1.034	0.942	0.013	0.032	1.013	0.951	1.079	0.689	0	0.015	1	0.971	1.029	0.982
Inflammatory bowel disease	ebi-a-GCST90001760	3755	B cell	CD20 on unsw mem	MFI	32	-0.028	0.036	0.972	0.906	1.043	0.429	0.887	-0.084	0.085	0.919	0.778	1.086	0.329	-0.009	0.032	0.991	0.931	1.054	0.766	-0.064	0.052	0.938	0.848	1.039	0.228	-0.018	0.035	0.982	0.918	1.051	0.61
Inflammatory bowel disease	ebi-a-GCST90001761	3755	B cell	CD20 on sw mem	MFI	43	0.036	0.033	1.037	0.972	1.106	0.275	0.801	-0.034	0.064	0.967	0.853	1.096	0.602	0.012	0.024	1.012	0.966	1.061	0.615	0.008	0.041	1.008	0.93	1.092	0.852	0.019	0.03	1.019	0.961	1.08	0.533
Inflammatory bowel disease	ebi-a-GCST90001762	3756	B cell	CD20 on IgD+	MFI	27	-0.048	0.037	0.953	0.886	1.024	0.192	0.766	-0.028	0.076	0.972	0.838	1.129	0.716	-0.017	0.026	0.984	0.935	1.035	0.526	-0.018	0.039	0.982	0.909	1.061	0.648	-0.012	0.029	0.988	0.933	1.045	0.672
Inflammatory bowel disease	ebi-a-GCST90001763	3755	B cell	CD20 on transitional	MFI	19	0.002	0.019	1.003	0.966	1.04	0.895	0.995	0.008	0.025	1.008	0.96	1.058	0.76	0.005	0.019	1.005	0.968	1.044	0.804	0.03	0.04	1.03	0.952	1.115	0.469	0.002	0.016	1.002	0.97	1.035	0.91
Inflammatory bowel disease	ebi-a-GCST90001764	3752	B cell	CD24 on CD24+ CD27+	MFI	2	0.135	0.15	1.144	0.853	1.535	0.369	0.832	NA	NA	NA	NA	NA	NA	NA	NA	NA	NA	NA	NA	NA	NA	NA	NA	NA	NA	NA	NA	NA	NA	NA	NA
Inflammatory bowel disease	ebi-a-GCST90001765	3753	B cell	CD24 on IgD+ CD24+	MFI	27	0.015	0.013	1.016	0.99	1.041	0.232	0.792	0.007	0.016	1.007	0.976	1.04	0.652	0.012	0.015	1.013	0.983	1.043	0.415	0.003	0.023	1.003	0.958	1.05	0.904	0.008	0.015	1.008	0.978	1.039	0.603
Inflammatory bowel disease	ebi-a-GCST90001766	3736	B cell	CD24 on IgD+ CD38-	MFI	21	-0.005	0.014	0.995	0.969	1.023	0.731	0.961	-0.016	0.02	0.984	0.947	1.023	0.426	-0.019	0.019	0.981	0.945	1.019	0.321	-0.025	0.03	0.975	0.919	1.035	0.417	-0.028	0.022	0.973	0.932	1.015	0.218
Inflammatory bowel disease	ebi-a-GCST90001767	1863	B cell	CD24 on IgD+ CD38- unsw mem	MFI	23	0.005	0.021	1.005	0.963	1.048	0.829	0.985	-0.041	0.039	0.96	0.889	1.036	0.302	-0.012	0.019	0.988	0.952	1.026	0.528	-0.002	0.027	0.998	0.947	1.051	0.928	-0.009	0.02	0.992	0.954	1.031	0.672
Inflammatory bowel disease	ebi-a-GCST90001768	3753	B cell	CD24 on IgD+ CD38br	MFI	22	0.002	0.019	1.002	0.966	1.04	0.901	0.995	0.022	0.029	1.022	0.966	1.082	0.456	0.014	0.026	1.014	0.963	1.066	0.601	0.025	0.044	1.025	0.941	1.117	0.579	0.016	0.024	1.016	0.97	1.065	0.499
Inflammatory bowel disease	ebi-a-GCST90001769	3746	B cell	CD24 on IgD- CD38-	MFI	29	0.027	0.015	1.027	0.996	1.059	0.086	0.602	0.028	0.024	1.028	0.981	1.078	0.252	0.028	0.023	1.029	0.984	1.076	0.218	0.058	0.034	1.059	0.99	1.133	0.105	0.035	0.021	1.035	0.993	1.08	0.114
Inflammatory bowel disease	ebi-a-GCST90001770	3747	B cell	CD24 on IgD- CD38dim	MFI	6	0.02	0.04	1.02	0.943	1.103	0.616	0.931	0.044	0.077	1.045	0.9	1.215	0.593	0.066	0.049	1.068	0.971	1.176	0.177	0.07	0.082	1.072	0.913	1.26	0.434	0.075	0.063	1.078	0.953	1.22	0.287
Inflammatory bowel disease	ebi-a-GCST90001771	3751	B cell	CD24 on memory B cell	MFI	32	0.007	0.027	1.007	0.955	1.061	0.806	0.979	-0.029	0.037	0.971	0.904	1.043	0.43	-0.019	0.02	0.982	0.944	1.021	0.353	-0.023	0.032	0.977	0.917	1.042	0.487	-0.019	0.019	0.981	0.945	1.018	0.323
Inflammatory bowel disease	ebi-a-GCST90001772	3753	B cell	CD24 on unsw mem	MFI	25	-0.014	0.012	0.986	0.963	1.009	0.234	0.792	-0.007	0.015	0.993	0.965	1.023	0.648	-0.023	0.014	0.977	0.951	1.005	0.108	-0.011	0.024	0.989	0.944	1.036	0.642	-0.017	0.014	0.983	0.957	1.01	0.22
Inflammatory bowel disease	ebi-a-GCST90001773	3750	B cell	CD24 on sw mem	MFI	41	0.01	0.014	1.01	0.984	1.038	0.448	0.897	-0.014	0.015	0.987	0.958	1.016	0.376	-0.007	0.012	0.993	0.971	1.016	0.556	0.04	0.028	1.041	0.985	1.099	0.159	-0.004	0.01	0.996	0.977	1.016	0.724
Inflammatory bowel disease	ebi-a-GCST90001774	3754	B cell	CD24 on transitional	MFI	20	0.019	0.031	1.019	0.959	1.084	0.54	0.906	-0.033	0.05	0.967	0.877	1.066	0.509	0.013	0.026	1.013	0.962	1.067	0.62	-0.006	0.038	0.994	0.923	1.071	0.883	0.017	0.028	1.017	0.962	1.075	0.567
Inflammatory bowel disease	ebi-a-GCST90001775	3758	B cell	CD25 on B cell	MFI	26	0.004	0.014	1.004	0.976	1.032	0.797	0.974	-0.004	0.018	0.996	0.961	1.032	0.826	-0.008	0.016	0.992	0.961	1.025	0.639	-0.004	0.03	0.996	0.939	1.056	0.896	-0.006	0.015	0.994	0.966	1.023	0.677
Inflammatory bowel disease	ebi-a-GCST90001776	3600	B cell	CD25 on CD20- CD38-	MFI	17	0.009	0.022	1.009	0.966	1.053	0.695	0.95	-0.002	0.031	0.998	0.938	1.061	0.941	0.01	0.026	1.01	0.959	1.063	0.705	0.014	0.042	1.014	0.933	1.101	0.753	-0.006	0.022	0.994	0.953	1.037	0.795
Inflammatory bowel disease	ebi-a-GCST90001777	3755	B cell	CD25 on CD24+ CD27+	MFI	31	0	0.011	1	0.979	1.021	0.97	0.995	0.009	0.012	1.009	0.986	1.034	0.445	0.005	0.011	1.005	0.984	1.027	0.623	-0.003	0.024	0.997	0.951	1.044	0.886	0.004	0.009	1.004	0.987	1.022	0.619
Inflammatory bowel disease	ebi-a-GCST90001778	3755	B cell	CD25 on IgD+ CD24+	MFI	30	-0.007	0.013	0.993	0.967	1.019	0.589	0.914	0	0.018	1	0.966	1.035	0.995	-0.012	0.017	0.988	0.956	1.021	0.481	-0.003	0.034	0.997	0.932	1.066	0.926	-0.007	0.013	0.993	0.968	1.019	0.608
Inflammatory bowel disease	ebi-a-GCST90001779	3755	B cell	CD25 on IgD+ CD24-	MFI	31	-0.003	0.01	0.997	0.977	1.017	0.758	0.964	0	0.012	1	0.976	1.025	0.983	0.002	0.012	1.002	0.979	1.026	0.86	-0.005	0.023	0.995	0.951	1.041	0.824	0.001	0.01	1.001	0.982	1.02	0.938
Inflammatory bowel disease	ebi-a-GCST90001780	3740	B cell	CD25 on IgD+ CD38-	MFI	28	0.011	0.013	1.011	0.985	1.038	0.42	0.882	0.006	0.016	1.006	0.974	1.039	0.728	0.016	0.014	1.016	0.988	1.044	0.268	0.016	0.027	1.017	0.965	1.071	0.544	0.005	0.012	1.005	0.982	1.028	0.679
Inflammatory bowel disease	ebi-a-GCST90001781	1866	B cell	CD25 on IgD+ CD38- naive	MFI	22	0.004	0.017	1.004	0.971	1.037	0.833	0.985	0.008	0.029	1.008	0.953	1.066	0.777	-0.022	0.023	0.978	0.935	1.022	0.322	-0.041	0.039	0.96	0.888	1.037	0.311	-0.026	0.023	0.974	0.932	1.019	0.273
Inflammatory bowel disease	ebi-a-GCST90001782	1868	B cell	CD25 on IgD+ CD38- unsw mem	MFI	21	0.002	0.012	1.002	0.98	1.026	0.835	0.985	0.004	0.016	1.004	0.973	1.036	0.8	0.012	0.014	1.012	0.984	1.04	0.401	0.001	0.02	1.001	0.961	1.041	0.974	0.005	0.013	1.005	0.979	1.032	0.699
Inflammatory bowel disease	ebi-a-GCST90001783	3754	B cell	CD25 on IgD+ CD38br	MFI	15	0.069	0.026	1.071	1.019	1.127	0.007	0.273	0.063	0.067	1.066	0.935	1.214	0.358	0.056	0.038	1.058	0.983	1.139	0.133	0.021	0.061	1.021	0.906	1.151	0.733	0.014	0.06	1.014	0.901	1.141	0.823
Inflammatory bowel disease	ebi-a-GCST90001784	3755	B cell	CD25 on IgD+ CD38dim	MFI	28	0.014	0.015	1.014	0.984	1.046	0.36	0.832	0.017	0.02	1.017	0.979	1.057	0.398	0.007	0.018	1.007	0.972	1.042	0.711	0.016	0.03	1.016	0.959	1.077	0.597	0.006	0.014	1.006	0.978	1.034	0.699
Inflammatory bowel disease	ebi-a-GCST90001785	3746	B cell	CD25 on IgD- CD24-	MFI	29	-0.004	0.028	0.996	0.942	1.053	0.88	0.995	-0.042	0.045	0.958	0.878	1.046	0.352	-0.039	0.025	0.962	0.915	1.011	0.122	-0.029	0.046	0.971	0.888	1.062	0.528	-0.036	0.024	0.965	0.92	1.012	0.153
Inflammatory bowel disease	ebi-a-GCST90001786	3749	B cell	CD25 on IgD- CD27-	MFI	19	-0.017	0.052	0.983	0.887	1.09	0.748	0.964	-0.018	0.1	0.982	0.807	1.195	0.859	-0.002	0.038	0.998	0.927	1.074	0.96	0.063	0.062	1.065	0.943	1.201	0.323	0.038	0.051	1.039	0.941	1.148	0.459
Inflammatory bowel disease	ebi-a-GCST90001787	3755	B cell	CD25 on IgD- CD38-	MFI	22	-0.022	0.017	0.978	0.945	1.012	0.211	0.772	-0.022	0.025	0.979	0.933	1.027	0.393	-0.025	0.021	0.975	0.935	1.017	0.236	0.011	0.038	1.011	0.938	1.09	0.769	-0.019	0.02	0.981	0.944	1.02	0.343
Inflammatory bowel disease	ebi-a-GCST90001788	3754	B cell	CD25 on IgD- CD38br	MFI	15	0.037	0.027	1.038	0.984	1.094	0.171	0.734	0.071	0.055	1.073	0.964	1.195	0.217	0.057	0.041	1.059	0.977	1.147	0.165	0.098	0.069	1.103	0.964	1.262	0.176	0.062	0.046	1.064	0.972	1.166	0.199
Inflammatory bowel disease	ebi-a-GCST90001789	3755	B cell	CD25 on IgD- CD38dim	MFI	26	0.04	0.019	1.041	1.003	1.08	0.035	0.439	0.023	0.034	1.023	0.958	1.093	0.503	0.045	0.023	1.046	1	1.095	0.051	0.036	0.033	1.037	0.972	1.106	0.283	0.051	0.024	1.052	1.004	1.102	0.042
Inflammatory bowel disease	ebi-a-GCST90001790	3755	B cell	CD25 on memory B cell	MFI	29	0.006	0.017	1.006	0.972	1.041	0.734	0.961	0.018	0.026	1.018	0.968	1.071	0.493	-0.002	0.02	0.998	0.959	1.039	0.917	-0.003	0.032	0.997	0.936	1.061	0.921	-0.001	0.022	0.999	0.957	1.042	0.958
Inflammatory bowel disease	ebi-a-GCST90001791	3755	B cell	CD25 on naive-mature B cell	MFI	31	0.016	0.014	1.016	0.988	1.045	0.265	0.801	0.01	0.02	1.01	0.972	1.051	0.608	0.009	0.021	1.009	0.969	1.051	0.668	0.016	0.033	1.017	0.952	1.085	0.627	0.009	0.018	1.009	0.975	1.044	0.613
Inflammatory bowel disease	ebi-a-GCST90001792	3755	B cell	CD25 on unsw mem	MFI	19	-0.021	0.013	0.979	0.955	1.004	0.104	0.617	-0.02	0.016	0.98	0.95	1.011	0.222	-0.013	0.015	0.987	0.958	1.017	0.382	-0.066	0.035	0.936	0.874	1.002	0.072	-0.016	0.013	0.985	0.959	1.011	0.263
Inflammatory bowel disease	ebi-a-GCST90001793	3755	B cell	CD25 on sw mem	MFI	28	0.021	0.017	1.021	0.988	1.055	0.208	0.771	-0.006	0.024	0.994	0.948	1.041	0.792	-0.024	0.021	0.976	0.937	1.017	0.243	0.045	0.039	1.046	0.97	1.128	0.256	-0.003	0.021	0.997	0.958	1.039	0.897
Inflammatory bowel disease	ebi-a-GCST90001794	3756	B cell	CD25 on IgD+	MFI	27	0.014	0.012	1.014	0.99	1.039	0.261	0.801	0.009	0.015	1.009	0.98	1.04	0.544	0.002	0.014	1.002	0.975	1.029	0.907	0.006	0.026	1.006	0.956	1.058	0.818	0.004	0.012	1.004	0.981	1.027	0.759
Inflammatory bowel disease	ebi-a-GCST90001795	3755	B cell	CD25 on transitional	MFI	22	0.018	0.022	1.018	0.976	1.062	0.407	0.863	0.016	0.035	1.016	0.949	1.088	0.657	0.025	0.027	1.025	0.972	1.081	0.366	-0.021	0.045	0.98	0.896	1.071	0.653	0.027	0.032	1.027	0.965	1.093	0.414
Inflammatory bowel disease	ebi-a-GCST90001796	3732	B cell	CD27 on CD20-	MFI	12	0.045	0.022	1.046	1.002	1.092	0.04	0.439	-0.005	0.034	0.995	0.932	1.063	0.887	0.024	0.031	1.024	0.964	1.088	0.439	0.035	0.045	1.036	0.948	1.132	0.452	0.014	0.033	1.014	0.951	1.082	0.674
Inflammatory bowel disease	ebi-a-GCST90001797	3689	B cell	CD27 on CD20- CD38-	MFI	19	0.018	0.025	1.018	0.969	1.07	0.481	0.906	-0.013	0.033	0.987	0.924	1.053	0.69	0.007	0.026	1.007	0.957	1.059	0.799	-0.009	0.04	0.991	0.916	1.072	0.816	0.003	0.023	1.003	0.958	1.049	0.905
Inflammatory bowel disease	ebi-a-GCST90001798	3755	B cell	CD27 on CD24+ CD27+	MFI	51	0.05	0.019	1.051	1.013	1.091	0.008	0.287	0.025	0.038	1.025	0.951	1.104	0.52	0.059	0.019	1.061	1.021	1.102	0.002	0.041	0.034	1.042	0.974	1.115	0.24	0.073	0.019	1.075	1.036	1.116	0
Inflammatory bowel disease	ebi-a-GCST90001799	1869	B cell	CD27 on T cell	MFI	21	0.033	0.031	1.033	0.971	1.099	0.299	0.801	-0.014	0.061	0.986	0.875	1.112	0.823	-0.021	0.025	0.979	0.932	1.029	0.403	-0.016	0.036	0.984	0.917	1.057	0.668	-0.029	0.03	0.972	0.916	1.031	0.357
Inflammatory bowel disease	ebi-a-GCST90001800	3754	B cell	CD27 on IgD+ CD24+	MFI	45	0.043	0.015	1.043	1.013	1.075	0.005	0.247	0.034	0.023	1.034	0.988	1.083	0.157	0.024	0.021	1.024	0.983	1.066	0.252	-0.003	0.043	0.997	0.917	1.085	0.946	0.032	0.021	1.033	0.992	1.076	0.128
Inflammatory bowel disease	ebi-a-GCST90001801	1867	B cell	CD27 on IgD+ CD38- unsw mem	MFI	41	0.025	0.013	1.025	1	1.051	0.049	0.471	0.057	0.024	1.058	1.009	1.11	0.026	0.033	0.017	1.033	1	1.068	0.05	0.017	0.031	1.018	0.958	1.081	0.574	0.027	0.028	1.028	0.973	1.086	0.339
Inflammatory bowel disease	ebi-a-GCST90001802	3755	B cell	CD27 on IgD- CD38-	MFI	37	0.074	0.026	1.077	1.023	1.134	0.005	0.247	0.115	0.052	1.122	1.013	1.242	0.033	0.064	0.024	1.067	1.017	1.119	0.008	0.062	0.044	1.064	0.977	1.159	0.164	0.085	0.023	1.089	1.041	1.139	0.001
Inflammatory bowel disease	ebi-a-GCST90001803	3740	B cell	CD27 on IgD- CD38br	MFI	15	0.026	0.046	1.027	0.938	1.124	0.568	0.907	0.029	0.17	1.03	0.739	1.436	0.866	0.026	0.045	1.027	0.94	1.122	0.559	-0.018	0.066	0.983	0.864	1.118	0.793	0.02	0.051	1.02	0.923	1.126	0.705
Inflammatory bowel disease	ebi-a-GCST90001804	3755	B cell	CD27 on IgD- CD38dim	MFI	48	0.052	0.019	1.054	1.015	1.094	0.006	0.247	0.08	0.034	1.083	1.012	1.159	0.025	0.074	0.019	1.077	1.037	1.119	0	0.002	0.044	1.002	0.92	1.092	0.962	0.086	0.019	1.09	1.049	1.132	0
Inflammatory bowel disease	ebi-a-GCST90001805	3755	B cell	CD27 on memory B cell	MFI	36	0.034	0.021	1.034	0.993	1.078	0.108	0.618	0.068	0.035	1.071	1	1.146	0.058	0.041	0.025	1.042	0.993	1.093	0.094	0.024	0.043	1.024	0.942	1.114	0.578	0.045	0.03	1.046	0.987	1.108	0.138
Inflammatory bowel disease	ebi-a-GCST90001806	3754	B cell	CD27 on unsw mem	MFI	44	0.059	0.02	1.061	1.019	1.104	0.004	0.247	0.037	0.04	1.038	0.959	1.123	0.362	0.056	0.022	1.058	1.012	1.105	0.012	0.014	0.035	1.014	0.948	1.086	0.683	0.039	0.033	1.039	0.974	1.109	0.248
Inflammatory bowel disease	ebi-a-GCST90001807	3749	B cell	CD27 on PB/PC	MFI	18	0.045	0.031	1.047	0.984	1.113	0.146	0.682	0.015	0.039	1.015	0.941	1.095	0.7	0.015	0.025	1.015	0.967	1.066	0.544	0.042	0.047	1.043	0.951	1.143	0.387	0.011	0.022	1.011	0.969	1.055	0.61
Inflammatory bowel disease	ebi-a-GCST90001808	3755	B cell	CD27 on sw mem	MFI	52	0.059	0.017	1.061	1.025	1.097	0.001	0.164	0.082	0.036	1.085	1.01	1.166	0.029	0.059	0.02	1.061	1.02	1.103	0.003	0.039	0.042	1.04	0.957	1.129	0.359	0.082	0.02	1.085	1.044	1.128	0
Inflammatory bowel disease	ebi-a-GCST90001809	3728	B cell	CD38 on CD20-	MFI	21	0.033	0.025	1.034	0.985	1.085	0.183	0.751	0.006	0.051	1.006	0.91	1.113	0.904	0.036	0.035	1.037	0.969	1.111	0.296	0.119	0.071	1.127	0.981	1.295	0.108	0.093	0.07	1.097	0.957	1.258	0.198
Inflammatory bowel disease	ebi-a-GCST90001810	1865	B cell	CD38 on CD3- CD19-	MFI	19	-0.004	0.017	0.996	0.963	1.03	0.803	0.978	0.016	0.033	1.016	0.953	1.084	0.628	0	0.025	1	0.952	1.049	0.987	-0.012	0.042	0.988	0.91	1.074	0.787	0	0.034	1	0.937	1.068	0.994
Inflammatory bowel disease	ebi-a-GCST90001811	3754	B cell	CD38 on IgD+ CD24-	MFI	18	-0.005	0.021	0.995	0.955	1.037	0.811	0.981	0.03	0.036	1.031	0.961	1.106	0.411	0.02	0.028	1.02	0.965	1.078	0.49	0.02	0.043	1.021	0.937	1.111	0.646	0.02	0.035	1.021	0.952	1.094	0.574
Inflammatory bowel disease	ebi-a-GCST90001812	3750	B cell	CD38 on IgD+ CD38br	MFI	24	0.008	0.019	1.008	0.972	1.046	0.666	0.944	0.005	0.032	1.005	0.944	1.07	0.874	0.012	0.024	1.012	0.964	1.062	0.63	0.006	0.035	1.006	0.938	1.078	0.873	0.015	0.028	1.015	0.961	1.072	0.594
Inflammatory bowel disease	ebi-a-GCST90001813	3752	B cell	CD38 on IgD+ CD38dim	MFI	33	0.016	0.026	1.016	0.965	1.07	0.546	0.906	-0.027	0.046	0.974	0.89	1.065	0.566	-0.001	0.02	0.999	0.961	1.038	0.942	0.001	0.037	1.001	0.93	1.077	0.986	0.003	0.031	1.003	0.944	1.067	0.912
Inflammatory bowel disease	ebi-a-GCST90001814	3742	B cell	CD38 on IgD- CD38br	MFI	14	0	0.008	1	0.985	1.016	0.956	0.995	0.001	0.009	1.001	0.983	1.019	0.948	-0.002	0.01	0.998	0.979	1.018	0.859	-0.004	0.02	0.996	0.958	1.035	0.826	-0.002	0.008	0.998	0.983	1.014	0.819
Inflammatory bowel disease	ebi-a-GCST90001815	3755	B cell	CD38 on IgD- CD38dim	MFI	22	-0.002	0.019	0.998	0.961	1.035	0.897	0.995	-0.019	0.024	0.981	0.937	1.028	0.438	-0.014	0.017	0.987	0.954	1.02	0.425	0.015	0.03	1.015	0.958	1.077	0.617	-0.013	0.015	0.987	0.958	1.017	0.41
Inflammatory bowel disease	ebi-a-GCST90001816	3754	B cell	CD38 on naive-mature B cell	MFI	25	0.022	0.016	1.022	0.991	1.054	0.173	0.734	0.006	0.025	1.006	0.958	1.056	0.816	0.014	0.022	1.014	0.971	1.058	0.538	0.022	0.038	1.023	0.95	1.101	0.556	0.006	0.03	1.006	0.949	1.066	0.846
Inflammatory bowel disease	ebi-a-GCST90001817	3753	B cell	CD38 on PB/PC	MFI	12	0.077	0.075	1.081	0.933	1.252	0.301	0.801	0.029	0.168	1.029	0.74	1.431	0.868	-0.01	0.049	0.99	0.899	1.089	0.835	0.006	0.078	1.006	0.863	1.172	0.944	0.002	0.06	1.002	0.89	1.128	0.97
Inflammatory bowel disease	ebi-a-GCST90001818	3756	B cell	CD38 on IgD+	MFI	14	0.099	0.088	1.104	0.929	1.313	0.26	0.801	-0.06	0.221	0.941	0.61	1.452	0.789	0.036	0.051	1.037	0.938	1.146	0.481	-0.049	0.091	0.952	0.797	1.137	0.598	0.04	0.076	1.041	0.897	1.209	0.605
Inflammatory bowel disease	ebi-a-GCST90001819	3755	B cell	CD38 on transitional	MFI	28	0.012	0.016	1.012	0.982	1.044	0.442	0.895	0.025	0.027	1.026	0.973	1.081	0.355	0.028	0.023	1.028	0.982	1.076	0.235	0.027	0.04	1.027	0.949	1.111	0.512	0.024	0.027	1.024	0.971	1.08	0.395
Inflammatory bowel disease	ebi-a-GCST90001820	3754	B cell	IgD on IgD+ CD24+	MFI	42	0.056	0.035	1.058	0.987	1.133	0.112	0.628	0.025	0.066	1.025	0.9	1.167	0.71	0.053	0.026	1.054	1.003	1.108	0.038	0.072	0.039	1.075	0.995	1.161	0.074	0.05	0.022	1.052	1.007	1.098	0.027
Inflammatory bowel disease	ebi-a-GCST90001821	3754	B cell	IgD on IgD+ CD24-	MFI	38	0.028	0.022	1.028	0.985	1.073	0.206	0.77	0.025	0.05	1.025	0.93	1.129	0.622	0	0.026	1	0.95	1.053	0.996	-0.017	0.052	0.984	0.888	1.09	0.752	-0.01	0.037	0.99	0.92	1.065	0.789
Inflammatory bowel disease	ebi-a-GCST90001822	3740	B cell	IgD on IgD+ CD38-	MFI	32	0.074	0.03	1.077	1.015	1.142	0.014	0.397	0.076	0.056	1.079	0.966	1.204	0.187	0.031	0.028	1.032	0.976	1.091	0.269	-0.019	0.043	0.981	0.902	1.066	0.652	-0.019	0.045	0.981	0.898	1.071	0.666
Inflammatory bowel disease	ebi-a-GCST90001823	1865	B cell	IgD on IgD+ CD38- unsw mem	MFI	23	0.023	0.039	1.023	0.948	1.104	0.554	0.907	0.073	0.128	1.076	0.837	1.383	0.573	0.026	0.033	1.026	0.961	1.095	0.44	0.07	0.055	1.073	0.963	1.195	0.215	0.044	0.04	1.045	0.967	1.129	0.277
Inflammatory bowel disease	ebi-a-GCST90001824	3754	B cell	IgD on IgD+ CD38br	MFI	29	0.014	0.024	1.014	0.967	1.063	0.568	0.907	0.01	0.057	1.01	0.904	1.129	0.858	0.001	0.029	1.001	0.946	1.061	0.961	-0.006	0.05	0.994	0.901	1.096	0.898	-0.004	0.045	0.996	0.912	1.088	0.929
Inflammatory bowel disease	ebi-a-GCST90001825	3754	B cell	IgD on IgD+ CD38dim	MFI	28	-0.002	0.019	0.998	0.962	1.035	0.896	0.995	-0.017	0.027	0.983	0.931	1.037	0.53	-0.023	0.02	0.977	0.941	1.016	0.243	-0.022	0.043	0.979	0.9	1.065	0.621	-0.022	0.017	0.979	0.946	1.012	0.221
Inflammatory bowel disease	ebi-a-GCST90001826	3731	B cell	IgD on unsw mem	MFI	37	0.036	0.041	1.037	0.957	1.124	0.377	0.838	-0.037	0.08	0.963	0.823	1.127	0.643	0.023	0.032	1.024	0.961	1.09	0.466	0.078	0.071	1.081	0.941	1.243	0.277	0.005	0.03	1.005	0.948	1.065	0.875
Inflammatory bowel disease	ebi-a-GCST90001827	3755	B cell	IgD on IgD+	MFI	28	0.024	0.027	1.024	0.972	1.079	0.376	0.838	0.092	0.082	1.096	0.934	1.287	0.27	0.008	0.03	1.008	0.95	1.07	0.787	0.009	0.052	1.009	0.911	1.118	0.863	0.011	0.046	1.011	0.925	1.106	0.809
Inflammatory bowel disease	ebi-a-GCST90001828	3755	B cell	IgD on transitional	MFI	28	0.007	0.024	1.007	0.961	1.055	0.766	0.964	0.01	0.048	1.01	0.92	1.109	0.839	0.034	0.03	1.034	0.976	1.096	0.257	-0.027	0.062	0.973	0.861	1.1	0.666	0.061	0.04	1.063	0.984	1.149	0.134
Inflammatory bowel disease	ebi-a-GCST90001829	3758	B cell	BAFF-R on B cell	MFI	97	0.007	0.011	1.007	0.986	1.029	0.495	0.906	-0.024	0.016	0.976	0.946	1.008	0.149	0.007	0.014	1.007	0.979	1.035	0.632	0.019	0.025	1.019	0.969	1.07	0.466	0.01	0.014	1.01	0.983	1.037	0.47
Inflammatory bowel disease	ebi-a-GCST90001830	3746	B cell	BAFF-R on CD20-	MFI	14	0	0.05	1	0.907	1.102	0.997	0.999	-0.069	0.103	0.933	0.763	1.141	0.514	0.025	0.037	1.025	0.953	1.102	0.503	0.043	0.05	1.043	0.946	1.151	0.412	0.026	0.042	1.026	0.945	1.114	0.551
Inflammatory bowel disease	ebi-a-GCST90001831	2872	cDC	CD62L on CD62L+ myeloid DC	MFI	15	0.003	0.025	1.003	0.955	1.054	0.898	0.995	0	0.054	1	0.9	1.112	0.993	-0.022	0.032	0.978	0.918	1.041	0.485	-0.015	0.053	0.985	0.888	1.092	0.774	-0.022	0.039	0.978	0.906	1.056	0.581
Inflammatory bowel disease	ebi-a-GCST90001832	2872	cDC	CD62L on CD62L+ plasmacytoid DC	MFI	19	-0.039	0.018	0.962	0.928	0.996	0.03	0.435	0.009	0.023	1.009	0.964	1.057	0.707	-0.01	0.02	0.99	0.952	1.03	0.624	-0.01	0.031	0.99	0.932	1.052	0.745	-0.009	0.019	0.991	0.954	1.029	0.652
Inflammatory bowel disease	ebi-a-GCST90001833	2871	cDC	CD62L on CD62L+ DC	MFI	23	-0.06	0.021	0.942	0.903	0.982	0.005	0.247	0.048	0.037	1.049	0.976	1.127	0.208	-0.036	0.028	0.965	0.912	1.02	0.205	-0.105	0.058	0.9	0.803	1.008	0.082	0.007	0.037	1.007	0.937	1.083	0.845
Inflammatory bowel disease	ebi-a-GCST90001834	2848	cDC	CD62L on monocyte	MFI	26	0.002	0.013	1.002	0.977	1.028	0.871	0.995	0.002	0.02	1.002	0.964	1.042	0.908	-0.003	0.019	0.997	0.96	1.036	0.897	-0.027	0.038	0.973	0.904	1.048	0.482	-0.006	0.018	0.994	0.96	1.03	0.748
Inflammatory bowel disease	ebi-a-GCST90001835	2849	cDC	CD62L on granulocyte	MFI	14	0.007	0.052	1.007	0.911	1.114	0.886	0.995	0.03	0.091	1.03	0.862	1.231	0.748	0.005	0.036	1.005	0.937	1.078	0.892	-0.022	0.061	0.978	0.867	1.103	0.725	0.014	0.032	1.014	0.952	1.081	0.663
Inflammatory bowel disease	ebi-a-GCST90001836	1465	Myeloid cell	CD66b on CD66b++ myeloid cell	MFI	21	-0.015	0.016	0.986	0.956	1.016	0.353	0.832	0.005	0.023	1.005	0.96	1.052	0.833	-0.002	0.021	0.998	0.958	1.039	0.907	0.029	0.038	1.029	0.956	1.109	0.452	0.002	0.018	1.002	0.967	1.038	0.912
Inflammatory bowel disease	ebi-a-GCST90001837	1244	Myeloid cell	CD66b on Gr MDSC	MFI	15	0.005	0.016	1.005	0.974	1.038	0.75	0.964	0.012	0.046	1.012	0.926	1.107	0.793	0.014	0.022	1.014	0.971	1.059	0.537	0.041	0.035	1.042	0.972	1.117	0.264	0.033	0.032	1.033	0.97	1.1	0.328
Inflammatory bowel disease	ebi-a-GCST90001838	2910	Maturation stages of T cell	CD3 on naive CD8br	MFI	37	-0.008	0.012	0.992	0.969	1.015	0.496	0.906	-0.031	0.021	0.97	0.932	1.01	0.146	0.007	0.018	1.007	0.972	1.044	0.681	0.002	0.032	1.002	0.94	1.067	0.955	0.005	0.018	1.005	0.969	1.041	0.808
Inflammatory bowel disease	ebi-a-GCST90001839	2912	Maturation stages of T cell	CD3 on EM CD8br	MFI	25	-0.017	0.016	0.983	0.952	1.015	0.297	0.801	-0.006	0.027	0.994	0.943	1.048	0.827	-0.019	0.022	0.982	0.939	1.026	0.408	0	0.042	1	0.921	1.084	0.992	-0.036	0.024	0.965	0.921	1.011	0.15
Inflammatory bowel disease	ebi-a-GCST90001840	2911	Maturation stages of T cell	CD3 on TD CD8br	MFI	26	0.028	0.025	1.029	0.979	1.081	0.261	0.801	0.026	0.051	1.027	0.93	1.134	0.609	0.045	0.029	1.046	0.989	1.107	0.113	0.077	0.045	1.08	0.988	1.181	0.102	0.055	0.038	1.056	0.98	1.138	0.167
Inflammatory bowel disease	ebi-a-GCST90001841	2912	Maturation stages of T cell	CD3 on CM CD4+	MFI	38	-0.013	0.014	0.987	0.96	1.015	0.366	0.832	-0.01	0.025	0.99	0.943	1.04	0.698	-0.005	0.019	0.995	0.959	1.031	0.774	-0.033	0.032	0.968	0.909	1.031	0.32	-0.005	0.018	0.995	0.96	1.031	0.774
Inflammatory bowel disease	ebi-a-GCST90001842	2910	Maturation stages of T cell	CD3 on Naive CD4+	MFI	54	-0.008	0.01	0.992	0.974	1.011	0.396	0.855	-0.012	0.015	0.988	0.959	1.019	0.458	-0.01	0.014	0.99	0.964	1.017	0.465	-0.032	0.026	0.969	0.92	1.02	0.238	-0.011	0.013	0.989	0.964	1.015	0.425
Inflammatory bowel disease	ebi-a-GCST90001843	2912	Maturation stages of T cell	CD3 on EM CD4+	MFI	28	0.02	0.012	1.02	0.997	1.045	0.095	0.61	0.028	0.019	1.028	0.99	1.067	0.158	0.016	0.017	1.016	0.983	1.05	0.348	0.009	0.029	1.01	0.954	1.068	0.746	0.028	0.015	1.028	0.998	1.06	0.083
Inflammatory bowel disease	ebi-a-GCST90001844	2903	Maturation stages of T cell	CD3 on TD CD4+	MFI	26	-0.005	0.017	0.995	0.962	1.028	0.75	0.964	0.028	0.028	1.029	0.973	1.087	0.333	0.008	0.022	1.008	0.965	1.052	0.733	0.001	0.037	1.001	0.931	1.078	0.969	0.014	0.026	1.014	0.963	1.068	0.592
Inflammatory bowel disease	ebi-a-GCST90001845	2911	Maturation stages of T cell	CD3 on CD45RA- CD4+	MFI	39	-0.004	0.015	0.996	0.966	1.027	0.798	0.974	0.01	0.03	1.011	0.954	1.071	0.725	0.009	0.021	1.009	0.969	1.05	0.659	-0.02	0.033	0.98	0.918	1.045	0.54	0.001	0.02	1.001	0.962	1.042	0.961
Inflammatory bowel disease	ebi-a-GCST90001846	2910	Maturation stages of T cell	CD3 on CM CD8br	MFI	27	-0.001	0.015	0.999	0.97	1.028	0.923	0.995	-0.028	0.031	0.972	0.914	1.034	0.38	0.003	0.023	1.003	0.96	1.049	0.882	-0.026	0.041	0.975	0.899	1.057	0.54	0.013	0.025	1.013	0.964	1.065	0.612
Inflammatory bowel disease	ebi-a-GCST90001847	3060	TBNK	CD3 on HLA DR+ T cell	MFI	31	0.015	0.014	1.015	0.987	1.044	0.305	0.801	-0.008	0.02	0.992	0.954	1.031	0.688	-0.007	0.017	0.993	0.96	1.027	0.681	0.01	0.032	1.011	0.949	1.076	0.747	-0.006	0.016	0.994	0.963	1.026	0.711
Inflammatory bowel disease	ebi-a-GCST90001848	3113	TBNK	CD3 on NKT	MFI	16	-0.043	0.044	0.958	0.879	1.044	0.331	0.821	0.09	0.064	1.094	0.965	1.239	0.181	-0.006	0.036	0.994	0.927	1.067	0.878	-0.016	0.057	0.984	0.881	1.1	0.782	0.008	0.04	1.008	0.933	1.09	0.835
Inflammatory bowel disease	ebi-a-GCST90001849	3060	TBNK	CD3 on HLA DR+ CD4+	MFI	27	0.027	0.022	1.028	0.984	1.073	0.213	0.772	-0.024	0.042	0.976	0.898	1.061	0.571	0.019	0.025	1.019	0.969	1.071	0.466	-0.02	0.049	0.98	0.891	1.078	0.683	0.011	0.025	1.011	0.963	1.062	0.653
Inflammatory bowel disease	ebi-a-GCST90001850	3060	TBNK	CD3 on HLA DR+ CD8br	MFI	23	0.013	0.022	1.013	0.97	1.057	0.561	0.907	-0.032	0.039	0.968	0.897	1.046	0.422	-0.02	0.024	0.981	0.936	1.027	0.408	-0.021	0.038	0.98	0.91	1.054	0.589	-0.024	0.028	0.977	0.924	1.032	0.405
Inflammatory bowel disease	ebi-a-GCST90001851	2919	Treg	CD3 on T cell	MFI	42	-0.003	0.012	0.997	0.974	1.021	0.836	0.985	0.009	0.019	1.009	0.973	1.047	0.63	0.012	0.017	1.012	0.979	1.046	0.482	0.006	0.032	1.006	0.945	1.071	0.852	0.016	0.017	1.016	0.982	1.052	0.36
Inflammatory bowel disease	ebi-a-GCST90001852	2649	Treg	CD3 on CD39+ resting Treg	MFI	19	0.023	0.017	1.024	0.99	1.058	0.167	0.734	0.033	0.028	1.034	0.978	1.093	0.258	0.034	0.025	1.035	0.985	1.088	0.175	0.047	0.042	1.048	0.966	1.137	0.274	0.035	0.027	1.036	0.982	1.093	0.215
Inflammatory bowel disease	ebi-a-GCST90001853	2919	Treg	CD3 on activated Treg	MFI	47	0.007	0.011	1.007	0.986	1.028	0.53	0.906	-0.003	0.019	0.997	0.962	1.034	0.893	0.009	0.017	1.009	0.975	1.044	0.614	-0.009	0.032	0.991	0.93	1.056	0.78	0.005	0.016	1.005	0.974	1.037	0.76
Inflammatory bowel disease	ebi-a-GCST90001854	2919	Treg	CD3 on CD39+ activated Treg	MFI	48	0.007	0.014	1.007	0.98	1.034	0.624	0.933	0.026	0.024	1.026	0.978	1.076	0.297	0.01	0.018	1.01	0.976	1.045	0.576	-0.002	0.034	0.998	0.934	1.066	0.949	0.011	0.017	1.011	0.977	1.046	0.527
Inflammatory bowel disease	ebi-a-GCST90001855	2919	Treg	CD3 on secreting Treg	MFI	38	-0.012	0.011	0.988	0.967	1.01	0.288	0.801	-0.008	0.019	0.992	0.956	1.03	0.686	-0.003	0.017	0.997	0.965	1.03	0.867	-0.037	0.03	0.964	0.909	1.021	0.218	-0.004	0.016	0.996	0.966	1.027	0.819
Inflammatory bowel disease	ebi-a-GCST90001856	2919	Treg	CD3 on CD39+ secreting Treg	MFI	39	0.01	0.013	1.01	0.985	1.036	0.437	0.89	0.02	0.024	1.021	0.974	1.07	0.401	0.011	0.021	1.011	0.97	1.054	0.597	-0.026	0.037	0.975	0.906	1.048	0.492	0.015	0.02	1.016	0.977	1.056	0.438
Inflammatory bowel disease	ebi-a-GCST90001857	2919	Treg	CD3 on activated & secreting Treg	MFI	46	-0.003	0.01	0.997	0.977	1.018	0.785	0.969	-0.01	0.017	0.99	0.957	1.024	0.569	0.007	0.016	1.007	0.976	1.04	0.652	-0.007	0.027	0.993	0.942	1.047	0.787	0.003	0.017	1.003	0.971	1.037	0.847
Inflammatory bowel disease	ebi-a-GCST90001858	2919	Treg	CD3 on CD45RA+ CD4+	MFI	54	-0.014	0.011	0.987	0.966	1.007	0.204	0.77	-0.011	0.018	0.989	0.956	1.024	0.533	-0.007	0.014	0.993	0.966	1.021	0.624	-0.029	0.026	0.972	0.924	1.022	0.267	-0.008	0.015	0.992	0.963	1.02	0.566
Inflammatory bowel disease	ebi-a-GCST90001859	2918	Treg	CD3 on CD8br	MFI	31	0.001	0.013	1.001	0.976	1.028	0.919	0.995	0.024	0.019	1.024	0.986	1.064	0.229	0.017	0.019	1.017	0.981	1.055	0.359	-0.017	0.032	0.983	0.923	1.048	0.605	0.02	0.017	1.02	0.987	1.055	0.245
Inflammatory bowel disease	ebi-a-GCST90001860	2919	Treg	CD3 on CD39+ CD4+	MFI	47	0.002	0.01	1.002	0.982	1.021	0.88	0.995	0.014	0.018	1.015	0.979	1.051	0.427	0.01	0.016	1.01	0.978	1.042	0.552	-0.025	0.028	0.975	0.923	1.03	0.371	0.011	0.016	1.011	0.98	1.043	0.504
Inflammatory bowel disease	ebi-a-GCST90001861	2919	Treg	CD3 on CD28+ CD4+	MFI	35	-0.004	0.015	0.996	0.967	1.025	0.761	0.964	-0.013	0.029	0.987	0.932	1.044	0.648	0.011	0.022	1.011	0.969	1.056	0.608	0.007	0.043	1.007	0.926	1.096	0.871	0.007	0.025	1.007	0.96	1.057	0.776
Inflammatory bowel disease	ebi-a-GCST90001862	2918	Treg	CD3 on CD28+ DN (CD4-CD8-)	MFI	15	0.001	0.018	1.001	0.967	1.038	0.935	0.995	0.013	0.025	1.013	0.965	1.063	0.607	0.007	0.019	1.007	0.969	1.046	0.725	0.021	0.031	1.021	0.961	1.085	0.517	0.008	0.019	1.008	0.972	1.045	0.678
Inflammatory bowel disease	ebi-a-GCST90001863	2919	Treg	CD3 on CD28+ CD45RA- CD8br	MFI	27	-0.001	0.015	0.999	0.97	1.028	0.924	0.995	0.008	0.03	1.008	0.951	1.069	0.78	-0.009	0.021	0.991	0.952	1.032	0.666	-0.04	0.035	0.96	0.897	1.028	0.257	-0.011	0.026	0.989	0.939	1.041	0.666
Inflammatory bowel disease	ebi-a-GCST90001864	2919	Treg	CD3 on CD28+ CD45RA+ CD8br	MFI	41	-0.016	0.011	0.984	0.962	1.006	0.149	0.685	-0.008	0.02	0.992	0.953	1.033	0.698	-0.005	0.017	0.995	0.963	1.028	0.784	0	0.031	1	0.941	1.062	0.998	0.003	0.017	1.003	0.971	1.036	0.861
Inflammatory bowel disease	ebi-a-GCST90001865	2919	Treg	CD3 on CD28- CD8br	MFI	14	0.008	0.022	1.008	0.967	1.052	0.701	0.953	-0.032	0.049	0.969	0.88	1.067	0.531	0.017	0.029	1.017	0.961	1.076	0.564	0.011	0.051	1.011	0.914	1.119	0.829	0.04	0.047	1.041	0.949	1.142	0.408
Inflammatory bowel disease	ebi-a-GCST90001866	2914	Treg	CD3 on CD39+ CD8br	MFI	22	0.022	0.02	1.022	0.982	1.064	0.28	0.801	0.074	0.048	1.077	0.98	1.183	0.141	0.028	0.026	1.029	0.977	1.083	0.279	0.004	0.042	1.004	0.925	1.089	0.929	0.026	0.029	1.027	0.97	1.086	0.372
Inflammatory bowel disease	ebi-a-GCST90001867	2919	Treg	CD3 on CD4+	MFI	39	-0.003	0.015	0.997	0.967	1.027	0.824	0.985	-0.014	0.026	0.986	0.938	1.037	0.582	0.011	0.023	1.011	0.967	1.057	0.628	0	0.041	1	0.922	1.084	0.995	0.002	0.024	1.002	0.956	1.05	0.943
Inflammatory bowel disease	ebi-a-GCST90001868	2919	Treg	CD3 on CD4 Treg	MFI	35	-0.003	0.012	0.997	0.974	1.02	0.807	0.979	-0.004	0.021	0.996	0.955	1.039	0.86	0.009	0.018	1.009	0.974	1.046	0.608	-0.02	0.033	0.981	0.918	1.047	0.56	0.004	0.018	1.004	0.97	1.039	0.826
Inflammatory bowel disease	ebi-a-GCST90001869	2918	Treg	CD3 on resting Treg	MFI	59	-0.012	0.01	0.988	0.968	1.009	0.25	0.801	0.008	0.018	1.008	0.974	1.044	0.638	-0.021	0.016	0.979	0.95	1.009	0.17	-0.027	0.027	0.974	0.923	1.027	0.333	-0.025	0.019	0.976	0.94	1.013	0.2
Inflammatory bowel disease	ebi-a-GCST90001870	1634	Myeloid cell	CD34 on HSC	MFI	15	0.004	0.011	1.004	0.983	1.025	0.725	0.961	0.015	0.016	1.015	0.985	1.047	0.346	0.006	0.015	1.006	0.977	1.035	0.682	0.015	0.022	1.015	0.973	1.059	0.493	0.009	0.014	1.009	0.983	1.037	0.502
Inflammatory bowel disease	ebi-a-GCST90001871	1247	Maturation stages of T cell	HVEM on T cell	MFI	25	-0.037	0.018	0.963	0.929	0.999	0.042	0.441	0.017	0.03	1.017	0.959	1.079	0.579	-0.041	0.018	0.96	0.926	0.995	0.026	-0.037	0.037	0.964	0.897	1.036	0.325	-0.021	0.019	0.979	0.943	1.016	0.268
Inflammatory bowel disease	ebi-a-GCST90001872	1247	Maturation stages of T cell	HVEM on naive CD8br	MFI	17	0.009	0.022	1.009	0.967	1.053	0.685	0.948	0.012	0.036	1.012	0.944	1.085	0.738	0.003	0.019	1.003	0.967	1.041	0.867	0.015	0.026	1.015	0.965	1.068	0.57	0.003	0.018	1.003	0.968	1.038	0.882
Inflammatory bowel disease	ebi-a-GCST90001873	1247	Maturation stages of T cell	HVEM on EM CD8br	MFI	15	-0.029	0.023	0.971	0.929	1.016	0.203	0.77	0	0.038	1	0.929	1.077	0.998	-0.012	0.02	0.988	0.951	1.027	0.538	-0.011	0.029	0.989	0.935	1.047	0.71	-0.011	0.02	0.989	0.951	1.029	0.594
Inflammatory bowel disease	ebi-a-GCST90001874	1247	Maturation stages of T cell	HVEM on TD CD8br	MFI	27	-0.002	0.011	0.998	0.977	1.019	0.844	0.99	0.006	0.02	1.006	0.968	1.046	0.75	0.001	0.016	1.001	0.97	1.032	0.965	0.009	0.023	1.009	0.965	1.056	0.7	0.003	0.018	1.003	0.969	1.039	0.848
Inflammatory bowel disease	ebi-a-GCST90001875	1247	Maturation stages of T cell	HVEM on CD4+	MFI	19	-0.052	0.026	0.949	0.902	0.998	0.043	0.441	0.001	0.043	1.001	0.92	1.089	0.983	-0.009	0.019	0.992	0.956	1.029	0.651	-0.004	0.027	0.996	0.945	1.049	0.874	-0.003	0.019	0.997	0.961	1.035	0.88
Inflammatory bowel disease	ebi-a-GCST90001876	1247	Maturation stages of T cell	HVEM on CM CD4+	MFI	14	-0.028	0.026	0.972	0.924	1.023	0.283	0.801	0.037	0.03	1.038	0.98	1.1	0.23	-0.008	0.018	0.992	0.958	1.028	0.67	-0.004	0.021	0.996	0.956	1.038	0.868	-0.004	0.017	0.996	0.964	1.03	0.835
Inflammatory bowel disease	ebi-a-GCST90001877	1247	Maturation stages of T cell	HVEM on naive CD4+	MFI	16	-0.045	0.029	0.956	0.904	1.011	0.113	0.628	0.038	0.046	1.039	0.949	1.136	0.422	-0.001	0.019	0.999	0.962	1.037	0.953	0.003	0.024	1.003	0.958	1.051	0.899	-0.001	0.019	0.999	0.963	1.037	0.954
Inflammatory bowel disease	ebi-a-GCST90001878	1247	Maturation stages of T cell	HVEM on EM CD4+	MFI	20	-0.049	0.027	0.952	0.904	1.004	0.067	0.56	-0.03	0.061	0.971	0.862	1.094	0.634	-0.016	0.024	0.984	0.938	1.032	0.51	-0.035	0.037	0.966	0.898	1.039	0.359	-0.017	0.028	0.983	0.931	1.038	0.546
Inflammatory bowel disease	ebi-a-GCST90001879	1245	Maturation stages of T cell	HVEM on TD CD4+	MFI	23	-0.029	0.016	0.971	0.941	1.002	0.067	0.56	-0.037	0.03	0.964	0.908	1.023	0.24	-0.027	0.021	0.973	0.935	1.014	0.192	-0.045	0.036	0.956	0.891	1.026	0.226	-0.033	0.022	0.967	0.927	1.009	0.139
Inflammatory bowel disease	ebi-a-GCST90001880	1247	Maturation stages of T cell	HVEM on CD45RA- CD4+	MFI	20	-0.04	0.029	0.96	0.908	1.016	0.156	0.708	0.02	0.05	1.02	0.925	1.124	0.697	-0.007	0.019	0.993	0.957	1.03	0.702	-0.017	0.03	0.983	0.927	1.042	0.575	0.006	0.02	1.007	0.968	1.047	0.749
Inflammatory bowel disease	ebi-a-GCST90001881	1247	Maturation stages of T cell	HVEM on CD8br	MFI	18	-0.013	0.02	0.987	0.949	1.027	0.527	0.906	0.026	0.044	1.027	0.943	1.118	0.553	0.013	0.021	1.013	0.972	1.057	0.537	0.021	0.032	1.021	0.959	1.087	0.518	0.02	0.032	1.02	0.959	1.086	0.534
Inflammatory bowel disease	ebi-a-GCST90001882	1247	Maturation stages of T cell	HVEM on CM CD8br	MFI	17	-0.036	0.02	0.965	0.928	1.003	0.072	0.567	-0.055	0.037	0.946	0.88	1.018	0.159	-0.037	0.02	0.963	0.927	1.001	0.058	0.016	0.037	1.016	0.945	1.091	0.675	-0.031	0.022	0.97	0.929	1.012	0.175
Inflammatory bowel disease	ebi-a-GCST90001883	3113	TBNK	CD16-CD56 on NKT	MFI	37	0.003	0.015	1.003	0.974	1.033	0.855	0.994	-0.023	0.026	0.977	0.928	1.029	0.387	-0.007	0.02	0.993	0.954	1.033	0.721	-0.014	0.037	0.986	0.918	1.059	0.699	-0.005	0.025	0.995	0.946	1.046	0.832
Inflammatory bowel disease	ebi-a-GCST90001884	3113	TBNK	CD16-CD56 on NK	MFI	48	-0.017	0.016	0.983	0.952	1.016	0.307	0.801	0.016	0.025	1.016	0.967	1.068	0.523	0.007	0.014	1.007	0.979	1.035	0.645	0.012	0.022	1.012	0.97	1.056	0.579	0.001	0.014	1.001	0.973	1.03	0.928
Inflammatory bowel disease	ebi-a-GCST90001885	2971	TBNK	CD16-CD56 on HLA DR+ NK	MFI	22	-0.003	0.016	0.997	0.966	1.03	0.876	0.995	-0.021	0.022	0.98	0.938	1.023	0.366	-0.008	0.021	0.992	0.952	1.033	0.696	-0.017	0.034	0.983	0.92	1.05	0.608	-0.01	0.02	0.99	0.951	1.029	0.61
Inflammatory bowel disease	ebi-a-GCST90001886	2920	Treg	CD28 on CD39+ activated Treg	MFI	20	-0.029	0.019	0.971	0.935	1.008	0.126	0.666	-0.023	0.027	0.977	0.927	1.03	0.406	-0.036	0.021	0.964	0.926	1.004	0.08	-0.093	0.039	0.911	0.844	0.983	0.027	-0.009	0.021	0.991	0.951	1.032	0.656
Inflammatory bowel disease	ebi-a-GCST90001887	2920	Treg	CD28 on secreting Treg	MFI	19	-0.027	0.017	0.973	0.942	1.006	0.103	0.617	-0.004	0.021	0.996	0.955	1.038	0.854	-0.026	0.018	0.975	0.94	1.01	0.158	-0.026	0.028	0.974	0.923	1.029	0.358	-0.012	0.017	0.988	0.957	1.021	0.492
Inflammatory bowel disease	ebi-a-GCST90001888	2920	Treg	CD28 on CD39+ secreting Treg	MFI	28	-0.045	0.016	0.956	0.927	0.986	0.005	0.247	-0.072	0.029	0.931	0.88	0.985	0.019	-0.056	0.022	0.945	0.905	0.988	0.012	-0.002	0.044	0.998	0.916	1.089	0.972	-0.052	0.025	0.949	0.905	0.997	0.046
Inflammatory bowel disease	ebi-a-GCST90001889	2920	Treg	CD28 on activated & secreting Treg	MFI	27	-0.016	0.012	0.984	0.962	1.007	0.176	0.739	-0.004	0.015	0.996	0.966	1.027	0.792	-0.015	0.018	0.985	0.952	1.02	0.395	-0.008	0.028	0.992	0.939	1.048	0.775	-0.008	0.017	0.992	0.959	1.026	0.643
Inflammatory bowel disease	ebi-a-GCST90001890	2920	Treg	CD28 on CD45RA+ CD4+	MFI	17	-0.045	0.027	0.956	0.907	1.007	0.092	0.605	-0.099	0.054	0.906	0.815	1.007	0.086	-0.071	0.028	0.931	0.881	0.985	0.012	-0.086	0.054	0.918	0.826	1.02	0.133	-0.091	0.031	0.913	0.86	0.97	0.009
Inflammatory bowel disease	ebi-a-GCST90001891	2920	Treg	CD28 on CD45RA- CD4 not Treg	MFI	19	-0.075	0.032	0.928	0.871	0.989	0.021	0.412	-0.056	0.075	0.946	0.816	1.096	0.468	-0.076	0.031	0.926	0.873	0.984	0.013	-0.071	0.058	0.932	0.832	1.044	0.237	-0.077	0.031	0.926	0.872	0.984	0.023
Inflammatory bowel disease	ebi-a-GCST90001892	2920	Treg	CD28 on CD39+ CD4+	MFI	40	-0.011	0.012	0.989	0.965	1.013	0.351	0.832	-0.024	0.02	0.977	0.94	1.015	0.234	-0.002	0.017	0.998	0.965	1.032	0.887	0.015	0.033	1.015	0.952	1.082	0.657	-0.007	0.017	0.993	0.961	1.026	0.682
Inflammatory bowel disease	ebi-a-GCST90001893	2920	Treg	CD28 on CD28+ CD45RA- CD8br	MFI	23	-0.084	0.028	0.92	0.871	0.971	0.003	0.247	-0.104	0.054	0.901	0.811	1.001	0.066	-0.086	0.026	0.918	0.873	0.965	0.001	-0.076	0.048	0.926	0.843	1.018	0.127	-0.088	0.029	0.916	0.865	0.97	0.006
Inflammatory bowel disease	ebi-a-GCST90001894	2920	Treg	CD28 on CD28+ CD4+	MFI	30	-0.024	0.017	0.976	0.945	1.009	0.148	0.685	-0.033	0.026	0.968	0.921	1.018	0.211	0	0.021	1	0.961	1.041	1	-0.071	0.045	0.931	0.852	1.018	0.127	-0.01	0.022	0.991	0.949	1.033	0.663
Inflammatory bowel disease	ebi-a-GCST90001895	2919	Treg	CD28 on CD28+ DN (CD4-CD8-)	MFI	3	0.007	0.072	1.007	0.875	1.159	0.92	0.995	-0.354	0.297	0.702	0.392	1.256	0.444	0.029	0.084	1.03	0.873	1.215	0.726	0.023	0.114	1.024	0.819	1.28	0.857	0.048	0.086	1.049	0.887	1.241	0.632
Inflammatory bowel disease	ebi-a-GCST90001896	2920	Treg	CD28 on CD28+ CD45RA+ CD8br	MFI	21	-0.032	0.018	0.968	0.934	1.004	0.08	0.582	-0.075	0.034	0.928	0.868	0.992	0.04	-0.079	0.026	0.924	0.878	0.971	0.002	0.015	0.059	1.016	0.904	1.141	0.797	-0.086	0.026	0.917	0.871	0.965	0.004
Inflammatory bowel disease	ebi-a-GCST90001897	2914	Treg	CD28 on CD39+ CD8br	MFI	17	-0.015	0.011	0.985	0.964	1.007	0.172	0.734	-0.012	0.013	0.988	0.962	1.013	0.359	-0.012	0.013	0.988	0.964	1.014	0.366	0	0.026	1	0.95	1.052	0.986	-0.012	0.01	0.988	0.969	1.007	0.22
Inflammatory bowel disease	ebi-a-GCST90001898	2920	Treg	CD28 on CD4+	MFI	30	-0.033	0.019	0.967	0.932	1.004	0.078	0.575	-0.029	0.032	0.972	0.913	1.034	0.368	-0.027	0.024	0.973	0.929	1.02	0.261	-0.073	0.054	0.93	0.836	1.033	0.186	-0.021	0.029	0.979	0.924	1.037	0.474
Inflammatory bowel disease	ebi-a-GCST90001899	2920	Treg	CD28 on CD4 Treg	MFI	26	-0.005	0.011	0.995	0.973	1.017	0.655	0.937	0.01	0.014	1.01	0.983	1.038	0.481	0.011	0.016	1.011	0.98	1.043	0.498	-0.014	0.027	0.986	0.935	1.041	0.622	0.01	0.014	1.01	0.984	1.038	0.455
Inflammatory bowel disease	ebi-a-GCST90001900	2919	Treg	CD28 on resting Treg	MFI	12	-0.035	0.021	0.966	0.928	1.006	0.091	0.605	-0.094	0.043	0.91	0.836	0.991	0.056	-0.055	0.028	0.947	0.896	1	0.051	-0.064	0.051	0.938	0.848	1.037	0.236	-0.071	0.029	0.932	0.881	0.986	0.032
Inflammatory bowel disease	ebi-a-GCST90001901	2650	Treg	CD28 on CD39+ resting Treg	MFI	21	0	0.017	1	0.968	1.034	0.985	0.995	0.015	0.018	1.015	0.979	1.052	0.423	0.009	0.014	1.009	0.982	1.036	0.524	0.012	0.026	1.012	0.962	1.064	0.655	0.003	0.01	1.003	0.983	1.023	0.8
Inflammatory bowel disease	ebi-a-GCST90001902	2920	Treg	CD28 on activated Treg	MFI	18	0.009	0.016	1.009	0.978	1.04	0.582	0.911	0.029	0.023	1.03	0.985	1.076	0.213	0.023	0.022	1.023	0.979	1.069	0.314	0.037	0.035	1.038	0.969	1.111	0.303	0.033	0.025	1.034	0.984	1.086	0.207
Inflammatory bowel disease	ebi-a-GCST90001903	2871	cDC	CD86 on myeloid DC	MFI	21	0.018	0.019	1.018	0.98	1.057	0.365	0.832	-0.01	0.038	0.99	0.92	1.067	0.801	0.022	0.028	1.022	0.968	1.08	0.43	0.047	0.043	1.048	0.964	1.14	0.286	0.016	0.033	1.017	0.952	1.085	0.628
Inflammatory bowel disease	ebi-a-GCST90001904	2871	cDC	CD86 on CD62L+ myeloid DC	MFI	18	0.025	0.017	1.026	0.991	1.061	0.143	0.682	0.021	0.028	1.021	0.967	1.078	0.465	0.002	0.025	1.002	0.953	1.053	0.944	0.005	0.044	1.005	0.923	1.095	0.908	0.003	0.031	1.003	0.944	1.066	0.915
Inflammatory bowel disease	ebi-a-GCST90001905	2850	cDC	CD86 on monocyte	MFI	17	0.017	0.019	1.017	0.98	1.056	0.37	0.832	-0.003	0.027	0.997	0.946	1.051	0.918	0.02	0.021	1.021	0.98	1.063	0.328	0.05	0.039	1.051	0.974	1.135	0.217	0.019	0.021	1.019	0.979	1.061	0.365
Inflammatory bowel disease	ebi-a-GCST90001906	2848	cDC	CD86 on granulocyte	MFI	20	-0.027	0.022	0.973	0.933	1.016	0.213	0.772	-0.038	0.04	0.962	0.89	1.04	0.347	-0.051	0.029	0.95	0.897	1.007	0.083	-0.052	0.053	0.949	0.855	1.054	0.341	-0.047	0.041	0.954	0.879	1.034	0.267
Inflammatory bowel disease	ebi-a-GCST90001907	2910	Maturation stages of T cell	CCR7 on naive CD4+	MFI	22	0.001	0.016	1.001	0.969	1.034	0.939	0.995	0.015	0.021	1.015	0.975	1.057	0.477	0.003	0.014	1.003	0.977	1.031	0.815	-0.077	0.049	0.926	0.841	1.019	0.132	0.002	0.013	1.002	0.977	1.028	0.877
Inflammatory bowel disease	ebi-a-GCST90001908	2910	Maturation stages of T cell	CCR7 on naive CD8br	MFI	23	0.036	0.019	1.036	0.998	1.076	0.065	0.552	0.018	0.031	1.018	0.958	1.083	0.566	0.02	0.025	1.021	0.972	1.072	0.412	0.083	0.043	1.087	0.999	1.183	0.066	0.013	0.03	1.013	0.956	1.074	0.657
Inflammatory bowel disease	ebi-a-GCST90001909	3112	TBNK	CD45 on CD14+ monocyte	MFI	11	0.007	0.032	1.008	0.947	1.072	0.813	0.981	0.092	0.062	1.097	0.971	1.239	0.173	0.047	0.042	1.048	0.965	1.138	0.267	0.031	0.067	1.032	0.905	1.176	0.65	0.05	0.054	1.051	0.945	1.169	0.378
Inflammatory bowel disease	ebi-a-GCST90001910	3112	TBNK	CD45 on B cell	MFI	20	-0.027	0.029	0.974	0.919	1.032	0.367	0.832	-0.004	0.038	0.996	0.924	1.074	0.922	-0.017	0.021	0.983	0.944	1.025	0.425	-0.024	0.042	0.977	0.9	1.06	0.577	-0.019	0.018	0.982	0.948	1.017	0.311
Inflammatory bowel disease	ebi-a-GCST90001911	3113	TBNK	CD45 on NK	MFI	29	0.023	0.027	1.024	0.971	1.079	0.384	0.843	0.056	0.046	1.057	0.966	1.157	0.239	0.03	0.028	1.031	0.976	1.088	0.275	0.034	0.039	1.035	0.958	1.117	0.394	0.032	0.029	1.032	0.976	1.092	0.277
Inflammatory bowel disease	ebi-a-GCST90001912	2971	TBNK	CD45 on HLA DR+ NK	MFI	9	-0.006	0.027	0.994	0.943	1.047	0.818	0.982	-0.018	0.037	0.982	0.912	1.056	0.636	-0.013	0.027	0.988	0.937	1.041	0.638	-0.047	0.058	0.954	0.852	1.069	0.444	-0.018	0.024	0.982	0.937	1.03	0.485
Inflammatory bowel disease	ebi-a-GCST90001913	3112	TBNK	CD45 on granulocyte	MFI	15	0.007	0.022	1.007	0.964	1.051	0.762	0.964	-0.016	0.034	0.984	0.92	1.052	0.638	-0.007	0.027	0.993	0.942	1.048	0.81	0.011	0.044	1.011	0.928	1.102	0.804	-0.008	0.029	0.992	0.937	1.05	0.781
Inflammatory bowel disease	ebi-a-GCST90001914	3113	TBNK	CD45 on lymphocyte	MFI	19	0	0.026	1	0.95	1.052	0.999	0.999	0.047	0.035	1.049	0.98	1.122	0.189	-0.019	0.028	0.981	0.928	1.036	0.493	-0.033	0.06	0.968	0.861	1.089	0.593	-0.018	0.029	0.982	0.928	1.04	0.546
Inflammatory bowel disease	ebi-a-GCST90001915	3113	TBNK	CD45 on T cell	MFI	15	0.004	0.021	1.004	0.963	1.047	0.838	0.986	0.004	0.028	1.004	0.951	1.06	0.89	-0.01	0.018	0.99	0.955	1.027	0.6	-0.061	0.032	0.941	0.884	1.001	0.073	-0.012	0.017	0.989	0.957	1.022	0.503
Inflammatory bowel disease	ebi-a-GCST90001916	3113	TBNK	CD45 on CD4+	MFI	14	0.017	0.082	1.017	0.866	1.194	0.836	0.985	0.075	0.218	1.078	0.703	1.654	0.736	-0.031	0.042	0.97	0.893	1.053	0.462	-0.038	0.064	0.963	0.85	1.091	0.564	-0.035	0.058	0.966	0.862	1.082	0.558
Inflammatory bowel disease	ebi-a-GCST90001917	3113	TBNK	CD45 on CD8br	MFI	22	0.005	0.006	1.005	0.994	1.017	0.363	0.832	0.004	0.007	1.004	0.991	1.017	0.58	-0.003	0.008	0.997	0.981	1.013	0.715	0.003	0.011	1.003	0.981	1.026	0.767	-0.001	0.007	0.999	0.985	1.014	0.94
Inflammatory bowel disease	ebi-a-GCST90001918	3060	TBNK	CD45 on HLA DR+ T cell	MFI	20	-0.018	0.02	0.982	0.943	1.022	0.367	0.832	-0.008	0.029	0.992	0.937	1.051	0.799	0.006	0.023	1.006	0.961	1.053	0.79	0.003	0.041	1.003	0.926	1.086	0.941	0.001	0.02	1.001	0.963	1.041	0.95
Inflammatory bowel disease	ebi-a-GCST90001919	3113	TBNK	CD45 on NKT	MFI	25	-0.015	0.014	0.985	0.958	1.013	0.28	0.801	-0.008	0.019	0.992	0.955	1.03	0.677	-0.011	0.019	0.99	0.954	1.026	0.569	-0.003	0.044	0.997	0.914	1.087	0.942	-0.007	0.019	0.993	0.957	1.031	0.716
Inflammatory bowel disease	ebi-a-GCST90001920	3060	TBNK	CD45 on HLA DR+ CD4+	MFI	20	0.036	0.047	1.037	0.946	1.136	0.442	0.895	-0.04	0.056	0.961	0.861	1.072	0.485	-0.019	0.022	0.981	0.94	1.024	0.388	0.021	0.033	1.021	0.957	1.09	0.533	-0.018	0.017	0.982	0.95	1.016	0.311
Inflammatory bowel disease	ebi-a-GCST90001921	3060	TBNK	CD45 on HLA DR+ CD8br	MFI	16	0.004	0.017	1.004	0.972	1.038	0.796	0.974	-0.013	0.021	0.987	0.947	1.029	0.546	-0.006	0.019	0.994	0.958	1.032	0.754	0.017	0.028	1.017	0.963	1.075	0.555	-0.005	0.017	0.995	0.962	1.029	0.767
Inflammatory bowel disease	ebi-a-GCST90001922	2920	Treg	CD127 on T cell	MFI	16	-0.005	0.035	0.995	0.93	1.066	0.892	0.995	0.047	0.095	1.048	0.87	1.263	0.629	0.045	0.036	1.046	0.975	1.122	0.209	0.072	0.059	1.075	0.957	1.207	0.243	0.064	0.056	1.066	0.956	1.189	0.268
Inflammatory bowel disease	ebi-a-GCST90001923	2920	Treg	CD127 on CD45RA- CD4 not Treg	MFI	15	-0.01	0.014	0.99	0.964	1.018	0.492	0.906	-0.009	0.018	0.991	0.956	1.027	0.617	-0.001	0.019	0.999	0.962	1.038	0.962	-0.014	0.033	0.986	0.925	1.051	0.676	-0.01	0.016	0.99	0.959	1.021	0.533
Inflammatory bowel disease	ebi-a-GCST90001924	2920	Treg	CD127 on CD28+ CD4+	MFI	19	-0.02	0.013	0.98	0.955	1.006	0.13	0.678	-0.043	0.019	0.958	0.924	0.994	0.035	-0.024	0.021	0.976	0.937	1.017	0.253	-0.064	0.032	0.938	0.88	0.999	0.062	-0.035	0.021	0.965	0.926	1.007	0.116
Inflammatory bowel disease	ebi-a-GCST90001925	2918	Treg	CD127 on CD28+ DN (CD4-CD8-)	MFI	18	-0.029	0.033	0.972	0.912	1.036	0.383	0.843	0.013	0.075	1.013	0.874	1.173	0.868	-0.027	0.039	0.973	0.902	1.051	0.489	-0.084	0.083	0.919	0.781	1.081	0.323	0.021	0.062	1.021	0.905	1.153	0.735
Inflammatory bowel disease	ebi-a-GCST90001926	2920	Treg	CD127 on granulocyte	MFI	32	-0.02	0.017	0.981	0.949	1.013	0.24	0.792	-0.048	0.03	0.953	0.899	1.011	0.119	-0.014	0.024	0.986	0.94	1.033	0.552	-0.019	0.044	0.981	0.9	1.069	0.661	-0.017	0.037	0.983	0.915	1.057	0.652
Inflammatory bowel disease	ebi-a-GCST90001927	2920	Treg	CD127 on CD8br	MFI	20	-0.025	0.023	0.976	0.933	1.02	0.278	0.801	-0.004	0.074	0.996	0.862	1.15	0.954	-0.035	0.031	0.966	0.908	1.027	0.27	0	0.062	1	0.886	1.129	0.994	-0.025	0.055	0.975	0.876	1.085	0.647
Inflammatory bowel disease	ebi-a-GCST90001928	2920	Treg	CD127 on CD28+ CD45RA- CD8br	MFI	15	0.016	0.021	1.016	0.976	1.058	0.433	0.887	0.039	0.028	1.04	0.985	1.097	0.183	-0.002	0.026	0.998	0.948	1.049	0.923	-0.065	0.052	0.937	0.846	1.037	0.231	-0.015	0.028	0.985	0.933	1.04	0.6
Inflammatory bowel disease	ebi-a-GCST90001929	2920	Treg	CD127 on CD28+ CD45RA+ CD8br	MFI	21	0.018	0.015	1.018	0.989	1.048	0.223	0.792	0.017	0.02	1.017	0.979	1.057	0.404	0.01	0.019	1.01	0.973	1.049	0.591	0.052	0.04	1.053	0.974	1.138	0.21	0.012	0.018	1.012	0.977	1.048	0.525
Inflammatory bowel disease	ebi-a-GCST90001930	2920	Treg	CD127 on CD28- CD8br	MFI	15	0.022	0.023	1.022	0.978	1.069	0.325	0.813	0.007	0.036	1.007	0.939	1.081	0.844	0.028	0.027	1.028	0.975	1.083	0.306	0.03	0.044	1.03	0.946	1.123	0.507	0.034	0.026	1.034	0.982	1.089	0.222
Inflammatory bowel disease	ebi-a-GCST90001931	2920	Treg	CD127 on CD4+	MFI	8	0.013	0.028	1.013	0.96	1.069	0.633	0.937	0.029	0.062	1.029	0.912	1.161	0.659	0.031	0.035	1.032	0.963	1.106	0.376	-0.032	0.052	0.968	0.874	1.072	0.553	0.031	0.041	1.032	0.953	1.117	0.464
Inflammatory bowel disease	ebi-a-GCST90001932	2920	Treg	CD127 on CD45RA+ CD4+	MFI	26	0.075	0.04	1.078	0.998	1.166	0.057	0.524	0.057	0.095	1.059	0.879	1.275	0.552	0.049	0.027	1.05	0.995	1.109	0.073	0.024	0.045	1.025	0.938	1.12	0.595	0.059	0.033	1.061	0.995	1.132	0.085
Inflammatory bowel disease	ebi-a-GCST90001933	3575	Treg	CD25 on CD45RA- CD4 not Treg	MFI	23	-0.012	0.021	0.988	0.948	1.03	0.571	0.907	-0.02	0.03	0.98	0.923	1.04	0.511	-0.033	0.022	0.967	0.927	1.009	0.123	-0.054	0.036	0.947	0.882	1.017	0.146	-0.043	0.027	0.958	0.909	1.009	0.121
Inflammatory bowel disease	ebi-a-GCST90001934	3575	Treg	CD25 on CD45RA+ CD4 not Treg	MFI	18	0.013	0.02	1.013	0.973	1.054	0.534	0.906	-0.003	0.028	0.997	0.944	1.052	0.902	-0.018	0.023	0.983	0.94	1.027	0.44	-0.001	0.045	0.999	0.914	1.092	0.985	-0.014	0.02	0.986	0.948	1.026	0.506
Inflammatory bowel disease	ebi-a-GCST90001935	3575	Treg	CD25 on CD39+ CD4 Treg	MFI	14	0.038	0.037	1.039	0.966	1.118	0.307	0.801	-0.029	0.069	0.971	0.849	1.111	0.677	0.051	0.04	1.052	0.974	1.137	0.196	0.079	0.058	1.082	0.965	1.213	0.201	0.047	0.044	1.048	0.961	1.142	0.309
Inflammatory bowel disease	ebi-a-GCST90001936	3575	Treg	CD25 on CD4 Treg	MFI	22	0.016	0.015	1.016	0.987	1.045	0.279	0.801	0.019	0.017	1.019	0.985	1.055	0.292	0.014	0.016	1.014	0.983	1.046	0.373	-0.039	0.038	0.961	0.893	1.036	0.313	0.017	0.014	1.018	0.989	1.047	0.237
Inflammatory bowel disease	ebi-a-GCST90001937	3246	Treg	CD25 on resting Treg	MFI	17	0.016	0.051	1.016	0.92	1.122	0.755	0.964	-0.016	0.068	0.984	0.862	1.123	0.815	-0.008	0.024	0.992	0.946	1.039	0.725	-0.032	0.053	0.969	0.874	1.074	0.553	-0.01	0.021	0.99	0.95	1.032	0.647
Inflammatory bowel disease	ebi-a-GCST90001938	3574	Treg	CD25 on CD39+ resting Treg	MFI	14	-0.026	0.028	0.974	0.923	1.028	0.343	0.829	-0.052	0.05	0.949	0.861	1.047	0.316	-0.032	0.037	0.969	0.9	1.042	0.393	-0.072	0.064	0.93	0.82	1.055	0.281	-0.032	0.056	0.968	0.867	1.081	0.577
Inflammatory bowel disease	ebi-a-GCST90001939	3574	Treg	CD25 on activated Treg	MFI	16	-0.061	0.028	0.941	0.891	0.994	0.029	0.435	-0.116	0.041	0.891	0.823	0.965	0.013	-0.028	0.035	0.973	0.908	1.042	0.433	0.003	0.06	1.003	0.891	1.128	0.962	-0.033	0.042	0.968	0.891	1.051	0.449
Inflammatory bowel disease	ebi-a-GCST90001940	3574	Treg	CD25 on CD39+ activated Treg	MFI	13	-0.003	0.049	0.997	0.905	1.098	0.95	0.995	0.01	0.087	1.01	0.852	1.197	0.911	0.016	0.039	1.016	0.942	1.097	0.676	0.049	0.067	1.05	0.921	1.197	0.48	0.004	0.041	1.004	0.926	1.089	0.916
Inflammatory bowel disease	ebi-a-GCST90001941	3574	Treg	CD25 on secreting Treg	MFI	15	-0.017	0.018	0.983	0.95	1.017	0.322	0.809	-0.007	0.023	0.993	0.949	1.038	0.752	0.006	0.02	1.006	0.967	1.047	0.76	-0.015	0.038	0.985	0.914	1.062	0.703	0.008	0.02	1.008	0.97	1.047	0.699
Inflammatory bowel disease	ebi-a-GCST90001942	3574	Treg	CD25 on CD39+ secreting Treg	MFI	16	0.001	0.014	1.001	0.974	1.029	0.927	0.995	0.01	0.016	1.01	0.978	1.043	0.56	0.028	0.016	1.028	0.995	1.062	0.092	0.005	0.041	1.005	0.928	1.089	0.898	0.025	0.015	1.026	0.995	1.057	0.121
Inflammatory bowel disease	ebi-a-GCST90001943	3574	Treg	CD25 on activated & secreting Treg	MFI	20	0.006	0.014	1.006	0.979	1.034	0.683	0.948	0.01	0.017	1.01	0.977	1.045	0.555	0.015	0.017	1.015	0.983	1.049	0.363	0.01	0.035	1.01	0.942	1.082	0.79	0.021	0.013	1.021	0.994	1.048	0.14
Inflammatory bowel disease	ebi-a-GCST90001944	2872	cDC	CD123 on plasmacytoid DC	MFI	18	-0.015	0.014	0.985	0.959	1.013	0.297	0.801	-0.002	0.017	0.998	0.967	1.031	0.929	-0.008	0.014	0.992	0.966	1.019	0.555	-0.007	0.02	0.993	0.955	1.032	0.715	-0.007	0.014	0.993	0.967	1.019	0.595
Inflammatory bowel disease	ebi-a-GCST90001945	2872	cDC	CD123 on CD62L+ plasmacytoid DC	MFI	18	-0.015	0.014	0.985	0.959	1.013	0.297	0.801	-0.002	0.017	0.998	0.967	1.031	0.928	-0.008	0.013	0.992	0.967	1.018	0.546	-0.008	0.02	0.992	0.954	1.032	0.711	-0.008	0.012	0.992	0.969	1.017	0.548
Inflammatory bowel disease	ebi-a-GCST90001946	1634	Myeloid cell	CD33 on CD14+ monocyte	MFI	54	0.003	0.008	1.003	0.987	1.02	0.688	0.949	0.013	0.015	1.013	0.984	1.043	0.391	0.013	0.011	1.013	0.991	1.036	0.241	0.037	0.027	1.038	0.985	1.093	0.172	0.019	0.011	1.019	0.997	1.042	0.102
Inflammatory bowel disease	ebi-a-GCST90001947	1577	Myeloid cell	CD33 on CD33br HLA DR+ CD14dim	MFI	47	-0.009	0.008	0.991	0.975	1.008	0.302	0.801	0.007	0.014	1.007	0.981	1.035	0.588	0.009	0.01	1.009	0.988	1.03	0.4	0.014	0.023	1.014	0.969	1.06	0.555	0.008	0.01	1.008	0.989	1.027	0.399
Inflammatory bowel disease	ebi-a-GCST90001948	1633	Myeloid cell	CD33 on CD33dim HLA DR+ CD11b+	MFI	54	0.018	0.011	1.018	0.996	1.041	0.105	0.618	0.017	0.02	1.017	0.977	1.058	0.411	0.013	0.011	1.013	0.992	1.035	0.229	0.036	0.024	1.036	0.989	1.086	0.139	0.018	0.011	1.018	0.997	1.039	0.093
Inflammatory bowel disease	ebi-a-GCST90001949	1634	Myeloid cell	CD33 on CD33dim HLA DR+ CD11b-	MFI	48	0.012	0.012	1.012	0.988	1.036	0.33	0.819	0.005	0.023	1.005	0.961	1.05	0.831	0.013	0.011	1.013	0.991	1.036	0.25	0.038	0.025	1.039	0.989	1.091	0.131	0.019	0.011	1.019	0.998	1.041	0.085
Inflammatory bowel disease	ebi-a-GCST90001950	1244	Myeloid cell	CD33 on Gr MDSC	MFI	23	0.005	0.013	1.005	0.979	1.032	0.719	0.961	0.006	0.027	1.006	0.955	1.061	0.817	0.014	0.015	1.014	0.985	1.043	0.348	0.04	0.03	1.041	0.981	1.105	0.199	0.017	0.015	1.017	0.988	1.047	0.267
Inflammatory bowel disease	ebi-a-GCST90001951	1464	Myeloid cell	CD33 on CD66b++ myeloid cell	MFI	26	0.019	0.009	1.019	1.001	1.038	0.04	0.439	0.013	0.017	1.013	0.979	1.047	0.467	0.016	0.013	1.016	0.991	1.042	0.216	0.011	0.024	1.011	0.965	1.058	0.654	0.015	0.013	1.015	0.989	1.041	0.284
Inflammatory bowel disease	ebi-a-GCST90001952	1569	Myeloid cell	CD33 on Mo MDSC	MFI	37	0	0.009	1	0.984	1.017	0.963	0.995	0.018	0.014	1.018	0.991	1.046	0.21	0.011	0.011	1.011	0.989	1.033	0.327	0.007	0.028	1.007	0.953	1.065	0.799	0.011	0.011	1.011	0.99	1.033	0.305
Inflammatory bowel disease	ebi-a-GCST90001953	1558	Myeloid cell	CD33 on CD33dim HLA DR-	MFI	33	0.007	0.01	1.007	0.988	1.026	0.491	0.906	0.015	0.017	1.015	0.982	1.049	0.375	0.013	0.011	1.013	0.991	1.035	0.254	0.018	0.025	1.019	0.969	1.071	0.472	0.014	0.011	1.014	0.993	1.036	0.19
Inflammatory bowel disease	ebi-a-GCST90001954	1555	Myeloid cell	CD33 on basophil	MFI	38	-0.003	0.006	0.997	0.985	1.01	0.655	0.937	0.002	0.009	1.002	0.984	1.019	0.862	-0.003	0.009	0.997	0.98	1.015	0.762	0.008	0.019	1.008	0.972	1.045	0.664	0	0.008	1	0.985	1.015	0.969
Inflammatory bowel disease	ebi-a-GCST90001955	1554	Myeloid cell	CD33 on Im MDSC	MFI	33	-0.001	0.01	0.999	0.98	1.018	0.896	0.995	0.025	0.016	1.026	0.994	1.059	0.127	0.01	0.011	1.01	0.988	1.032	0.375	0.001	0.027	1.001	0.951	1.055	0.957	0.01	0.011	1.01	0.989	1.032	0.365
Inflammatory bowel disease	ebi-a-GCST90001956	1579	Myeloid cell	CD33 on CD33br HLA DR+	MFI	51	-0.005	0.008	0.995	0.979	1.011	0.511	0.906	0.002	0.013	1.002	0.976	1.028	0.902	0.009	0.01	1.009	0.99	1.029	0.353	0.025	0.025	1.025	0.977	1.076	0.313	0.009	0.01	1.009	0.99	1.028	0.355
Inflammatory bowel disease	ebi-a-GCST90001957	1578	Myeloid cell	CD33 on CD33br HLA DR+ CD14-	MFI	43	-0.004	0.009	0.996	0.979	1.013	0.657	0.938	0.003	0.015	1.003	0.974	1.034	0.83	0.011	0.011	1.011	0.99	1.032	0.314	0.037	0.028	1.037	0.982	1.095	0.195	0.011	0.011	1.011	0.99	1.033	0.302
Inflammatory bowel disease	ebi-a-GCST90001958	3112	TBNK	CD4 on monocyte	MFI	15	0.013	0.035	1.013	0.947	1.085	0.701	0.953	-0.023	0.049	0.977	0.887	1.076	0.646	-0.012	0.022	0.988	0.948	1.031	0.59	-0.006	0.032	0.994	0.933	1.059	0.861	-0.01	0.021	0.99	0.949	1.033	0.653
Inflammatory bowel disease	ebi-a-GCST90001959	3060	TBNK	CD4 on HLA DR+ CD4+	MFI	20	-0.012	0.039	0.988	0.915	1.066	0.754	0.964	0.103	0.08	1.109	0.949	1.296	0.211	0.007	0.038	1.007	0.935	1.084	0.854	0.008	0.058	1.008	0.9	1.13	0.888	0.011	0.048	1.011	0.921	1.11	0.817
Inflammatory bowel disease	ebi-a-GCST90001960	2920	Treg	CD25 on CD4+	MFI	17	0.015	0.02	1.015	0.975	1.057	0.454	0.898	-0.019	0.023	0.981	0.938	1.025	0.408	-0.005	0.017	0.995	0.963	1.029	0.771	0.058	0.042	1.06	0.976	1.151	0.186	-0.007	0.017	0.993	0.96	1.027	0.688
Inflammatory bowel disease	ebi-a-GCST90001961	2920	Treg	CD25 on CD39+ CD4+	MFI	55	0.015	0.009	1.015	0.997	1.033	0.097	0.614	0.02	0.015	1.02	0.99	1.052	0.203	0.031	0.013	1.032	1.006	1.059	0.016	0.024	0.023	1.025	0.979	1.072	0.3	0.035	0.015	1.036	1.006	1.066	0.023
Inflammatory bowel disease	ebi-a-GCST90001962	2920	Treg	CD25 on CD28+ CD4+	MFI	4	0.003	0.052	1.003	0.906	1.11	0.951	0.995	-0.136	0.091	0.873	0.73	1.043	0.273	-0.002	0.06	0.998	0.887	1.123	0.974	0.097	0.098	1.102	0.909	1.336	0.396	-0.048	0.064	0.953	0.84	1.081	0.507
Inflammatory bowel disease	ebi-a-GCST90001963	2872	cDC	FSC-A on myeloid DC	Morphological parameter	23	-0.02	0.012	0.98	0.956	1.004	0.1	0.617	-0.022	0.016	0.978	0.948	1.009	0.175	-0.023	0.015	0.977	0.948	1.006	0.124	-0.055	0.03	0.946	0.893	1.003	0.075	-0.027	0.013	0.973	0.949	0.998	0.044
Inflammatory bowel disease	ebi-a-GCST90001964	2872	cDC	FSC-A on plasmacytoid DC	Morphological parameter	25	0.006	0.012	1.006	0.982	1.031	0.613	0.928	0.026	0.019	1.026	0.989	1.065	0.177	0.024	0.018	1.025	0.989	1.061	0.178	0.019	0.026	1.019	0.968	1.073	0.485	0.024	0.018	1.024	0.989	1.061	0.197
Inflammatory bowel disease	ebi-a-GCST90001965	2850	cDC	FSC-A on monocyte	Morphological parameter	20	0.001	0.015	1.001	0.972	1.03	0.965	0.995	-0.01	0.018	0.99	0.957	1.025	0.576	0.007	0.016	1.007	0.977	1.038	0.649	0.056	0.044	1.058	0.971	1.152	0.21	-0.005	0.012	0.995	0.972	1.018	0.648
Inflammatory bowel disease	ebi-a-GCST90001966	2850	cDC	FSC-A on granulocyte	Morphological parameter	21	-0.054	0.023	0.947	0.905	0.992	0.02	0.412	-0.111	0.042	0.895	0.824	0.973	0.017	-0.083	0.03	0.92	0.869	0.975	0.005	-0.057	0.053	0.945	0.851	1.049	0.297	-0.091	0.035	0.913	0.853	0.978	0.018
Inflammatory bowel disease	ebi-a-GCST90001967	3112	TBNK	FSC-A on CD14+ monocyte	Morphological parameter	17	0.012	0.019	1.012	0.975	1.051	0.536	0.906	0.036	0.029	1.037	0.98	1.097	0.23	0.022	0.027	1.022	0.969	1.078	0.421	0.017	0.039	1.017	0.942	1.097	0.676	0.023	0.027	1.023	0.97	1.079	0.413
Inflammatory bowel disease	ebi-a-GCST90001968	3112	TBNK	FSC-A on B cell	Morphological parameter	23	-0.029	0.028	0.972	0.92	1.027	0.309	0.801	-0.037	0.056	0.964	0.864	1.076	0.519	-0.011	0.029	0.989	0.934	1.047	0.697	-0.026	0.048	0.974	0.887	1.07	0.587	-0.015	0.04	0.985	0.912	1.065	0.71
Inflammatory bowel disease	ebi-a-GCST90001969	3113	TBNK	FSC-A on NK	Morphological parameter	19	-0.045	0.029	0.956	0.903	1.012	0.118	0.637	-0.067	0.052	0.935	0.845	1.034	0.209	-0.028	0.027	0.973	0.923	1.025	0.301	-0.02	0.048	0.98	0.891	1.077	0.677	-0.028	0.025	0.973	0.926	1.022	0.283
Inflammatory bowel disease	ebi-a-GCST90001970	2971	TBNK	FSC-A on HLA DR+ NK	Morphological parameter	29	-0.016	0.014	0.984	0.958	1.011	0.237	0.792	-0.011	0.018	0.989	0.954	1.025	0.553	-0.017	0.016	0.984	0.954	1.014	0.294	-0.015	0.028	0.985	0.933	1.041	0.606	-0.015	0.013	0.985	0.961	1.011	0.266
Inflammatory bowel disease	ebi-a-GCST90001971	3113	TBNK	FSC-A on lymphocyte	Morphological parameter	13	0.032	0.051	1.033	0.934	1.141	0.53	0.906	0.002	0.064	1.003	0.885	1.136	0.969	0.004	0.023	1.004	0.959	1.051	0.869	-0.006	0.038	0.994	0.923	1.07	0.878	0	0.021	1	0.96	1.043	0.989
Inflammatory bowel disease	ebi-a-GCST90001972	3113	TBNK	FSC-A on T cell	Morphological parameter	21	0.014	0.02	1.014	0.974	1.055	0.495	0.906	0.005	0.026	1.005	0.955	1.058	0.849	0.007	0.02	1.007	0.968	1.047	0.721	-0.003	0.033	0.997	0.934	1.064	0.933	0.006	0.017	1.006	0.973	1.039	0.738
Inflammatory bowel disease	ebi-a-GCST90001973	3113	TBNK	FSC-A on CD4+	Morphological parameter	21	-0.013	0.038	0.987	0.917	1.062	0.725	0.961	0.017	0.05	1.017	0.922	1.121	0.742	0.005	0.023	1.005	0.961	1.051	0.82	-0.006	0.037	0.994	0.925	1.069	0.878	0.008	0.019	1.008	0.971	1.046	0.686
Inflammatory bowel disease	ebi-a-GCST90001974	3113	TBNK	FSC-A on CD8br	Morphological parameter	17	0.025	0.021	1.025	0.984	1.069	0.239	0.792	0.013	0.032	1.013	0.952	1.077	0.698	0.005	0.031	1.005	0.945	1.07	0.862	0.02	0.049	1.02	0.927	1.122	0.69	0.001	0.031	1.001	0.942	1.064	0.966
Inflammatory bowel disease	ebi-a-GCST90001975	3060	TBNK	FSC-A on HLA DR+ T cell	Morphological parameter	18	-0.012	0.016	0.988	0.958	1.02	0.465	0.9	0.02	0.019	1.021	0.983	1.06	0.302	0.004	0.022	1.004	0.962	1.048	0.855	-0.054	0.045	0.947	0.867	1.035	0.248	0.011	0.021	1.011	0.971	1.054	0.603
Inflammatory bowel disease	ebi-a-GCST90001976	3113	TBNK	FSC-A on NKT	Morphological parameter	20	-0.017	0.036	0.984	0.916	1.056	0.649	0.937	0.061	0.069	1.063	0.928	1.218	0.386	0.019	0.034	1.02	0.953	1.091	0.57	0	0.061	1	0.887	1.127	0.999	0.05	0.042	1.051	0.967	1.142	0.255
Inflammatory bowel disease	ebi-a-GCST90001977	3060	TBNK	FSC-A on HLA DR+ CD4+	Morphological parameter	16	-0.011	0.025	0.989	0.942	1.038	0.642	0.937	-0.042	0.042	0.959	0.883	1.041	0.33	0	0.034	1	0.936	1.068	0.995	0.02	0.053	1.02	0.919	1.131	0.717	0.006	0.047	1.006	0.917	1.103	0.907
Inflammatory bowel disease	ebi-a-GCST90001978	3060	TBNK	FSC-A on HLA DR+ CD8br	Morphological parameter	15	-0.01	0.013	0.99	0.966	1.015	0.45	0.897	-0.013	0.016	0.987	0.957	1.017	0.404	-0.013	0.016	0.987	0.957	1.018	0.424	-0.001	0.023	0.999	0.955	1.045	0.974	-0.009	0.014	0.991	0.965	1.018	0.51
Inflammatory bowel disease	ebi-a-GCST90001979	3717	Monocyte	CD16 on CD14- CD16+ monocyte	MFI	86	-0.003	0.007	0.997	0.983	1.012	0.695	0.95	-0.025	0.011	0.975	0.954	0.997	0.026	-0.009	0.011	0.991	0.97	1.012	0.394	-0.006	0.023	0.994	0.95	1.04	0.787	-0.012	0.011	0.988	0.967	1.01	0.276
Inflammatory bowel disease	ebi-a-GCST90001980	3727	Monocyte	CD40 on CD14+ CD16- monocyte	MFI	32	-0.051	0.023	0.951	0.909	0.994	0.026	0.428	-0.01	0.037	0.99	0.921	1.065	0.797	-0.033	0.02	0.967	0.931	1.005	0.091	0.014	0.036	1.014	0.945	1.088	0.705	-0.014	0.02	0.986	0.949	1.025	0.476
Inflammatory bowel disease	ebi-a-GCST90001981	3716	Monocyte	CD40 on CD14+ CD16+ monocyte	MFI	39	-0.047	0.019	0.954	0.919	0.99	0.013	0.397	-0.056	0.03	0.945	0.891	1.003	0.073	-0.031	0.017	0.969	0.937	1.002	0.067	-0.07	0.047	0.933	0.851	1.022	0.144	-0.026	0.018	0.974	0.94	1.009	0.151
Inflammatory bowel disease	ebi-a-GCST90001982	3719	Monocyte	CCR2 on CD14- CD16+ monocyte	MFI	22	0.001	0.012	1.001	0.978	1.024	0.959	0.995	0.017	0.014	1.017	0.989	1.046	0.248	0.006	0.016	1.006	0.975	1.038	0.709	-0.019	0.025	0.981	0.935	1.029	0.446	0.008	0.014	1.008	0.981	1.036	0.576
Inflammatory bowel disease	ebi-a-GCST90001983	3727	Monocyte	CD14 on CD14+ CD16+ monocyte	MFI	16	-0.092	0.054	0.913	0.822	1.014	0.088	0.603	-0.191	0.162	0.826	0.602	1.134	0.257	-0.104	0.04	0.902	0.834	0.974	0.009	-0.121	0.073	0.886	0.768	1.023	0.12	-0.121	0.063	0.886	0.783	1.003	0.075
Inflammatory bowel disease	ebi-a-GCST90001984	3719	Monocyte	HLA DR on CD14- CD16+ monocyte	MFI	37	-0.093	0.028	0.911	0.862	0.963	0.001	0.175	-0.158	0.067	0.854	0.749	0.974	0.025	-0.09	0.026	0.914	0.869	0.961	0	-0.028	0.055	0.972	0.873	1.082	0.608	-0.136	0.029	0.873	0.825	0.924	0
Inflammatory bowel disease	ebi-a-GCST90001985	3727	Monocyte	CD40 on monocytes	MFI	42	-0.021	0.015	0.979	0.951	1.007	0.144	0.682	-0.002	0.018	0.998	0.964	1.034	0.926	0.004	0.011	1.004	0.982	1.027	0.696	0.024	0.026	1.025	0.974	1.078	0.349	0.001	0.009	1.001	0.983	1.019	0.911
Inflammatory bowel disease	ebi-a-GCST90001986	3727	Monocyte	CD14 on CD14+ CD16- monocyte	MFI	14	0.058	0.032	1.059	0.994	1.128	0.074	0.569	0.124	0.054	1.132	1.017	1.258	0.042	0.04	0.037	1.041	0.967	1.121	0.282	0.072	0.061	1.074	0.953	1.21	0.261	0.052	0.051	1.054	0.953	1.165	0.325
Inflammatory bowel disease	ebi-a-GCST90001987	3720	Monocyte	CD64 on CD14+ CD16- monocyte	MFI	63	-0.011	0.009	0.989	0.971	1.007	0.24	0.792	-0.007	0.011	0.993	0.971	1.014	0.508	-0.005	0.009	0.995	0.979	1.012	0.579	0.031	0.02	1.031	0.991	1.073	0.137	-0.003	0.007	0.997	0.984	1.01	0.638
Inflammatory bowel disease	ebi-a-GCST90001988	3727	Monocyte	HLA DR on CD14+ CD16- monocyte	MFI	43	0.018	0.024	1.019	0.971	1.068	0.449	0.897	0.039	0.05	1.04	0.944	1.146	0.433	0.038	0.019	1.039	1.001	1.078	0.046	-0.03	0.045	0.97	0.887	1.061	0.509	0.012	0.021	1.012	0.971	1.054	0.583
Inflammatory bowel disease	ebi-a-GCST90001989	3719	Monocyte	CD40 on CD14- CD16+ monocyte	MFI	47	-0.045	0.016	0.956	0.926	0.987	0.006	0.247	-0.031	0.025	0.97	0.923	1.019	0.23	-0.037	0.018	0.964	0.931	0.998	0.037	-0.034	0.041	0.966	0.892	1.047	0.409	-0.019	0.018	0.981	0.948	1.016	0.287
Inflammatory bowel disease	ebi-a-GCST90001990	3712	Monocyte	CD64 on CD14- CD16+ monocyte	MFI	20	0.079	0.044	1.082	0.992	1.18	0.074	0.569	0.014	0.096	1.014	0.84	1.224	0.89	0.046	0.031	1.047	0.985	1.112	0.142	0.026	0.044	1.027	0.943	1.118	0.551	0.034	0.035	1.035	0.965	1.109	0.347
Inflammatory bowel disease	ebi-a-GCST90001991	3727	Monocyte	HLA DR on CD14+ monocyte	MFI	44	0.015	0.023	1.015	0.97	1.063	0.515	0.906	0.03	0.049	1.031	0.936	1.135	0.541	0.02	0.018	1.02	0.984	1.057	0.288	-0.015	0.043	0.985	0.904	1.072	0.723	0.008	0.019	1.008	0.971	1.047	0.666
Inflammatory bowel disease	ebi-a-GCST90001992	3716	Monocyte	CCR2 on CD14+ CD16+ monocyte	MFI	36	0	0.01	1	0.98	1.021	0.997	0.999	0	0.013	1	0.974	1.026	0.99	0.007	0.014	1.008	0.979	1.037	0.605	0.014	0.027	1.014	0.962	1.069	0.608	0.008	0.014	1.008	0.982	1.036	0.541
Inflammatory bowel disease	ebi-a-GCST90001993	3727	Monocyte	PDL-1 on CD14+ CD16- monocyte	MFI	13	-0.025	0.03	0.975	0.92	1.033	0.39	0.85	-0.002	0.046	0.998	0.912	1.093	0.972	0.013	0.041	1.013	0.935	1.098	0.749	0.03	0.07	1.03	0.899	1.181	0.678	0.028	0.038	1.028	0.954	1.108	0.478
Inflammatory bowel disease	ebi-a-GCST90001994	3687	Monocyte	CX3CR1 on CD14- CD16-	MFI	19	-0.027	0.047	0.973	0.887	1.068	0.567	0.907	-0.031	0.063	0.969	0.857	1.097	0.628	-0.031	0.02	0.969	0.932	1.009	0.125	-0.027	0.033	0.974	0.913	1.039	0.43	-0.024	0.017	0.977	0.945	1.009	0.178
Inflammatory bowel disease	ebi-a-GCST90001995	3687	Monocyte	CX3CR1 on monocyte	MFI	28	0.069	0.025	1.071	1.021	1.124	0.005	0.247	0.117	0.049	1.124	1.02	1.238	0.026	0.037	0.029	1.038	0.98	1.099	0.201	0.042	0.049	1.043	0.948	1.147	0.395	0.035	0.063	1.035	0.915	1.172	0.587
Inflammatory bowel disease	ebi-a-GCST90001996	3676	Monocyte	CX3CR1 on CD14+ CD16+ monocyte	MFI	36	0.044	0.019	1.045	1.006	1.085	0.025	0.424	0.063	0.03	1.065	1.005	1.129	0.042	0.016	0.02	1.016	0.977	1.056	0.435	-0.003	0.034	0.997	0.933	1.065	0.924	0.019	0.022	1.02	0.976	1.065	0.385
Inflammatory bowel disease	ebi-a-GCST90001997	3687	Monocyte	CX3CR1 on CD14+ CD16- monocyte	MFI	30	0.037	0.022	1.038	0.993	1.084	0.099	0.617	0.048	0.041	1.049	0.968	1.138	0.254	0	0.024	1	0.955	1.047	1	-0.022	0.041	0.978	0.902	1.061	0.593	-0.035	0.027	0.966	0.917	1.018	0.206
Inflammatory bowel disease	ebi-a-GCST90001998	3716	Monocyte	PDL-1 on CD14+ CD16+ monocyte	MFI	29	-0.002	0.021	0.998	0.958	1.039	0.909	0.995	0.012	0.026	1.013	0.961	1.066	0.641	0.019	0.017	1.019	0.986	1.053	0.255	-0.012	0.028	0.988	0.936	1.044	0.674	0.007	0.015	1.007	0.977	1.037	0.67
Inflammatory bowel disease	ebi-a-GCST90001999	3719	Monocyte	PDL-1 on CD14- CD16+ monocyte	MFI	29	-0.008	0.012	0.992	0.969	1.017	0.542	0.906	-0.004	0.019	0.996	0.96	1.033	0.828	0.006	0.019	1.006	0.968	1.045	0.755	0.018	0.031	1.018	0.959	1.082	0.559	0.008	0.017	1.008	0.975	1.041	0.657
Inflammatory bowel disease	ebi-a-GCST90002000	3727	Monocyte	PDL-1 on CD14- CD16-	MFI	21	0	0.015	1	0.971	1.031	0.986	0.995	-0.005	0.019	0.995	0.959	1.032	0.796	0.006	0.017	1.006	0.974	1.039	0.732	0.017	0.039	1.017	0.942	1.099	0.67	0.003	0.015	1.003	0.974	1.033	0.846
Inflammatory bowel disease	ebi-a-GCST90002001	3720	Monocyte	CD64 on CD14- CD16-	MFI	19	-0.07	0.053	0.932	0.841	1.034	0.184	0.751	-0.073	0.076	0.93	0.801	1.079	0.352	-0.004	0.024	0.996	0.95	1.045	0.882	-0.057	0.043	0.944	0.868	1.027	0.196	-0.002	0.023	0.998	0.954	1.044	0.924
Inflammatory bowel disease	ebi-a-GCST90002002	3727	Monocyte	PDL-1 on monocyte	MFI	12	0.019	0.033	1.02	0.956	1.087	0.554	0.907	0.056	0.052	1.057	0.955	1.17	0.305	0.044	0.039	1.045	0.968	1.128	0.264	-0.056	0.082	0.946	0.806	1.11	0.509	0.063	0.04	1.065	0.985	1.153	0.144
Inflammatory bowel disease	ebi-a-GCST90002003	3727	Monocyte	CCR2 on CD14- CD16-	MFI	16	0.015	0.036	1.015	0.946	1.09	0.677	0.948	0.004	0.054	1.004	0.903	1.116	0.944	0.01	0.031	1.01	0.949	1.074	0.757	0.044	0.056	1.045	0.938	1.166	0.436	0.011	0.031	1.011	0.952	1.074	0.726
Inflammatory bowel disease	ebi-a-GCST90002004	3727	Monocyte	CCR2 on CD14+ CD16- monocyte	MFI	31	0.015	0.013	1.015	0.99	1.041	0.251	0.801	0.005	0.017	1.005	0.972	1.038	0.782	0.009	0.016	1.009	0.978	1.04	0.569	0.043	0.029	1.044	0.987	1.104	0.147	0.009	0.013	1.009	0.985	1.034	0.461
Inflammatory bowel disease	ebi-a-GCST90002005	3714	Monocyte	CD16 on CD14+ CD16+ monocyte	MFI	44	-0.02	0.013	0.98	0.954	1.006	0.133	0.681	-0.009	0.025	0.991	0.944	1.042	0.734	-0.013	0.021	0.987	0.947	1.028	0.524	-0.002	0.035	0.998	0.931	1.07	0.955	-0.013	0.021	0.987	0.947	1.029	0.553
Inflammatory bowel disease	ebi-a-GCST90002006	3720	Monocyte	CD64 on monocyte	MFI	54	-0.007	0.02	0.993	0.955	1.032	0.719	0.961	-0.051	0.029	0.95	0.898	1.006	0.085	0.009	0.016	1.009	0.977	1.041	0.593	0.025	0.029	1.025	0.969	1.086	0.391	0.009	0.016	1.009	0.977	1.042	0.591
Inflammatory bowel disease	ebi-a-GCST90002007	3716	Monocyte	HLA DR on CD14+ CD16+ monocyte	MFI	43	0.013	0.018	1.013	0.977	1.05	0.496	0.906	-0.025	0.024	0.976	0.931	1.022	0.309	-0.006	0.014	0.994	0.968	1.02	0.635	0.015	0.026	1.015	0.965	1.069	0.562	-0.015	0.01	0.985	0.965	1.005	0.156
Inflammatory bowel disease	ebi-a-GCST90002008	3727	Monocyte	CCR2 on monocyte	MFI	25	0.018	0.015	1.018	0.988	1.05	0.233	0.792	0.027	0.019	1.027	0.989	1.067	0.176	0.015	0.019	1.015	0.978	1.054	0.43	-0.013	0.042	0.987	0.909	1.072	0.755	0.021	0.017	1.021	0.987	1.057	0.234
Inflammatory bowel disease	ebi-a-GCST90002009	3727	Monocyte	HLA DR on CD14- CD16-	MFI	61	0.03	0.02	1.031	0.992	1.071	0.124	0.663	-0.007	0.036	0.994	0.925	1.067	0.858	0.003	0.019	1.003	0.966	1.04	0.895	0.005	0.03	1.005	0.947	1.067	0.865	-0.013	0.018	0.987	0.953	1.023	0.484
Inflammatory bowel disease	ebi-a-GCST90002010	3727	Monocyte	HLA DR on monocyte	MFI	34	0.033	0.025	1.034	0.985	1.085	0.183	0.751	0.076	0.05	1.079	0.977	1.19	0.142	0.039	0.019	1.04	1.001	1.08	0.044	-0.01	0.053	0.99	0.893	1.098	0.852	0.028	0.018	1.029	0.994	1.064	0.118
Inflammatory bowel disease	ebi-a-GCST90002011	3709	Monocyte	CD64 on CD14+ CD16+ monocyte	MFI	10	0.183	0.077	1.201	1.034	1.396	0.017	0.412	-0.011	0.223	0.989	0.64	1.531	0.963	0.08	0.052	1.083	0.979	1.199	0.123	0.046	0.059	1.047	0.932	1.176	0.462	0.048	0.057	1.049	0.938	1.173	0.425
Inflammatory bowel disease	ebi-a-GCST90002012	3679	Monocyte	CX3CR1 on CD14- CD16+ monocyte	MFI	23	0.042	0.026	1.043	0.991	1.098	0.104	0.617	0.018	0.037	1.018	0.947	1.095	0.635	-0.001	0.023	0.999	0.955	1.045	0.965	0.031	0.04	1.031	0.954	1.115	0.446	0.01	0.02	1.011	0.972	1.05	0.601
Inflammatory bowel disease	ebi-a-GCST90002013	2870	cDC	CCR2 on myeloid DC	MFI	14	0.019	0.018	1.019	0.984	1.056	0.297	0.801	0.018	0.024	1.018	0.972	1.067	0.47	0.017	0.017	1.017	0.985	1.051	0.301	0.025	0.03	1.026	0.967	1.087	0.413	0.017	0.015	1.017	0.988	1.048	0.267
Inflammatory bowel disease	ebi-a-GCST90002014	2870	cDC	CCR2 on CD62L+ myeloid DC	MFI	21	-0.011	0.027	0.989	0.937	1.043	0.678	0.948	0.003	0.055	1.003	0.901	1.118	0.953	0.01	0.029	1.01	0.953	1.07	0.734	0.006	0.049	1.006	0.914	1.108	0.9	0.01	0.053	1.01	0.91	1.121	0.853
Inflammatory bowel disease	ebi-a-GCST90002015	2871	cDC	CCR2 on plasmacytoid DC	MFI	23	0.014	0.02	1.014	0.975	1.055	0.476	0.906	0.05	0.031	1.051	0.988	1.117	0.128	0.034	0.026	1.034	0.984	1.088	0.186	0.025	0.061	1.025	0.91	1.155	0.684	0.048	0.027	1.049	0.995	1.106	0.09
Inflammatory bowel disease	ebi-a-GCST90002016	2871	cDC	CCR2 on CD62L+ plasmacytoid DC	MFI	23	0.014	0.02	1.015	0.975	1.055	0.474	0.906	0.049	0.031	1.051	0.988	1.117	0.129	0.034	0.026	1.034	0.984	1.087	0.186	0.025	0.06	1.025	0.912	1.153	0.68	0.046	0.026	1.048	0.995	1.103	0.093
Inflammatory bowel disease	ebi-a-GCST90002017	2850	cDC	CCR2 on monocyte	MFI	32	0.004	0.028	1.004	0.951	1.061	0.875	0.995	0.008	0.063	1.009	0.892	1.141	0.893	0.064	0.026	1.066	1.013	1.121	0.014	0.098	0.063	1.103	0.975	1.248	0.128	0.103	0.034	1.108	1.037	1.184	0.005
Inflammatory bowel disease	ebi-a-GCST90002018	2850	cDC	CCR2 on granulocyte	MFI	15	-0.021	0.022	0.979	0.937	1.023	0.341	0.829	-0.028	0.031	0.972	0.915	1.033	0.378	-0.014	0.023	0.986	0.942	1.032	0.549	-0.005	0.045	0.995	0.911	1.086	0.909	-0.008	0.022	0.992	0.95	1.036	0.719
Inflammatory bowel disease	ebi-a-GCST90002019	1570	Myeloid cell	CD14 on Mo MDSC	MFI	24	0.006	0.011	1.006	0.985	1.027	0.59	0.914	0.008	0.016	1.008	0.976	1.04	0.64	0.004	0.015	1.004	0.975	1.034	0.791	0.005	0.021	1.005	0.964	1.048	0.816	0.01	0.015	1.01	0.981	1.039	0.509
Inflammatory bowel disease	ebi-a-GCST90002020	1578	Myeloid cell	CD14 on CD33br HLA DR+ CD14dim	MFI	15	-0.024	0.037	0.976	0.909	1.049	0.51	0.906	0.01	0.081	1.01	0.861	1.185	0.905	-0.007	0.025	0.993	0.946	1.042	0.773	-0.012	0.035	0.988	0.923	1.059	0.746	-0.016	0.028	0.984	0.932	1.04	0.581
Inflammatory bowel disease	ebi-a-GCST90002021	1634	Myeloid cell	CD14 on CD33dim HLA DR+ CD11b+	MFI	14	0.064	0.031	1.066	1.003	1.132	0.038	0.439	0.037	0.071	1.038	0.903	1.193	0.61	0.026	0.024	1.027	0.979	1.077	0.279	-0.002	0.033	0.998	0.935	1.066	0.964	0.014	0.03	1.014	0.957	1.075	0.645
Inflammatory bowel disease	ebi-a-GCST90002022	2912	Maturation stages of T cell	CD4 on CD4+	MFI	24	0.025	0.03	1.026	0.967	1.088	0.401	0.855	-0.01	0.083	0.99	0.841	1.166	0.908	0.031	0.026	1.031	0.979	1.086	0.245	0.023	0.042	1.024	0.943	1.11	0.581	0.033	0.035	1.033	0.965	1.106	0.359
Inflammatory bowel disease	ebi-a-GCST90002023	2912	Maturation stages of T cell	CD4 on CM CD4 +	MFI	17	0.032	0.043	1.032	0.949	1.122	0.461	0.9	-0.085	0.139	0.918	0.699	1.206	0.549	0.025	0.031	1.025	0.964	1.09	0.425	0.036	0.05	1.037	0.939	1.144	0.485	0.034	0.038	1.034	0.96	1.115	0.392
Inflammatory bowel disease	ebi-a-GCST90002024	2910	Maturation stages of T cell	CD4 on naive CD4+	MFI	21	0.029	0.045	1.03	0.943	1.125	0.516	0.906	-0.045	0.111	0.956	0.77	1.187	0.687	0.021	0.029	1.021	0.964	1.081	0.481	0.01	0.04	1.01	0.934	1.092	0.81	0.028	0.037	1.028	0.955	1.106	0.468
Inflammatory bowel disease	ebi-a-GCST90002025	2912	Maturation stages of T cell	CD4 on EM CD4+	MFI	24	0.037	0.027	1.038	0.985	1.093	0.164	0.726	-0.017	0.032	0.984	0.924	1.047	0.609	-0.001	0.014	0.999	0.972	1.027	0.955	0.039	0.038	1.039	0.964	1.12	0.324	0.002	0.013	1.002	0.976	1.028	0.899
Inflammatory bowel disease	ebi-a-GCST90002026	2903	Maturation stages of T cell	CD4 on TD CD4+	MFI	23	-0.005	0.013	0.995	0.97	1.021	0.714	0.961	-0.026	0.018	0.974	0.94	1.01	0.165	-0.02	0.02	0.98	0.942	1.019	0.301	0.045	0.035	1.046	0.976	1.121	0.219	-0.022	0.021	0.978	0.939	1.019	0.303
Inflammatory bowel disease	ebi-a-GCST90002027	2911	Maturation stages of T cell	CD4 on CD45RA+ CD4+	MFI	25	0.033	0.028	1.034	0.978	1.092	0.238	0.792	-0.003	0.063	0.997	0.881	1.127	0.956	0.03	0.026	1.03	0.98	1.083	0.243	0.032	0.041	1.032	0.952	1.12	0.453	0.035	0.031	1.036	0.975	1.101	0.264
Inflammatory bowel disease	ebi-a-GCST90002028	3112	TBNK	CD19 on B cell	MFI	23	-0.042	0.049	0.959	0.872	1.055	0.391	0.85	0.017	0.07	1.017	0.886	1.167	0.814	0.021	0.03	1.021	0.964	1.083	0.476	0.069	0.046	1.071	0.979	1.171	0.147	0.036	0.034	1.036	0.97	1.108	0.302
Inflammatory bowel disease	ebi-a-GCST90002029	2915	Treg	CD39 on CD39+ CD8br	MFI	26	-0.009	0.017	0.991	0.957	1.025	0.587	0.913	0.016	0.037	1.016	0.946	1.092	0.665	0.025	0.026	1.026	0.975	1.079	0.324	-0.025	0.046	0.975	0.892	1.067	0.591	0.009	0.03	1.009	0.951	1.071	0.77
Inflammatory bowel disease	ebi-a-GCST90002030	2920	Treg	CD39 on CD39+ activated Treg	MFI	101	0.003	0.009	1.003	0.986	1.021	0.695	0.95	-0.044	0.02	0.957	0.921	0.995	0.028	-0.007	0.012	0.993	0.97	1.017	0.582	0.002	0.025	1.002	0.954	1.053	0.933	-0.016	0.016	0.984	0.954	1.015	0.32
Inflammatory bowel disease	ebi-a-GCST90002031	2920	Treg	CD39 on CD39+ secreting Treg	MFI	78	-0.015	0.008	0.985	0.971	1.001	0.059	0.524	-0.033	0.012	0.967	0.945	0.99	0.006	-0.028	0.011	0.972	0.952	0.993	0.008	-0.022	0.019	0.978	0.942	1.016	0.264	-0.024	0.009	0.976	0.96	0.993	0.007
Inflammatory bowel disease	ebi-a-GCST90002032	2920	Treg	CD39 on CD39+ CD4+	MFI	78	-0.002	0.012	0.998	0.975	1.023	0.899	0.995	-0.056	0.021	0.946	0.908	0.985	0.009	-0.029	0.011	0.971	0.95	0.993	0.011	-0.018	0.026	0.983	0.933	1.034	0.504	-0.027	0.01	0.973	0.954	0.993	0.009
Inflammatory bowel disease	ebi-a-GCST90002033	2920	Treg	CD39 on granulocyte	MFI	25	-0.024	0.014	0.976	0.95	1.003	0.083	0.59	-0.033	0.021	0.967	0.929	1.008	0.125	-0.028	0.023	0.972	0.93	1.016	0.216	-0.029	0.036	0.971	0.905	1.042	0.427	-0.027	0.021	0.974	0.934	1.015	0.224
Inflammatory bowel disease	ebi-a-GCST90002034	2909	Treg	CD39 on monocyte	MFI	21	-0.007	0.007	0.993	0.98	1.007	0.346	0.829	-0.007	0.008	0.993	0.977	1.009	0.377	-0.003	0.01	0.997	0.978	1.017	0.758	-0.011	0.015	0.989	0.96	1.018	0.447	-0.006	0.009	0.994	0.977	1.012	0.528
Inflammatory bowel disease	ebi-a-GCST90002035	2871	cDC	CD80 on myeloid DC	MFI	29	-0.058	0.025	0.944	0.898	0.991	0.021	0.412	-0.019	0.041	0.981	0.905	1.063	0.641	-0.039	0.026	0.962	0.914	1.012	0.133	-0.065	0.04	0.937	0.866	1.013	0.112	-0.048	0.027	0.953	0.904	1.004	0.079
Inflammatory bowel disease	ebi-a-GCST90002036	2871	cDC	CD80 on CD62L+ myeloid DC	MFI	32	-0.025	0.021	0.976	0.937	1.017	0.241	0.792	0.001	0.03	1.001	0.944	1.061	0.976	-0.026	0.022	0.974	0.934	1.016	0.227	-0.034	0.031	0.967	0.91	1.027	0.281	-0.025	0.02	0.976	0.939	1.014	0.216
Inflammatory bowel disease	ebi-a-GCST90002037	2871	cDC	CD80 on plasmacytoid DC	MFI	18	-0.01	0.019	0.99	0.955	1.027	0.604	0.922	0.023	0.023	1.023	0.978	1.07	0.333	0.011	0.017	1.011	0.978	1.045	0.527	0.006	0.028	1.006	0.953	1.062	0.833	0.011	0.017	1.011	0.978	1.045	0.54
Inflammatory bowel disease	ebi-a-GCST90002038	2871	cDC	CD80 on CD62L+ plasmacytoid DC	MFI	19	-0.012	0.017	0.988	0.955	1.023	0.501	0.906	0.017	0.021	1.017	0.976	1.061	0.431	0.011	0.017	1.011	0.978	1.045	0.535	-0.002	0.025	0.998	0.95	1.047	0.923	0.005	0.015	1.005	0.975	1.036	0.733
Inflammatory bowel disease	ebi-a-GCST90002039	2850	cDC	CD80 on monocyte	MFI	37	0.028	0.017	1.028	0.995	1.062	0.095	0.61	0.039	0.029	1.04	0.982	1.101	0.192	0.007	0.021	1.007	0.966	1.05	0.747	0.045	0.041	1.046	0.965	1.134	0.278	0	0.03	1	0.942	1.06	0.993
Inflammatory bowel disease	ebi-a-GCST90002040	2850	cDC	CD80 on granulocyte	MFI	31	0.015	0.016	1.015	0.983	1.048	0.352	0.832	0.034	0.028	1.035	0.98	1.093	0.232	0.021	0.023	1.021	0.977	1.069	0.355	-0.033	0.04	0.967	0.894	1.047	0.416	0.022	0.026	1.022	0.971	1.076	0.405
Inflammatory bowel disease	ebi-a-GCST90002041	1635	Myeloid cell	CD45 on lymphocyte	MFI	17	-0.005	0.022	0.995	0.954	1.038	0.825	0.985	0.002	0.031	1.002	0.943	1.065	0.942	-0.01	0.02	0.99	0.952	1.03	0.617	-0.039	0.037	0.961	0.895	1.033	0.301	-0.008	0.016	0.992	0.96	1.024	0.617
Inflammatory bowel disease	ebi-a-GCST90002042	1579	Myeloid cell	CD45 on CD33br HLA DR+ CD14-	MFI	17	0.043	0.017	1.044	1.009	1.08	0.014	0.397	0.011	0.048	1.011	0.921	1.111	0.816	0.034	0.024	1.034	0.986	1.085	0.168	0.033	0.039	1.033	0.957	1.115	0.414	0.033	0.035	1.034	0.966	1.107	0.351
Inflammatory bowel disease	ebi-a-GCST90002043	1578	Myeloid cell	CD45 on CD33br HLA DR+ CD14dim	MFI	16	0.01	0.016	1.01	0.979	1.042	0.516	0.906	0.011	0.026	1.011	0.961	1.063	0.682	0.007	0.023	1.007	0.963	1.053	0.759	-0.003	0.039	0.997	0.923	1.076	0.931	0.007	0.029	1.007	0.952	1.065	0.814
Inflammatory bowel disease	ebi-a-GCST90002044	1635	Myeloid cell	CD45 on CD33dim HLA DR+ CD11b-	MFI	9	0.089	0.05	1.093	0.991	1.206	0.075	0.572	-0.076	0.195	0.927	0.632	1.359	0.708	0.041	0.041	1.042	0.962	1.128	0.313	0.021	0.052	1.021	0.922	1.13	0.702	0.03	0.045	1.03	0.943	1.126	0.527
Inflammatory bowel disease	ebi-a-GCST90002045	1635	Myeloid cell	CD45 on CD33- HLA DR-	MFI	14	0.038	0.03	1.038	0.979	1.102	0.212	0.772	-0.011	0.065	0.989	0.871	1.124	0.871	0.03	0.03	1.03	0.972	1.092	0.316	0.018	0.051	1.018	0.921	1.125	0.736	0.031	0.04	1.031	0.954	1.115	0.452
Inflammatory bowel disease	ebi-a-GCST90002046	1635	Myeloid cell	CD45 on CD33- HLA DR+	MFI	22	0.013	0.014	1.013	0.986	1.041	0.333	0.822	0.02	0.017	1.02	0.987	1.055	0.249	0.008	0.013	1.009	0.982	1.035	0.526	0.028	0.026	1.029	0.977	1.083	0.295	0.013	0.011	1.013	0.992	1.035	0.248
Inflammatory bowel disease	ebi-a-GCST90002047	1244	Myeloid cell	CD45 on Gr MDSC	MFI	17	-0.025	0.017	0.975	0.943	1.008	0.14	0.682	-0.029	0.053	0.971	0.875	1.078	0.591	-0.026	0.022	0.974	0.933	1.017	0.237	-0.033	0.036	0.967	0.901	1.038	0.365	-0.033	0.031	0.967	0.91	1.028	0.3
Inflammatory bowel disease	ebi-a-GCST90002048	1465	Myeloid cell	CD45 on CD66b++ myelod cell	MFI	16	-0.007	0.019	0.993	0.958	1.03	0.717	0.961	0.016	0.028	1.016	0.961	1.074	0.578	0.02	0.023	1.02	0.975	1.066	0.387	0.023	0.038	1.023	0.951	1.102	0.545	0.024	0.021	1.025	0.983	1.068	0.269
Inflammatory bowel disease	ebi-a-GCST90002049	1570	Myeloid cell	CD45 on Mo MDSC	MFI	15	0.03	0.017	1.03	0.995	1.066	0.09	0.605	-0.032	0.028	0.969	0.916	1.024	0.283	0.024	0.024	1.024	0.977	1.073	0.322	0.065	0.044	1.067	0.98	1.163	0.157	0.02	0.026	1.02	0.969	1.073	0.466
Inflammatory bowel disease	ebi-a-GCST90002050	1559	Myeloid cell	CD45 on CD33dim HLA DR-	MFI	16	0.002	0.015	1.002	0.972	1.032	0.917	0.995	0.059	0.028	1.06	1.005	1.119	0.052	0.036	0.023	1.037	0.992	1.084	0.112	-0.037	0.047	0.964	0.88	1.056	0.439	0.042	0.028	1.043	0.989	1.101	0.144
Inflammatory bowel disease	ebi-a-GCST90002051	1556	Myeloid cell	CD45 on basophil	MFI	16	-0.021	0.016	0.979	0.949	1.011	0.202	0.77	0.028	0.033	1.029	0.965	1.097	0.401	-0.029	0.023	0.972	0.928	1.017	0.219	-0.041	0.04	0.96	0.887	1.038	0.318	-0.037	0.035	0.963	0.9	1.031	0.302
Inflammatory bowel disease	ebi-a-GCST90002052	1555	Myeloid cell	CD45 on Im MDSC	MFI	13	0.006	0.012	1.006	0.982	1.03	0.636	0.937	0.007	0.02	1.007	0.967	1.048	0.746	0.012	0.016	1.012	0.981	1.043	0.45	0.018	0.023	1.018	0.974	1.065	0.436	0.011	0.017	1.011	0.979	1.044	0.526
Inflammatory bowel disease	ebi-a-GCST90002053	1580	Myeloid cell	CD45 on CD33br HLA DR+	MFI	16	0.006	0.013	1.006	0.981	1.031	0.653	0.937	0.011	0.017	1.011	0.977	1.045	0.543	0.002	0.019	1.002	0.966	1.04	0.911	0.041	0.035	1.042	0.973	1.116	0.26	-0.002	0.019	0.998	0.962	1.035	0.913
Inflammatory bowel disease	ebi-a-GCST90002054	2910	Maturation stages of T cell	CD8 on CM CD8br	MFI	24	0.027	0.035	1.028	0.96	1.1	0.434	0.887	0.188	0.083	1.207	1.025	1.42	0.034	0.032	0.028	1.033	0.978	1.091	0.25	0.016	0.055	1.016	0.913	1.131	0.769	0.038	0.034	1.038	0.972	1.109	0.278
Inflammatory bowel disease	ebi-a-GCST90002055	2910	Maturation stages of T cell	CD8 on naive CD8br	MFI	24	0.019	0.028	1.02	0.964	1.078	0.494	0.906	-0.042	0.05	0.959	0.869	1.059	0.415	-0.025	0.027	0.976	0.926	1.028	0.353	-0.037	0.042	0.963	0.886	1.047	0.387	-0.042	0.033	0.959	0.899	1.024	0.223
Inflammatory bowel disease	ebi-a-GCST90002056	2912	Maturation stages of T cell	CD8 on EM CD8br	MFI	28	-0.008	0.014	0.992	0.965	1.02	0.581	0.911	-0.019	0.025	0.981	0.934	1.03	0.44	-0.006	0.021	0.994	0.953	1.036	0.762	-0.015	0.036	0.986	0.919	1.057	0.687	-0.003	0.023	0.997	0.952	1.044	0.892
Inflammatory bowel disease	ebi-a-GCST90002057	2911	Maturation stages of T cell	CD8 on TD CD8br	MFI	21	-0.026	0.035	0.974	0.91	1.042	0.444	0.895	0.04	0.071	1.041	0.905	1.196	0.583	-0.013	0.029	0.987	0.932	1.046	0.664	-0.042	0.053	0.959	0.864	1.063	0.434	-0.003	0.033	0.997	0.935	1.064	0.932
Inflammatory bowel disease	ebi-a-GCST90002058	3113	TBNK	CD8 on CD8br	MFI	37	0.023	0.022	1.023	0.98	1.068	0.301	0.801	0.003	0.036	1.003	0.936	1.076	0.922	0.027	0.022	1.028	0.985	1.072	0.205	0.029	0.031	1.03	0.97	1.094	0.344	0.026	0.019	1.026	0.989	1.065	0.181
Inflammatory bowel disease	ebi-a-GCST90002059	3103	TBNK	CD8 on NKT	MFI	17	-0.002	0.035	0.998	0.931	1.068	0.946	0.995	-0.008	0.056	0.992	0.889	1.107	0.888	0.017	0.027	1.018	0.965	1.073	0.521	0.041	0.048	1.042	0.948	1.146	0.409	0.017	0.027	1.017	0.965	1.073	0.537
Inflammatory bowel disease	ebi-a-GCST90002060	3060	TBNK	CD8 on HLA DR+ CD8br	MFI	21	0.06	0.024	1.062	1.012	1.113	0.013	0.397	0.042	0.033	1.043	0.977	1.113	0.218	0.056	0.02	1.057	1.017	1.1	0.005	0.079	0.032	1.083	1.018	1.152	0.02	0.057	0.02	1.058	1.017	1.101	0.011
Inflammatory bowel disease	ebi-a-GCST90002061	2920	Treg	CD4 on CD39+ CD4+	MFI	52	0	0.015	1	0.971	1.03	0.988	0.995	-0.028	0.025	0.973	0.925	1.023	0.284	-0.013	0.017	0.988	0.956	1.02	0.449	0.005	0.028	1.005	0.951	1.061	0.871	-0.019	0.016	0.981	0.95	1.014	0.258
Inflammatory bowel disease	ebi-a-GCST90002062	2920	Treg	CD4 on CD28+ CD4+	MFI	21	-0.031	0.034	0.969	0.907	1.036	0.358	0.832	-0.106	0.064	0.899	0.794	1.019	0.112	-0.051	0.03	0.95	0.896	1.008	0.088	-0.082	0.051	0.921	0.833	1.019	0.125	-0.08	0.045	0.923	0.846	1.008	0.088
Inflammatory bowel disease	ebi-a-GCST90002063	2920	Treg	CD4 on CD4 Treg	MFI	27	-0.008	0.021	0.992	0.952	1.034	0.708	0.96	0.005	0.03	1.005	0.948	1.065	0.867	0.003	0.02	1.003	0.965	1.043	0.875	0.012	0.037	1.012	0.942	1.088	0.738	0.007	0.017	1.007	0.973	1.042	0.698
Inflammatory bowel disease	ebi-a-GCST90002064	2919	Treg	CD4 on resting Treg	MFI	10	-0.036	0.038	0.965	0.896	1.039	0.339	0.829	-0.059	0.061	0.942	0.836	1.062	0.36	-0.024	0.041	0.976	0.902	1.057	0.557	0.017	0.069	1.017	0.888	1.165	0.813	-0.011	0.05	0.989	0.897	1.091	0.832
Inflammatory bowel disease	ebi-a-GCST90002065	2650	Treg	CD4 on CD39+ resting Treg	MFI	12	0.022	0.028	1.022	0.968	1.081	0.43	0.887	0.025	0.044	1.025	0.94	1.119	0.587	0.014	0.034	1.014	0.949	1.085	0.678	0.011	0.066	1.011	0.888	1.152	0.867	0.021	0.069	1.021	0.892	1.17	0.766
Inflammatory bowel disease	ebi-a-GCST90002066	2920	Treg	CD4 on activated Treg	MFI	27	0.011	0.022	1.011	0.969	1.055	0.607	0.923	-0.02	0.028	0.981	0.928	1.036	0.489	-0.006	0.017	0.994	0.962	1.028	0.741	-0.004	0.029	0.996	0.941	1.054	0.896	-0.001	0.015	0.999	0.97	1.028	0.932
Inflammatory bowel disease	ebi-a-GCST90002067	2920	Treg	CD4 on CD39+ activated Treg	MFI	28	0.011	0.021	1.011	0.971	1.052	0.605	0.922	-0.038	0.032	0.962	0.903	1.026	0.247	-0.001	0.021	0.999	0.958	1.041	0.962	-0.032	0.031	0.969	0.912	1.029	0.312	-0.008	0.021	0.992	0.952	1.033	0.69
Inflammatory bowel disease	ebi-a-GCST90002068	2920	Treg	CD4 on secreting Treg	MFI	26	-0.002	0.023	0.998	0.954	1.044	0.927	0.995	-0.028	0.042	0.973	0.896	1.056	0.517	-0.025	0.023	0.975	0.932	1.02	0.274	-0.04	0.043	0.96	0.882	1.046	0.36	-0.036	0.038	0.964	0.896	1.038	0.342
Inflammatory bowel disease	ebi-a-GCST90002069	2920	Treg	CD4 on CD39+ secreting Treg	MFI	25	0.004	0.023	1.004	0.959	1.05	0.877	0.995	-0.014	0.038	0.986	0.916	1.062	0.715	-0.012	0.024	0.988	0.943	1.035	0.613	-0.018	0.037	0.982	0.914	1.055	0.62	-0.018	0.024	0.982	0.937	1.029	0.449
Inflammatory bowel disease	ebi-a-GCST90002070	2920	Treg	CD4 on activated & secreting Treg	MFI	28	0.001	0.017	1.001	0.967	1.036	0.947	0.995	-0.006	0.024	0.994	0.949	1.042	0.81	-0.005	0.017	0.995	0.963	1.028	0.758	-0.008	0.032	0.992	0.932	1.056	0.801	-0.003	0.016	0.997	0.966	1.028	0.843
Inflammatory bowel disease	ebi-a-GCST90002071	2872	cDC	SSC-A on myeloid DC	Morphological parameter	24	0.014	0.022	1.014	0.971	1.059	0.526	0.906	0.001	0.031	1.001	0.943	1.064	0.964	0.006	0.025	1.006	0.958	1.057	0.81	-0.012	0.047	0.988	0.901	1.083	0.803	0.007	0.021	1.007	0.966	1.05	0.737
Inflammatory bowel disease	ebi-a-GCST90002072	2872	cDC	SSC-A on plasmacytoid DC	Morphological parameter	28	-0.025	0.02	0.975	0.938	1.014	0.206	0.77	-0.017	0.031	0.984	0.925	1.046	0.6	-0.013	0.022	0.988	0.946	1.031	0.573	-0.038	0.041	0.963	0.888	1.044	0.368	-0.022	0.021	0.979	0.94	1.019	0.303
Inflammatory bowel disease	ebi-a-GCST90002073	2850	cDC	SSC-A on monocyte	Morphological parameter	50	0.004	0.012	1.004	0.98	1.028	0.759	0.964	-0.006	0.022	0.994	0.953	1.037	0.793	-0.009	0.016	0.991	0.959	1.023	0.568	0.008	0.033	1.008	0.945	1.075	0.803	-0.029	0.017	0.971	0.94	1.003	0.086
Inflammatory bowel disease	ebi-a-GCST90002074	3112	TBNK	SSC-A on CD14+ monocyte	Morphological parameter	36	-0.011	0.017	0.989	0.957	1.022	0.5	0.906	-0.044	0.029	0.957	0.905	1.012	0.136	-0.026	0.02	0.974	0.936	1.014	0.203	0.028	0.042	1.028	0.948	1.116	0.505	-0.039	0.021	0.962	0.923	1.003	0.079
Inflammatory bowel disease	ebi-a-GCST90002075	3112	TBNK	SSC-A on B cell	Morphological parameter	12	-0.017	0.03	0.983	0.926	1.044	0.574	0.91	-0.052	0.063	0.949	0.838	1.075	0.431	0.024	0.041	1.024	0.945	1.109	0.561	0.045	0.07	1.046	0.912	1.2	0.532	0.046	0.065	1.047	0.922	1.189	0.489
Inflammatory bowel disease	ebi-a-GCST90002076	3113	TBNK	SSC-A on NK	Morphological parameter	24	0.01	0.028	1.01	0.956	1.067	0.731	0.961	-0.089	0.046	0.915	0.836	1	0.064	-0.005	0.025	0.995	0.947	1.045	0.826	0.001	0.046	1.001	0.915	1.095	0.98	-0.008	0.03	0.992	0.936	1.051	0.784
Inflammatory bowel disease	ebi-a-GCST90002077	2971	TBNK	SSC-A on HLA DR+ NK	Morphological parameter	37	-0.009	0.01	0.991	0.971	1.011	0.359	0.832	-0.033	0.014	0.967	0.941	0.994	0.024	-0.02	0.015	0.98	0.952	1.01	0.185	-0.016	0.028	0.984	0.932	1.039	0.559	-0.026	0.015	0.975	0.947	1.003	0.084
Inflammatory bowel disease	ebi-a-GCST90002078	3112	TBNK	SSC-A on granulocyte	Morphological parameter	28	-0.013	0.016	0.987	0.957	1.019	0.427	0.887	0.021	0.024	1.021	0.974	1.07	0.401	-0.01	0.023	0.99	0.946	1.036	0.663	-0.015	0.043	0.985	0.905	1.073	0.736	0.009	0.029	1.009	0.954	1.067	0.764
Inflammatory bowel disease	ebi-a-GCST90002079	3113	TBNK	SSC-A on lymphocyte	Morphological parameter	21	-0.023	0.074	0.977	0.846	1.129	0.756	0.964	0.08	0.228	1.083	0.692	1.694	0.731	-0.036	0.038	0.964	0.895	1.039	0.342	-0.083	0.061	0.92	0.816	1.038	0.191	-0.1	0.062	0.904	0.802	1.02	0.119
Inflammatory bowel disease	ebi-a-GCST90002080	3113	TBNK	SSC-A on T cell	Morphological parameter	23	-0.076	0.02	0.926	0.89	0.964	0	0.069	-0.042	0.03	0.959	0.904	1.017	0.179	-0.036	0.029	0.965	0.912	1.02	0.205	-0.106	0.05	0.899	0.815	0.992	0.046	-0.047	0.031	0.954	0.898	1.014	0.147
Inflammatory bowel disease	ebi-a-GCST90002081	3113	TBNK	SSC-A on CD4+	Morphological parameter	30	-0.044	0.043	0.957	0.88	1.04	0.3	0.801	-0.063	0.097	0.939	0.776	1.135	0.518	0.01	0.03	1.01	0.952	1.072	0.733	0.027	0.05	1.027	0.931	1.133	0.601	0.02	0.041	1.02	0.94	1.106	0.638
Inflammatory bowel disease	ebi-a-GCST90002082	3113	TBNK	SSC-A on CD8br	Morphological parameter	17	0	0.03	1	0.943	1.061	0.992	0.996	-0.027	0.036	0.974	0.907	1.045	0.474	-0.015	0.022	0.985	0.944	1.027	0.476	-0.021	0.034	0.979	0.917	1.046	0.54	-0.021	0.019	0.979	0.943	1.016	0.287
Inflammatory bowel disease	ebi-a-GCST90002083	3060	TBNK	SSC-A on HLA DR+ T cell	Morphological parameter	21	0.021	0.03	1.022	0.962	1.084	0.482	0.906	0.017	0.071	1.017	0.884	1.17	0.815	-0.001	0.03	0.999	0.943	1.059	0.974	-0.041	0.046	0.959	0.876	1.051	0.383	-0.026	0.041	0.974	0.898	1.056	0.53
Inflammatory bowel disease	ebi-a-GCST90002084	3113	TBNK	SSC-A on NKT	Morphological parameter	21	0.004	0.02	1.004	0.966	1.043	0.85	0.994	0.001	0.024	1.001	0.955	1.05	0.952	-0.005	0.017	0.995	0.962	1.028	0.747	0.012	0.026	1.012	0.961	1.065	0.664	0.002	0.014	1.002	0.976	1.03	0.869
Inflammatory bowel disease	ebi-a-GCST90002085	3060	TBNK	SSC-A on HLA DR+ CD4+	Morphological parameter	21	0.055	0.046	1.057	0.965	1.157	0.23	0.792	0.002	0.07	1.002	0.874	1.151	0.972	0.004	0.028	1.004	0.95	1.06	0.9	-0.025	0.045	0.975	0.892	1.065	0.578	-0.028	0.031	0.972	0.914	1.034	0.376
Inflammatory bowel disease	ebi-a-GCST90002086	3060	TBNK	SSC-A on HLA DR+ CD8br	Morphological parameter	21	0.037	0.029	1.037	0.981	1.097	0.202	0.77	-0.003	0.045	0.997	0.912	1.09	0.954	0.021	0.029	1.021	0.964	1.082	0.473	0.041	0.046	1.042	0.951	1.141	0.388	0.007	0.031	1.007	0.948	1.07	0.821
Inflammatory bowel disease	ebi-a-GCST90002087	2872	cDC	CD11c on myeloid DC	MFI	35	-0.018	0.018	0.982	0.948	1.017	0.313	0.801	-0.022	0.031	0.978	0.921	1.039	0.48	-0.028	0.024	0.972	0.928	1.018	0.233	-0.039	0.048	0.962	0.876	1.056	0.416	-0.034	0.034	0.966	0.904	1.033	0.319
Inflammatory bowel disease	ebi-a-GCST90002088	2872	cDC	CD11c on CD62L+ myeloid DC	MFI	30	0	0.017	1	0.967	1.033	0.977	0.995	0.005	0.026	1.005	0.955	1.058	0.836	0.015	0.02	1.015	0.976	1.056	0.459	-0.022	0.039	0.978	0.905	1.057	0.576	0.007	0.022	1.007	0.965	1.051	0.751
Inflammatory bowel disease	ebi-a-GCST90002089	2850	cDC	CD11c on monocyte	MFI	22	-0.04	0.027	0.96	0.911	1.012	0.133	0.681	-0.042	0.046	0.959	0.877	1.049	0.372	-0.019	0.022	0.982	0.94	1.025	0.402	-0.016	0.03	0.985	0.928	1.045	0.613	-0.016	0.023	0.985	0.942	1.029	0.5
Inflammatory bowel disease	ebi-a-GCST90002090	2850	cDC	CD11c on granulocyte	MFI	28	-0.019	0.031	0.981	0.923	1.044	0.548	0.906	-0.163	0.076	0.85	0.732	0.987	0.042	-0.005	0.027	0.995	0.943	1.05	0.85	-0.005	0.057	0.995	0.891	1.112	0.933	-0.019	0.042	0.982	0.904	1.065	0.66
Inflammatory bowel disease	ebi-a-GCST90002091	1635	Myeloid cell	CD11b on CD14+ monocyte	MFI	24	-0.036	0.017	0.964	0.932	0.997	0.035	0.439	-0.046	0.027	0.956	0.906	1.008	0.107	-0.005	0.015	0.995	0.966	1.025	0.75	0.005	0.032	1.005	0.943	1.071	0.88	-0.002	0.015	0.998	0.969	1.027	0.882
Inflammatory bowel disease	ebi-a-GCST90002092	1244	Myeloid cell	CD11b on Gr MDSC	MFI	3	0.017	0.015	1.017	0.987	1.047	0.263	0.801	0.004	0.057	1.004	0.899	1.123	0.951	0.017	0.018	1.017	0.982	1.054	0.342	0.023	0.021	1.023	0.982	1.067	0.388	0.022	0.019	1.022	0.985	1.061	0.363
Inflammatory bowel disease	ebi-a-GCST90002093	1465	Myeloid cell	CD11b on CD66b++ myeloid cell	MFI	14	0.012	0.019	1.012	0.975	1.05	0.525	0.906	0.049	0.033	1.051	0.986	1.12	0.154	0.025	0.027	1.025	0.972	1.082	0.357	-0.005	0.044	0.995	0.913	1.084	0.915	0.015	0.03	1.015	0.958	1.076	0.624
Inflammatory bowel disease	ebi-a-GCST90002094	1570	Myeloid cell	CD11b on Mo MDSC	MFI	16	-0.04	0.025	0.96	0.915	1.008	0.102	0.617	-0.071	0.044	0.931	0.855	1.015	0.127	-0.007	0.02	0.993	0.954	1.034	0.732	0.001	0.031	1.001	0.942	1.065	0.97	-0.004	0.018	0.996	0.961	1.033	0.838
Inflammatory bowel disease	ebi-a-GCST90002095	1559	Myeloid cell	CD11b on CD33dim HLA DR-	MFI	22	0.013	0.015	1.014	0.984	1.044	0.372	0.833	0.015	0.04	1.015	0.939	1.098	0.713	0.011	0.021	1.011	0.971	1.053	0.585	0.003	0.037	1.003	0.933	1.078	0.936	0.014	0.03	1.014	0.956	1.076	0.652
Inflammatory bowel disease	ebi-a-GCST90002096	1556	Myeloid cell	CD11b on basophil	MFI	20	0.035	0.017	1.035	1.001	1.071	0.044	0.445	0.041	0.042	1.042	0.959	1.132	0.347	0.049	0.024	1.05	1.002	1.1	0.039	0.044	0.037	1.045	0.971	1.123	0.254	0.049	0.032	1.05	0.986	1.118	0.145
Inflammatory bowel disease	ebi-a-GCST90002097	1578	Myeloid cell	CD11b on CD33br HLA DR+ CD14dim	MFI	16	-0.029	0.03	0.972	0.917	1.03	0.334	0.822	-0.041	0.057	0.96	0.858	1.073	0.483	0.024	0.024	1.025	0.978	1.073	0.304	0.044	0.034	1.045	0.978	1.117	0.21	0.036	0.025	1.037	0.987	1.089	0.168
Inflammatory bowel disease	ebi-a-GCST90002098	2910	Maturation stages of T cell	CD45RA on naive CD4+	MFI	77	0.004	0.007	1.004	0.99	1.019	0.538	0.906	0.005	0.01	1.005	0.986	1.025	0.58	0.017	0.012	1.017	0.994	1.04	0.145	0.021	0.018	1.022	0.985	1.059	0.25	0.015	0.012	1.016	0.993	1.039	0.191
Inflammatory bowel disease	ebi-a-GCST90002099	2903	Maturation stages of T cell	CD4RA on TD CD4+	MFI	32	-0.01	0.009	0.99	0.972	1.009	0.302	0.801	-0.012	0.012	0.988	0.964	1.012	0.329	-0.008	0.013	0.992	0.967	1.019	0.564	-0.013	0.025	0.988	0.941	1.037	0.618	-0.01	0.015	0.99	0.961	1.019	0.496
Inflammatory bowel disease	ebi-a-GCST90002100	2910	Maturation stages of T cell	CD45RA on naive CD8br	MFI	33	-0.004	0.011	0.996	0.975	1.018	0.729	0.961	-0.014	0.014	0.987	0.96	1.014	0.34	-0.007	0.014	0.993	0.967	1.02	0.616	-0.014	0.028	0.986	0.933	1.041	0.609	-0.009	0.013	0.991	0.966	1.017	0.498
Inflammatory bowel disease	ebi-a-GCST90002101	2911	Maturation stages of T cell	CD45RA on TD CD8br	MFI	16	-0.039	0.026	0.962	0.914	1.011	0.129	0.677	-0.01	0.058	0.99	0.884	1.108	0.861	-0.015	0.035	0.985	0.919	1.056	0.676	-0.02	0.052	0.98	0.885	1.086	0.707	-0.009	0.043	0.991	0.911	1.078	0.83
Inflammatory bowel disease	ebi-a-GCST90002102	2919	Treg	CD45RA on resting Treg	MFI	49	0	0.009	1	0.983	1.017	0.972	0.995	0.005	0.011	1.005	0.983	1.027	0.688	-0.003	0.012	0.997	0.974	1.019	0.766	-0.008	0.021	0.992	0.952	1.033	0.687	0	0.013	1	0.974	1.026	0.985
Inflammatory bowel disease	ebi-a-GCST90002103	2650	Treg	CD45RA on CD39+ resting Treg	MFI	13	-0.011	0.016	0.989	0.958	1.022	0.518	0.906	0.005	0.025	1.005	0.956	1.056	0.859	-0.018	0.019	0.982	0.947	1.02	0.348	0.011	0.032	1.011	0.95	1.077	0.728	0.016	0.028	1.016	0.962	1.074	0.579
Inflammatory bowel disease	ebi-a-GCST90002104	2872	cDC	HLA DR on myeloid DC	MFI	48	-0.034	0.024	0.967	0.922	1.013	0.156	0.708	-0.094	0.04	0.91	0.842	0.984	0.022	-0.009	0.017	0.991	0.958	1.024	0.58	0.035	0.035	1.035	0.967	1.108	0.322	0.001	0.017	1.001	0.969	1.034	0.94
Inflammatory bowel disease	ebi-a-GCST90002105	2872	cDC	HLA DR on plasmacytoid DC	MFI	65	-0.039	0.017	0.961	0.929	0.995	0.024	0.421	-0.094	0.027	0.91	0.863	0.96	0.001	-0.035	0.019	0.965	0.931	1.001	0.057	0	0.037	1	0.93	1.075	1	-0.163	0.037	0.849	0.791	0.913	0
Inflammatory bowel disease	ebi-a-GCST90002106	2871	cDC	HLA DR on DC	MFI	59	-0.04	0.022	0.961	0.921	1.002	0.063	0.552	-0.106	0.037	0.9	0.837	0.967	0.006	-0.027	0.018	0.973	0.939	1.009	0.136	-0.011	0.033	0.99	0.927	1.056	0.752	-0.017	0.075	0.984	0.85	1.139	0.825
Inflammatory bowel disease	ebi-a-GCST90002107	1634	Myeloid cell	HLA DR on HSC	MFI	5	-0.014	0.023	0.986	0.943	1.032	0.547	0.906	0.056	0.064	1.057	0.933	1.198	0.446	-0.016	0.03	0.984	0.927	1.044	0.596	-0.011	0.047	0.989	0.903	1.084	0.827	-0.03	0.047	0.97	0.885	1.065	0.56
Inflammatory bowel disease	ebi-a-GCST90002108	1579	Myeloid cell	HLA DR on CD33br HLA DR+ CD14-	MFI	43	0.016	0.014	1.016	0.989	1.044	0.245	0.796	0.013	0.025	1.013	0.965	1.063	0.611	0.016	0.012	1.017	0.993	1.04	0.161	-0.002	0.023	0.998	0.954	1.043	0.915	0.017	0.012	1.017	0.993	1.042	0.165
Inflammatory bowel disease	ebi-a-GCST90002109	1578	Myeloid cell	HLA DR on CD33br HLA DR+ CD14dim	MFI	27	0.019	0.024	1.02	0.972	1.07	0.428	0.887	0.122	0.058	1.129	1.008	1.265	0.046	0.048	0.022	1.05	1.006	1.096	0.026	0.044	0.052	1.045	0.945	1.157	0.399	0.047	0.024	1.049	1.001	1.099	0.058
Inflammatory bowel disease	ebi-a-GCST90002110	1634	Myeloid cell	HLA DR on CD33dim HLA DR+ CD11b+	MFI	36	0.021	0.021	1.021	0.98	1.064	0.319	0.807	-0.004	0.033	0.996	0.934	1.062	0.905	0.014	0.015	1.014	0.985	1.045	0.345	0.036	0.024	1.037	0.988	1.088	0.147	0.017	0.013	1.017	0.991	1.044	0.209
Inflammatory bowel disease	ebi-a-GCST90002111	1635	Myeloid cell	HLA DR on CD33dim HLA DR+ CD11b-	MFI	33	-0.025	0.027	0.975	0.925	1.028	0.347	0.829	-0.109	0.066	0.896	0.787	1.02	0.108	-0.021	0.023	0.979	0.936	1.025	0.365	0.078	0.054	1.081	0.972	1.202	0.159	-0.029	0.043	0.971	0.894	1.056	0.503
Inflammatory bowel disease	ebi-a-GCST90002112	1635	Myeloid cell	HLA DR on CD33- HLA DR+	MFI	35	-0.058	0.024	0.943	0.9	0.989	0.015	0.397	-0.141	0.039	0.869	0.805	0.937	0.001	-0.017	0.019	0.983	0.948	1.021	0.376	0.015	0.034	1.015	0.95	1.086	0.657	0.005	0.023	1.005	0.96	1.052	0.819
Inflammatory bowel disease	ebi-a-GCST90002113	3060	TBNK	HLA DR on HLA DR+ T cell	MFI	17	-0.083	0.036	0.921	0.858	0.988	0.022	0.412	-0.092	0.077	0.912	0.783	1.061	0.25	-0.071	0.037	0.931	0.865	1.002	0.057	-0.126	0.063	0.881	0.779	0.997	0.062	-0.076	0.046	0.927	0.847	1.015	0.119
Inflammatory bowel disease	ebi-a-GCST90002114	3060	TBNK	HLA DR on HLA DR+ CD4+	MFI	17	-0.026	0.044	0.975	0.894	1.062	0.559	0.907	-0.043	0.1	0.958	0.787	1.167	0.677	0.031	0.04	1.032	0.955	1.116	0.429	0.045	0.062	1.046	0.927	1.181	0.477	0.054	0.052	1.055	0.953	1.169	0.317
Inflammatory bowel disease	ebi-a-GCST90002115	3060	TBNK	HLA DR on HLA DR+ CD8br	MFI	17	0.008	0.027	1.008	0.956	1.063	0.768	0.964	0.019	0.052	1.019	0.921	1.128	0.718	0.037	0.034	1.037	0.971	1.109	0.279	0.071	0.051	1.074	0.972	1.187	0.181	0.05	0.041	1.051	0.97	1.139	0.239
Inflammatory bowel disease	ebi-a-GCST90002116	3060	TBNK	HLA DR on B cell	MFI	41	-0.01	0.028	0.99	0.937	1.047	0.735	0.961	-0.085	0.048	0.918	0.836	1.008	0.082	-0.001	0.02	0.999	0.961	1.039	0.968	0.028	0.032	1.028	0.966	1.095	0.391	-0.011	0.022	0.989	0.947	1.032	0.608
Inflammatory bowel disease	ebi-a-GCST90002117	2971	TBNK	HLA DR on HLA DR+ NK	MFI	35	0.011	0.026	1.011	0.96	1.063	0.686	0.948	-0.055	0.047	0.946	0.863	1.038	0.248	-0.011	0.021	0.989	0.949	1.03	0.599	0.002	0.032	1.002	0.941	1.067	0.953	-0.009	0.025	0.991	0.945	1.041	0.73
Inflammatory bowel disease	ebi-a-GCST90002118	2920	Treg	CD8 on CD28+ CD45RA- CD8br	MFI	35	0.02	0.035	1.021	0.954	1.092	0.554	0.907	0.085	0.079	1.088	0.933	1.269	0.289	0.02	0.027	1.02	0.966	1.076	0.477	-0.02	0.053	0.98	0.884	1.087	0.711	0.002	0.032	1.002	0.941	1.068	0.941
Inflammatory bowel disease	ebi-a-GCST90002119	2920	Treg	CD8 on CD28+ CD45RA+ CD8br	MFI	39	0.009	0.022	1.009	0.967	1.053	0.69	0.95	0.03	0.042	1.031	0.95	1.119	0.472	0.009	0.018	1.009	0.975	1.045	0.605	-0.058	0.032	0.944	0.887	1.005	0.079	0.001	0.017	1.001	0.968	1.034	0.961
Inflammatory bowel disease	ebi-a-GCST90002120	2920	Treg	CD8 on CD28- CD8br	MFI	22	-0.014	0.023	0.986	0.942	1.032	0.537	0.906	0.028	0.04	1.029	0.952	1.112	0.484	-0.002	0.025	0.998	0.949	1.048	0.925	0.014	0.044	1.014	0.93	1.106	0.758	0	0.023	1	0.956	1.046	0.998
Inflammatory bowel disease	ebi-a-GCST90002121	2915	Treg	CD8 on CD39+ CD8br	MFI	29	0.034	0.031	1.034	0.974	1.099	0.271	0.801	0.012	0.062	1.012	0.896	1.143	0.848	0.022	0.027	1.022	0.97	1.077	0.416	0.016	0.044	1.016	0.933	1.108	0.713	0.016	0.026	1.016	0.966	1.07	0.537

## Sheet: 2
Supplementary Table S2. Heterogeneity and horizontal pleiotropy in MR analyses of immune cells' causal effects on inflammatory bowel disease.
Outcome	ID.exposure	N.samples	panel	Trait	Trait.type	egger_intercept	intercept_se	intercept_pval	Q_pval (Inverse variance weighted)	Q_pval (MR Egger)
Inflammatory bowel disease	ebi-a-GCST90001391	3756	B cell	IgD+ %B cell	Relative count	0.033	0.03	0.294	0	0
Inflammatory bowel disease	ebi-a-GCST90001392	3754	B cell	IgD+ CD38br AC	Absolute count	0.001	0.007	0.845	0.495	0.551
Inflammatory bowel disease	ebi-a-GCST90001393	3755	B cell	IgD+ CD38dim %B cell	Relative count	0.01	0.018	0.598	0.025	0.031
Inflammatory bowel disease	ebi-a-GCST90001394	3754	B cell	IgD+ CD38dim AC	Absolute count	-0.003	0.008	0.736	0.1	0.122
Inflammatory bowel disease	ebi-a-GCST90001395	3755	B cell	IgD+ CD38- %B cell	Relative count	0.02	0.019	0.31	0	0
Inflammatory bowel disease	ebi-a-GCST90001396	3754	B cell	IgD+ CD38- AC	Absolute count	0.01	0.021	0.643	0.017	0.022
Inflammatory bowel disease	ebi-a-GCST90001397	3755	B cell	Unsw mem %B cell	Relative count	0.005	0.012	0.704	0	0
Inflammatory bowel disease	ebi-a-GCST90001398	3754	B cell	Unsw mem AC	Absolute count	0.037	0.023	0.133	0.002	0
Inflammatory bowel disease	ebi-a-GCST90001399	3755	B cell	IgD- CD27- %B cell	Relative count	0.026	0.022	0.259	0	0
Inflammatory bowel disease	ebi-a-GCST90001400	3755	B cell	IgD+ AC	Absolute count	0.007	0.008	0.427	0.845	0.851
Inflammatory bowel disease	ebi-a-GCST90001401	3754	B cell	IgD- CD27- AC	Absolute count	-0.017	0.019	0.394	0	0
Inflammatory bowel disease	ebi-a-GCST90001402	3755	B cell	Sw mem %B cell	Relative count	-0.041	0.028	0.182	0	0
Inflammatory bowel disease	ebi-a-GCST90001403	3754	B cell	Sw mem AC	Absolute count	0.015	0.011	0.189	0.141	0.104
Inflammatory bowel disease	ebi-a-GCST90001404	3756	B cell	PB/PC %B cell	Relative count	-0.01	0.01	0.328	0.108	0.104
Inflammatory bowel disease	ebi-a-GCST90001405	3755	B cell	PB/PC AC	Absolute count	0	0.009	0.995	0.095	0.124
Inflammatory bowel disease	ebi-a-GCST90001406	3755	B cell	Memory B cell %B cell	Relative count	-0.02	0.009	0.036	0.147	0.052
Inflammatory bowel disease	ebi-a-GCST90001407	3754	B cell	Memory B cell AC	Absolute count	0.001	0.009	0.883	0.333	0.408
Inflammatory bowel disease	ebi-a-GCST90001408	3755	B cell	Naive-mature B cell %B cell	Relative count	0.013	0.009	0.154	0.086	0.058
Inflammatory bowel disease	ebi-a-GCST90001409	3754	B cell	Naive-mature B cell AC	Absolute count	-0.001	0.01	0.91	0.029	0.04
Inflammatory bowel disease	ebi-a-GCST90001410	3755	B cell	IgD- CD38br %B cell	Relative count	0.013	0.013	0.317	0.482	0.474
Inflammatory bowel disease	ebi-a-GCST90001411	3755	B cell	IgD+ CD24+ %B cell	Relative count	-0.014	0.018	0.458	0.018	0.019
Inflammatory bowel disease	ebi-a-GCST90001412	3754	B cell	IgD+ CD24+ AC	Absolute count	0.006	0.018	0.736	0.097	0.121
Inflammatory bowel disease	ebi-a-GCST90001413	3755	B cell	IgD- CD24- %B cell	Relative count	-0.002	0.009	0.866	0.593	0.662
Inflammatory bowel disease	ebi-a-GCST90001414	3754	B cell	IgD- CD24- AC	Absolute count	-0.009	0.017	0.61	0.008	0.011
Inflammatory bowel disease	ebi-a-GCST90001415	3755	B cell	IgD+ CD24- %B cell	Relative count	0.006	0.012	0.591	0.042	0.052
Inflammatory bowel disease	ebi-a-GCST90001416	3754	B cell	IgD+ CD24- AC	Absolute count	-0.002	0.011	0.867	0.062	0.083
Inflammatory bowel disease	ebi-a-GCST90001417	3755	B cell	CD24+ CD27+ %B cell	Relative count	-0.001	0.01	0.908	0.169	0.206
Inflammatory bowel disease	ebi-a-GCST90001418	3754	B cell	CD24+ CD27+ AC	Absolute count	0.007	0.008	0.362	0.404	0.412
Inflammatory bowel disease	ebi-a-GCST90001419	3756	B cell	CD20- %B cell	Relative count	0.011	0.013	0.419	0.172	0.182
Inflammatory bowel disease	ebi-a-GCST90001420	3754	B cell	IgD- CD38br AC	Absolute count	0.01	0.011	0.398	0.44	0.458
Inflammatory bowel disease	ebi-a-GCST90001421	3755	B cell	CD20- AC	Absolute count	0	0.011	0.975	0.029	0.041
Inflammatory bowel disease	ebi-a-GCST90001422	3757	B cell	CD20- CD38- %B cell	Relative count	0.013	0.011	0.243	0.149	0.128
Inflammatory bowel disease	ebi-a-GCST90001423	3756	B cell	CD20- CD38- AC	Absolute count	0.011	0.015	0.498	0.289	0.322
Inflammatory bowel disease	ebi-a-GCST90001424	3755	B cell	IgD+ %Lymphocyte	Relative count	0.015	0.013	0.277	0.002	0.001
Inflammatory bowel disease	ebi-a-GCST90001425	3754	B cell	IgD- CD38br %lymphocyte	Relative count	0	0.008	0.984	0.159	0.196
Inflammatory bowel disease	ebi-a-GCST90001426	3754	B cell	IgD- CD38dim %lymphocyte	Relative count	-0.007	0.007	0.336	0.378	0.379
Inflammatory bowel disease	ebi-a-GCST90001427	3754	B cell	IgD- CD38- %lymphocyte	Relative count	0.003	0.008	0.655	0.634	0.675
Inflammatory bowel disease	ebi-a-GCST90001428	3755	B cell	IgD- CD38dim %B cell	Relative count	0.008	0.01	0.46	0.001	0.001
Inflammatory bowel disease	ebi-a-GCST90001429	3754	B cell	IgD+ CD38br %lymphocyte	Relative count	-0.011	0.019	0.576	0	0
Inflammatory bowel disease	ebi-a-GCST90001430	3754	B cell	IgD+ CD38dim %lymphocyte	Relative count	0.003	0.008	0.725	0.002	0.002
Inflammatory bowel disease	ebi-a-GCST90001431	3754	B cell	IgD+ CD38- %lymphocyte	Relative count	0.014	0.009	0.166	0.984	0.941
Inflammatory bowel disease	ebi-a-GCST90001432	3754	B cell	Unsw Mem %lymphocyte	Relative count	0.025	0.021	0.244	0.001	0.001
Inflammatory bowel disease	ebi-a-GCST90001433	3754	B cell	IgD- CD27- %lymphocyte	Relative count	0.017	0.018	0.369	0.083	0.082
Inflammatory bowel disease	ebi-a-GCST90001434	3754	B cell	Sw mem %lymphocyte	Relative count	-0.001	0.014	0.926	0.203	0.262
Inflammatory bowel disease	ebi-a-GCST90001435	3755	B cell	PB/PC %lymphocyte	Relative count	0.017	0.01	0.125	0.014	0.005
Inflammatory bowel disease	ebi-a-GCST90001436	3754	B cell	Memory B cell %lymphocyte	Relative count	0.002	0.008	0.826	0.04	0.052
Inflammatory bowel disease	ebi-a-GCST90001437	3754	B cell	Naive-mature B cell %lymphocyte	Relative count	0.013	0.014	0.392	0.512	0.527
Inflammatory bowel disease	ebi-a-GCST90001438	3754	B cell	IgD- CD38dim AC	Absolute count	0.017	0.014	0.265	0.019	0.013
Inflammatory bowel disease	ebi-a-GCST90001439	3754	B cell	IgD+ CD24+ %lymphocyte	Relative count	0.019	0.019	0.35	0.193	0.191
Inflammatory bowel disease	ebi-a-GCST90001440	3754	B cell	IgD- CD24- %lymphocyte	Relative count	-0.009	0.009	0.309	0.083	0.077
Inflammatory bowel disease	ebi-a-GCST90001441	3754	B cell	IgD+ CD24- %lymphocyte	Relative count	0.039	0.024	0.122	0.001	0
Inflammatory bowel disease	ebi-a-GCST90001442	3754	B cell	CD24+ CD27+ %lymphocyte	Relative count	0.006	0.006	0.324	0.351	0.349
Inflammatory bowel disease	ebi-a-GCST90001443	3755	B cell	CD20- %lymphocyte	Relative count	0	0.012	0.988	0.444	0.529
Inflammatory bowel disease	ebi-a-GCST90001444	3756	B cell	CD20- CD38- %lymphocyte	Relative count	0.008	0.013	0.526	0.102	0.116
Inflammatory bowel disease	ebi-a-GCST90001445	3755	B cell	IgD- CD38- %B cell	Relative count	-0.019	0.053	0.732	0	0
Inflammatory bowel disease	ebi-a-GCST90001446	3754	B cell	IgD- CD38- AC	Absolute count	0.005	0.019	0.795	0.646	0.723
Inflammatory bowel disease	ebi-a-GCST90001447	3755	B cell	IgD+ CD38br %B cell	Relative count	-0.015	0.012	0.231	0.969	0.949
Inflammatory bowel disease	ebi-a-GCST90001448	3020	cDC	CD11c+ monocyte AC	Absolute count	0.024	0.013	0.098	0.478	0.334
Inflammatory bowel disease	ebi-a-GCST90001449	3043	cDC	CD11c+ monocyte %monocyte	Relative count	-0.006	0.012	0.602	0.644	0.687
Inflammatory bowel disease	ebi-a-GCST90001450	3019	cDC	CD62L- monocyte AC	Absolute count	-0.015	0.01	0.146	0.062	0.036
Inflammatory bowel disease	ebi-a-GCST90001451	3042	cDC	CD62L- monocyte %monocyte	Relative count	0.011	0.016	0.53	0.104	0.119
Inflammatory bowel disease	ebi-a-GCST90001452	3017	cDC	CD11c+ CD62L- monocyte AC	Absolute count	-0.002	0.009	0.861	0.494	0.559
Inflammatory bowel disease	ebi-a-GCST90001453	3040	cDC	CD11c+ CD62L- monocyte %monocyte	Relative count	0.011	0.016	0.501	0.214	0.238
Inflammatory bowel disease	ebi-a-GCST90001454	3018	cDC	CD62L- HLA DR++ monocyte AC	Absolute count	0.005	0.016	0.758	0.027	0.037
Inflammatory bowel disease	ebi-a-GCST90001455	3041	cDC	CD62L- HLA DR++ monocyte %monocyte	Relative count	0	0.018	0.993	0.376	0.468
Inflammatory bowel disease	ebi-a-GCST90001456	3019	cDC	CD11c+ HLA DR++ monocyte AC	Absolute count	-0.001	0.013	0.94	0.051	0.072
Inflammatory bowel disease	ebi-a-GCST90001457	3042	cDC	CD11c+ HLA DR++ monocyte %monocyte	Relative count	-0.01	0.01	0.329	0.077	0.072
Inflammatory bowel disease	ebi-a-GCST90001458	3387	cDC	Myeloid DC AC	Absolute count	0	0.006	0.956	0.805	0.84
Inflammatory bowel disease	ebi-a-GCST90001459	3410	cDC	Myeloid DC %DC	Relative count	0.019	0.011	0.111	0	0
Inflammatory bowel disease	ebi-a-GCST90001460	3374	cDC	Plasmacytoid DC AC	Absolute count	0.001	0.008	0.892	0.274	0.325
Inflammatory bowel disease	ebi-a-GCST90001461	3374	cDC	DC AC	Absolute count	0.011	0.011	0.343	0.16	0.157
Inflammatory bowel disease	ebi-a-GCST90001462	3387	cDC	CD62L- DC AC	Absolute count	-0.004	0.007	0.55	0.078	0.088
Inflammatory bowel disease	ebi-a-GCST90001463	3410	cDC	CD62L- DC %DC	Relative count	-0.005	0.008	0.527	0.037	0.041
Inflammatory bowel disease	ebi-a-GCST90001464	3387	cDC	CD86+ myeloid DC AC	Absolute count	-0.005	0.007	0.497	0.736	0.755
Inflammatory bowel disease	ebi-a-GCST90001465	3410	cDC	CD86+ myeloid DC %DC	Relative count	-0.003	0.007	0.629	0.671	0.702
Inflammatory bowel disease	ebi-a-GCST90001466	3374	cDC	CD86+ plasmacytoid DC AC	Absolute count	-0.007	0.011	0.508	0.394	0.433
Inflammatory bowel disease	ebi-a-GCST90001467	3410	cDC	CD86+ plasmacytoid DC %DC	Relative count	-0.012	0.011	0.301	0.094	0.086
Inflammatory bowel disease	ebi-a-GCST90001468	3387	cDC	CD62L- myeloid DC AC	Absolute count	-0.002	0.01	0.825	0.049	0.062
Inflammatory bowel disease	ebi-a-GCST90001469	3410	cDC	CD62L- myeloid DC %DC	Relative count	-0.001	0.008	0.868	0.059	0.072
Inflammatory bowel disease	ebi-a-GCST90001470	3374	cDC	CD62L- plasmacytoid DC AC	Absolute count	0.008	0.011	0.48	0.232	0.254
Inflammatory bowel disease	ebi-a-GCST90001471	3410	cDC	CD62L- plasmacytoid DC %DC	Relative count	-0.007	0.01	0.515	0.089	0.101
Inflammatory bowel disease	ebi-a-GCST90001472	3387	cDC	CD62L- CD86+ myeloid DC AC	Absolute count	-0.004	0.008	0.652	0.059	0.068
Inflammatory bowel disease	ebi-a-GCST90001473	3410	cDC	CD62L- CD86+ myeloid DC %DC	Relative count	-0.005	0.007	0.455	0.256	0.27
Inflammatory bowel disease	ebi-a-GCST90001474	3410	cDC	Plasmacytoid DC %DC	Relative count	-0.008	0.009	0.379	0.003	0.003
Inflammatory bowel disease	ebi-a-GCST90001475	3595	TBNK	HLA DR++ monocyte %monocyte	Relative count	0.005	0.015	0.749	0	0
Inflammatory bowel disease	ebi-a-GCST90001476	3595	TBNK	HLA DR++ monocyte %leukocyte	Relative count	0.06	0.046	0.226	0	0
Inflammatory bowel disease	ebi-a-GCST90001477	3579	TBNK	HLA DR++ monocyte AC	Absolute count	0.001	0.01	0.909	0.122	0.153
Inflammatory bowel disease	ebi-a-GCST90001478	3437	Treg	CD4 Treg %CD4	Relative count	-0.007	0.015	0.648	0.089	0.111
Inflammatory bowel disease	ebi-a-GCST90001479	3437	Treg	CD4 Treg %T cell	Relative count	-0.003	0.011	0.807	0.28	0.352
Inflammatory bowel disease	ebi-a-GCST90001480	3405	Treg	Resting Treg AC	Absolute count	0.015	0.011	0.185	0.01	0.007
Inflammatory bowel disease	ebi-a-GCST90001481	3437	Treg	Resting Treg % CD4 Treg	Relative count	-0.015	0.01	0.133	0	0
Inflammatory bowel disease	ebi-a-GCST90001482	3437	Treg	Resting Treg %CD4	Relative count	-0.003	0.009	0.774	0.001	0.002
Inflammatory bowel disease	ebi-a-GCST90001483	3405	Treg	CD39+ resting Treg AC	Absolute count	0.008	0.006	0.176	0.003	0.002
Inflammatory bowel disease	ebi-a-GCST90001484	3437	Treg	CD39+ resting Treg %resting Treg	Relative count	0.019	0.007	0.004	0.005	0.001
Inflammatory bowel disease	ebi-a-GCST90001485	3437	Treg	CD39+ resting Treg % CD4 Treg	Relative count	0.005	0.005	0.303	0.007	0.006
Inflammatory bowel disease	ebi-a-GCST90001486	3405	Treg	Activated Treg AC	Absolute count	0	0.017	0.986	0	0
Inflammatory bowel disease	ebi-a-GCST90001487	3437	Treg	Activated Treg %CD4 Treg	Relative count	-0.04	0.011	0.002	0	0
Inflammatory bowel disease	ebi-a-GCST90001488	3437	Treg	Activated Treg %CD4	Relative count	-0.049	0.016	0.008	0.001	0
Inflammatory bowel disease	ebi-a-GCST90001489	3405	Treg	CD39+ activated Treg AC	Absolute count	0.019	0.006	0.002	0.032	0.004
Inflammatory bowel disease	ebi-a-GCST90001490	3437	Treg	CD39+ activated Treg %activated Treg	Relative count	0.006	0.016	0.734	0.652	0.752
Inflammatory bowel disease	ebi-a-GCST90001491	3437	Treg	CD39+ activated Treg %CD4 Treg	Relative count	0.003	0.005	0.592	0.114	0.124
Inflammatory bowel disease	ebi-a-GCST90001492	3405	Treg	Secreting Treg AC	Absolute count	0.038	0.015	0.018	0	0
Inflammatory bowel disease	ebi-a-GCST90001493	3437	Treg	Secreting Treg % CD4 Treg	Relative count	0.002	0.008	0.774	0	0
Inflammatory bowel disease	ebi-a-GCST90001494	3437	Treg	Secreting Treg %CD4	Relative count	-0.003	0.009	0.716	0	0
Inflammatory bowel disease	ebi-a-GCST90001495	3405	Treg	CD39+ secreting Treg AC	Absolute count	0.019	0.006	0.003	0.274	0.112
Inflammatory bowel disease	ebi-a-GCST90001496	3437	Treg	CD39+ secreting Treg %secreting Treg	Relative count	-0.001	0.007	0.937	0.039	0.045
Inflammatory bowel disease	ebi-a-GCST90001497	3437	Treg	CD39+ secreting Treg %CD4 Treg	Relative count	-0.011	0.008	0.172	0.066	0.057
Inflammatory bowel disease	ebi-a-GCST90001498	3405	Treg	Activated & resting Treg AC	Absolute count	0.013	0.015	0.384	0.001	0.001
Inflammatory bowel disease	ebi-a-GCST90001499	3437	Treg	Activated & resting Treg % CD4 Treg	Relative count	-0.003	0.007	0.704	0.001	0.001
Inflammatory bowel disease	ebi-a-GCST90001500	3437	Treg	Activated & resting Treg %CD4+	Relative count	0.012	0.009	0.179	0.001	0
Inflammatory bowel disease	ebi-a-GCST90001501	3405	Treg	Activated & secreting Treg AC	Absolute count	0.035	0.021	0.101	0	0
Inflammatory bowel disease	ebi-a-GCST90001502	3437	Treg	Activated & secreting Treg %CD4 Treg	Relative count	0.011	0.008	0.18	0	0
Inflammatory bowel disease	ebi-a-GCST90001503	3437	Treg	Activated & secreting Treg %CD4+	Relative count	-0.003	0.009	0.722	0	0
Inflammatory bowel disease	ebi-a-GCST90001504	3405	Treg	CD25hi AC	Absolute count	-0.002	0.018	0.913	0.001	0.001
Inflammatory bowel disease	ebi-a-GCST90001505	3437	Treg	CD25hi %CD4+	Relative count	-0.037	0.015	0.021	0.001	0
Inflammatory bowel disease	ebi-a-GCST90001506	3437	Treg	CD25hi %T cell	Relative count	-0.016	0.017	0.362	0.002	0.002
Inflammatory bowel disease	ebi-a-GCST90001507	3405	Treg	CD25hi CD45RA+ CD4 not Treg AC	Absolute count	0.005	0.01	0.624	0.031	0.037
Inflammatory bowel disease	ebi-a-GCST90001508	3437	Treg	CD25hi CD45RA+ CD4 not Treg %CD4+	Relative count	0.012	0.008	0.154	0	0
Inflammatory bowel disease	ebi-a-GCST90001509	3437	Treg	CD25hi CD45RA+ CD4 not Treg %T cell	Relative count	0.016	0.012	0.178	0.001	0.001
Inflammatory bowel disease	ebi-a-GCST90001510	3405	Treg	CD25hi CD45RA- CD4 not Treg AC	Absolute count	0.008	0.019	0.674	0	0
Inflammatory bowel disease	ebi-a-GCST90001511	3437	Treg	CD25hi CD45RA- CD4 not Treg %CD4+	Relative count	-0.014	0.012	0.275	0	0
Inflammatory bowel disease	ebi-a-GCST90001512	3437	Treg	CD25hi CD45RA- CD4 not Treg %T cell	Relative count	-0.007	0.011	0.543	0	0
Inflammatory bowel disease	ebi-a-GCST90001513	3405	Treg	CD4 Treg AC	Absolute count	0.038	0.022	0.098	0	0
Inflammatory bowel disease	ebi-a-GCST90001514	1930	Myeloid cell	HSC AC	Absolute count	-0.004	0.009	0.7	0.185	0.221
Inflammatory bowel disease	ebi-a-GCST90001515	1929	Myeloid cell	Im MDSC AC	Absolute count	0.025	0.01	0.024	0.205	0.051
Inflammatory bowel disease	ebi-a-GCST90001516	1929	Myeloid cell	Im MDSC %CD33dim HLA DR- CD66b-	Relative count	-0.022	0.013	0.103	0.334	0.215
Inflammatory bowel disease	ebi-a-GCST90001517	1930	Myeloid cell	CD33br HLA DR+ AC	Absolute count	0.005	0.006	0.445	0.275	0.291
Inflammatory bowel disease	ebi-a-GCST90001518	1930	Myeloid cell	CD33br HLA DR+ CD14- AC	Absolute count	0.008	0.007	0.234	0.185	0.163
Inflammatory bowel disease	ebi-a-GCST90001519	1930	Myeloid cell	CD33br HLA DR+ CD14- %CD33br HLA DR+	Relative count	0.016	0.012	0.21	0.041	0.027
Inflammatory bowel disease	ebi-a-GCST90001520	1930	Myeloid cell	CD33br HLA DR+ CD14dim AC	Absolute count	-0.002	0.009	0.802	0.127	0.155
Inflammatory bowel disease	ebi-a-GCST90001521	1930	Myeloid cell	CD33br HLA DR+ CD14dim %CD33br HLA DR+	Relative count	0.005	0.014	0.731	0	0
Inflammatory bowel disease	ebi-a-GCST90001522	1930	Myeloid cell	CD33- HLA DR- AC	Absolute count	-0.017	0.032	0.6	0	0
Inflammatory bowel disease	ebi-a-GCST90001523	1930	Myeloid cell	CD33- HLA DR+ AC	Absolute count	-0.015	0.009	0.108	0.018	0.008
Inflammatory bowel disease	ebi-a-GCST90001524	1928	Myeloid cell	Gr MDSC AC	Absolute count	-0.007	0.008	0.392	0.379	0.393
Inflammatory bowel disease	ebi-a-GCST90001525	1930	Myeloid cell	CD33dim HLA DR+ CD11b+ AC	Absolute count	-0.001	0.01	0.936	0.069	0.09
Inflammatory bowel disease	ebi-a-GCST90001526	1930	Myeloid cell	CD33dim HLA DR+ CD11b+ %CD33dim HLA DR+	Relative count	0.001	0.017	0.957	0.002	0.004
Inflammatory bowel disease	ebi-a-GCST90001527	1930	Myeloid cell	CD33dim HLA DR+ CD11b- AC	Absolute count	0.007	0.009	0.438	0.003	0.003
Inflammatory bowel disease	ebi-a-GCST90001528	1930	Myeloid cell	CD33dim HLA DR+ CD11b- %CD33dim HLA DR+	Relative count	0.005	0.011	0.63	0.011	0.014
Inflammatory bowel disease	ebi-a-GCST90001529	1930	Myeloid cell	CD66b++ myeloid cell AC	Absolute count	0.013	0.01	0.199	0.701	0.622
Inflammatory bowel disease	ebi-a-GCST90001530	1927	Myeloid cell	Mo MDSC AC	Absolute count	-0.018	0.02	0.395	0	0
Inflammatory bowel disease	ebi-a-GCST90001531	1874	Myeloid cell	CD33dim HLA DR- AC	Absolute count	0.013	0.009	0.185	0.014	0.009
Inflammatory bowel disease	ebi-a-GCST90001532	1929	Myeloid cell	Basophil AC	Absolute count	0.024	0.008	0.01	0.008	0
Inflammatory bowel disease	ebi-a-GCST90001533	1929	Myeloid cell	Basophil %CD33dim HLA DR- CD66b-	Relative count	-0.008	0.012	0.496	0.069	0.078
Inflammatory bowel disease	ebi-a-GCST90001534	3395	Maturation stages of T cell	CD45RA- CD4+ AC	Absolute count	0.016	0.016	0.34	0	0
Inflammatory bowel disease	ebi-a-GCST90001535	3427	Maturation stages of T cell	CD45RA- CD4+ %CD4+	Relative count	0.005	0.01	0.635	0	0
Inflammatory bowel disease	ebi-a-GCST90001536	3427	Maturation stages of T cell	CD45RA- CD4+ %T cell	Relative count	-0.009	0.015	0.553	0	0
Inflammatory bowel disease	ebi-a-GCST90001537	3395	Maturation stages of T cell	CM CD4+ AC	Absolute count	-0.01	0.015	0.488	0	0
Inflammatory bowel disease	ebi-a-GCST90001538	3427	Maturation stages of T cell	CM CD4+ %CD4+	Relative count	-0.005	0.008	0.592	0.003	0.004
Inflammatory bowel disease	ebi-a-GCST90001539	3427	Maturation stages of T cell	CM CD4+ %T cell	Relative count	0.015	0.011	0.177	0.52	0.453
Inflammatory bowel disease	ebi-a-GCST90001540	3395	Maturation stages of T cell	Naive CD4+ AC	Absolute count	0	0.019	0.986	0	0
Inflammatory bowel disease	ebi-a-GCST90001541	3427	Maturation stages of T cell	Naive CD4+ %CD4+	Relative count	-0.001	0.01	0.957	0	0
Inflammatory bowel disease	ebi-a-GCST90001542	3395	Maturation stages of T cell	EM CD4+ AC	Absolute count	0.003	0.014	0.81	0.002	0.003
Inflammatory bowel disease	ebi-a-GCST90001543	3427	Maturation stages of T cell	EM CD4+ %CD4+	Relative count	-0.001	0.012	0.93	0	0
Inflammatory bowel disease	ebi-a-GCST90001544	3427	Maturation stages of T cell	EM CD4+ %T cell	Relative count	0.001	0.016	0.969	0	0
Inflammatory bowel disease	ebi-a-GCST90001545	3395	Maturation stages of T cell	TD CD4+ AC	Absolute count	0.022	0.029	0.449	0	0
Inflammatory bowel disease	ebi-a-GCST90001546	3427	Maturation stages of T cell	TD CD4+ %CD4+	Relative count	0.028	0.014	0.066	0	0
Inflammatory bowel disease	ebi-a-GCST90001547	3427	Maturation stages of T cell	TD CD4+ %T cell	Relative count	0.015	0.013	0.267	0	0
Inflammatory bowel disease	ebi-a-GCST90001548	3395	Maturation stages of T cell	CM CD8br AC	Absolute count	-0.007	0.01	0.501	0.116	0.128
Inflammatory bowel disease	ebi-a-GCST90001549	3427	Maturation stages of T cell	CM CD8br %CD8br	Relative count	-0.038	0.013	0.009	0.001	0
Inflammatory bowel disease	ebi-a-GCST90001550	3427	Maturation stages of T cell	CM CD8br %T cell	Relative count	-0.037	0.015	0.026	0	0
Inflammatory bowel disease	ebi-a-GCST90001551	3395	Maturation stages of T cell	Naive CD8br AC	Absolute count	0.022	0.009	0.022	0.079	0.014
Inflammatory bowel disease	ebi-a-GCST90001552	3427	Maturation stages of T cell	Naive CD8br %CD8br	Relative count	0.004	0.005	0.512	0.541	0.57
Inflammatory bowel disease	ebi-a-GCST90001553	3427	Maturation stages of T cell	Naive CD8br %T cell	Relative count	0.008	0.013	0.541	0	0
Inflammatory bowel disease	ebi-a-GCST90001554	3395	Maturation stages of T cell	EM CD8br AC	Absolute count	0.005	0.008	0.565	0	0
Inflammatory bowel disease	ebi-a-GCST90001555	3427	Maturation stages of T cell	EM CD8br %CD8br	Relative count	-0.008	0.009	0.37	0.002	0.002
Inflammatory bowel disease	ebi-a-GCST90001556	3427	Maturation stages of T cell	EM CD8br %T cell	Relative count	0	0.016	0.997	0	0
Inflammatory bowel disease	ebi-a-GCST90001557	3395	Maturation stages of T cell	TD CD8br AC	Absolute count	0.011	0.014	0.428	0.327	0.346
Inflammatory bowel disease	ebi-a-GCST90001558	3427	Maturation stages of T cell	TD CD8br %CD8br	Relative count	0.017	0.011	0.126	0	0
Inflammatory bowel disease	ebi-a-GCST90001559	3427	Maturation stages of T cell	TD CD8br %T cell	Relative count	0.02	0.013	0.126	0	0
Inflammatory bowel disease	ebi-a-GCST90001560	3395	Maturation stages of T cell	CD45RA+ CD8br AC	Absolute count	0.014	0.008	0.102	0.011	0.004
Inflammatory bowel disease	ebi-a-GCST90001561	3427	Maturation stages of T cell	CD45RA+ CD8br %CD8br	Relative count	-0.001	0.008	0.874	0.01	0.013
Inflammatory bowel disease	ebi-a-GCST90001562	3427	Maturation stages of T cell	CD45RA+ CD8br %T cell	Relative count	0.01	0.01	0.315	0	0
Inflammatory bowel disease	ebi-a-GCST90001563	3395	Maturation stages of T cell	CM DN (CD4-CD8-) AC	Absolute count	0.044	0.052	0.55	0.863	0.685
Inflammatory bowel disease	ebi-a-GCST90001564	3427	Maturation stages of T cell	CM DN (CD4-CD8-) %DN	Relative count	-0.018	0.016	0.293	0.001	0.001
Inflammatory bowel disease	ebi-a-GCST90001565	3427	Maturation stages of T cell	CM DN (CD4-CD8-) %T cell	Relative count	0	0.011	0.976	0.149	0.204
Inflammatory bowel disease	ebi-a-GCST90001566	3395	Maturation stages of T cell	Naive DN (CD4-CD8-) AC	Absolute count	-0.006	0.019	0.769	0	0
Inflammatory bowel disease	ebi-a-GCST90001567	3427	Maturation stages of T cell	Naive DN (CD4-CD8-) %DN	Relative count	-0.019	0.015	0.203	0	0
Inflammatory bowel disease	ebi-a-GCST90001568	3427	Maturation stages of T cell	Naive DN (CD4-CD8-) %T cell	Relative count	0	0.012	0.977	0	0
Inflammatory bowel disease	ebi-a-GCST90001569	3395	Maturation stages of T cell	EM DN (CD4-CD8-) AC	Absolute count	-0.026	0.013	0.062	0.021	0.004
Inflammatory bowel disease	ebi-a-GCST90001570	3427	Maturation stages of T cell	EM DN (CD4-CD8-) %DN	Relative count	-0.017	0.008	0.04	0.001	0
Inflammatory bowel disease	ebi-a-GCST90001571	3427	Maturation stages of T cell	EM DN (CD4-CD8-) %T cell	Relative count	-0.012	0.01	0.217	0.128	0.105
Inflammatory bowel disease	ebi-a-GCST90001572	3395	Maturation stages of T cell	TD DN (CD4-CD8-) AC	Absolute count	0.022	0.016	0.169	0	0
Inflammatory bowel disease	ebi-a-GCST90001573	3427	Maturation stages of T cell	TD DN (CD4-CD8-) %DN	Relative count	0.018	0.007	0.017	0.2	0.056
Inflammatory bowel disease	ebi-a-GCST90001574	3427	Maturation stages of T cell	TD DN (CD4-CD8-) %T cell	Relative count	0.004	0.013	0.779	0	0
Inflammatory bowel disease	ebi-a-GCST90001575	3427	Maturation stages of T cell	Naive CD4+ %T cell	Relative count	-0.006	0.011	0.598	0	0
Inflammatory bowel disease	ebi-a-GCST90001576	3755	B cell	Transitional %B cell	Relative count	-0.001	0.014	0.922	0.183	0.236
Inflammatory bowel disease	ebi-a-GCST90001577	3754	B cell	Transitional AC	Absolute count	0.008	0.009	0.387	0.252	0.259
Inflammatory bowel disease	ebi-a-GCST90001578	3754	B cell	Transitional %lymphocyte	Relative count	0.004	0.01	0.724	0.614	0.664
Inflammatory bowel disease	ebi-a-GCST90001579	3727	Monocyte	CD14- CD16+ monocyte AC	Absolute count	0	0.012	0.981	0.003	0.004
Inflammatory bowel disease	ebi-a-GCST90001580	3727	Monocyte	CD14+ CD16+ monocyte AC	Absolute count	0.009	0.012	0.463	0	0
Inflammatory bowel disease	ebi-a-GCST90001581	3727	Monocyte	CD14- CD16- AC	Absolute count	0.019	0.011	0.089	0.001	0
Inflammatory bowel disease	ebi-a-GCST90001582	3727	Monocyte	CD14+ CD16- monocyte AC	Absolute count	0.002	0.012	0.855	0	0
Inflammatory bowel disease	ebi-a-GCST90001583	3727	Monocyte	Monocyte AC	Absolute count	-0.008	0.012	0.509	0	0
Inflammatory bowel disease	ebi-a-GCST90001584	3727	Monocyte	CD14- CD16+ monocyte %monocyte	Relative count	0.014	0.008	0.092	0.269	0.162
Inflammatory bowel disease	ebi-a-GCST90001585	3727	Monocyte	CD14+ CD16+ monocyte %monocyte	Relative count	0.001	0.013	0.911	0	0.001
Inflammatory bowel disease	ebi-a-GCST90001586	3727	Monocyte	CD14+ CD16- monocyte %monocyte	Relative count	-0.015	0.007	0.04	0.156	0.061
Inflammatory bowel disease	ebi-a-GCST90001587	3727	Monocyte	CD16+ monocyte %monocyte	Relative count	0.006	0.013	0.627	0.046	0.056
Inflammatory bowel disease	ebi-a-GCST90001588	3728	TBNK	T/B	Relative count	0.008	0.011	0.503	0.001	0.001
Inflammatory bowel disease	ebi-a-GCST90001589	3728	TBNK	CD4/CD8br	Relative count	0.012	0.016	0.477	0.027	0.03
Inflammatory bowel disease	ebi-a-GCST90001590	3652	TBNK	CD4+ AC	Absolute count	0.013	0.014	0.395	0	0
Inflammatory bowel disease	ebi-a-GCST90001591	3668	TBNK	CD4+ %T cell	Relative count	-0.006	0.013	0.662	0.109	0.133
Inflammatory bowel disease	ebi-a-GCST90001592	3652	TBNK	CD8br AC	Absolute count	0.004	0.01	0.705	0	0
Inflammatory bowel disease	ebi-a-GCST90001593	3668	TBNK	CD8br %T cell	Relative count	0.001	0.014	0.967	0	0
Inflammatory bowel disease	ebi-a-GCST90001594	3652	TBNK	DP (CD4+CD8+) AC	Absolute count	-0.016	0.011	0.192	0.374	0.319
Inflammatory bowel disease	ebi-a-GCST90001595	3668	TBNK	DP (CD4+CD8+) %T cell	Relative count	0.023	0.038	0.569	0.095	0.121
Inflammatory bowel disease	ebi-a-GCST90001596	3652	TBNK	CD8dim AC	Absolute count	0.007	0.008	0.383	0.848	0.851
Inflammatory bowel disease	ebi-a-GCST90001597	3668	TBNK	CD8dim %T cell	Relative count	-0.01	0.014	0.511	0.966	0.971
Inflammatory bowel disease	ebi-a-GCST90001598	3652	TBNK	DN (CD4-CD8-) AC	Absolute count	-0.023	0.013	0.106	0.811	0.68
Inflammatory bowel disease	ebi-a-GCST90001599	3668	TBNK	DN (CD4-CD8-) %T cell	Relative count	-0.001	0.011	0.896	0.282	0.344
Inflammatory bowel disease	ebi-a-GCST90001600	3653	TBNK	Leukocyte AC	Absolute count	-0.002	0.033	0.954	0.352	0.447
Inflammatory bowel disease	ebi-a-GCST90001601	3653	TBNK	Lymphocyte AC	Absolute count	0.019	0.014	0.179	0.006	0.002
Inflammatory bowel disease	ebi-a-GCST90001602	3669	TBNK	Lymphocyte %leukocyte	Relative count	-0.01	0.008	0.224	0.32	0.285
Inflammatory bowel disease	ebi-a-GCST90001603	3653	TBNK	T cell AC	Absolute count	0.022	0.018	0.233	0.001	0
Inflammatory bowel disease	ebi-a-GCST90001604	3669	TBNK	T cell %lymphocyte	Relative count	0.039	0.031	0.232	0.002	0.001
Inflammatory bowel disease	ebi-a-GCST90001605	3669	TBNK	T cell %leukocyte	Relative count	0.003	0.012	0.773	0.068	0.093
Inflammatory bowel disease	ebi-a-GCST90001606	3668	TBNK	CD4+ %leukocyte	Relative count	-0.008	0.014	0.602	0.092	0.114
Inflammatory bowel disease	ebi-a-GCST90001607	3668	TBNK	CD8br %leukocyte	Relative count	0.011	0.022	0.637	0.001	0.001
Inflammatory bowel disease	ebi-a-GCST90001608	3668	TBNK	DP (CD4+CD8+) %leukocyte	Relative count	-0.003	0.013	0.801	0.742	0.79
Inflammatory bowel disease	ebi-a-GCST90001609	3652	TBNK	CD4+ CD8dim AC	Absolute count	0.012	0.021	0.572	0	0
Inflammatory bowel disease	ebi-a-GCST90001610	3668	TBNK	CD4+ CD8dim %lymphocyte	Relative count	-0.01	0.026	0.715	0	0
Inflammatory bowel disease	ebi-a-GCST90001611	3668	TBNK	CD4+ CD8dim %leukocyte	Relative count	0.012	0.038	0.749	0	0
Inflammatory bowel disease	ebi-a-GCST90001612	3668	TBNK	CD8dim %leukocyte	Relative count	-0.003	0.01	0.799	0.306	0.365
Inflammatory bowel disease	ebi-a-GCST90001613	3668	TBNK	DN (CD4-CD8-) %leukocyte	Relative count	-0.001	0.007	0.907	0.382	0.442
Inflammatory bowel disease	ebi-a-GCST90001614	3668	TBNK	CD8br and CD8dim %leukocyte	Relative count	0.005	0.034	0.876	0	0
Inflammatory bowel disease	ebi-a-GCST90001615	3650	TBNK	TCRgd AC	Absolute count	0.029	0.014	0.054	0.093	0.031
Inflammatory bowel disease	ebi-a-GCST90001616	3666	TBNK	TCRgd %T cell	Relative count	0.002	0.008	0.859	0.43	0.506
Inflammatory bowel disease	ebi-a-GCST90001617	3666	TBNK	TCRgd %lymphocyte	Relative count	0.01	0.007	0.173	0.444	0.375
Inflammatory bowel disease	ebi-a-GCST90001618	3580	TBNK	HLA DR+ T cell AC	Absolute count	0.002	0.011	0.864	0	0
Inflammatory bowel disease	ebi-a-GCST90001619	3596	TBNK	HLA DR+ T cell%T cell	Relative count	0.003	0.009	0.716	0	0
Inflammatory bowel disease	ebi-a-GCST90001620	3596	TBNK	HLA DR+ T cell%lymphocyte	Relative count	-0.012	0.01	0.254	0	0
Inflammatory bowel disease	ebi-a-GCST90001621	3653	TBNK	NKT AC	Absolute count	0.007	0.007	0.325	0.815	0.811
Inflammatory bowel disease	ebi-a-GCST90001622	3669	TBNK	NKT %T cell	Relative count	0.008	0.009	0.344	0.197	0.197
Inflammatory bowel disease	ebi-a-GCST90001623	3669	TBNK	NKT %lymphocyte	Relative count	0.01	0.008	0.203	0.429	0.396
Inflammatory bowel disease	ebi-a-GCST90001624	3579	TBNK	HLA DR+ CD4+ AC	Absolute count	0.012	0.013	0.348	0	0
Inflammatory bowel disease	ebi-a-GCST90001625	3595	TBNK	HLA DR+ CD4+ %T cell	Relative count	0.011	0.009	0.226	0.183	0.157
Inflammatory bowel disease	ebi-a-GCST90001626	3595	TBNK	HLA DR+ CD4+ %lymphocyte	Relative count	-0.006	0.01	0.597	0.102	0.12
Inflammatory bowel disease	ebi-a-GCST90001627	3579	TBNK	HLA DR+ CD8br AC	Absolute count	0.002	0.01	0.853	0	0
Inflammatory bowel disease	ebi-a-GCST90001628	3595	TBNK	HLA DR+ CD8br %T cell	Relative count	0.006	0.01	0.562	0	0
Inflammatory bowel disease	ebi-a-GCST90001629	3595	TBNK	HLA DR+ CD8br %lymphocyte	Relative count	-0.014	0.012	0.235	0	0
Inflammatory bowel disease	ebi-a-GCST90001630	3652	TBNK	CD8br NKT AC	Absolute count	-0.016	0.009	0.079	0.126	0.066
Inflammatory bowel disease	ebi-a-GCST90001631	3668	TBNK	CD8br NKT %T cell	Relative count	-0.009	0.009	0.335	0.218	0.216
Inflammatory bowel disease	ebi-a-GCST90001632	3668	TBNK	CD8br NKT %lymphocyte	Relative count	-0.012	0.009	0.2	0.22	0.186
Inflammatory bowel disease	ebi-a-GCST90001633	3652	TBNK	CD8dim NKT AC	Absolute count	0.004	0.011	0.714	0.036	0.044
Inflammatory bowel disease	ebi-a-GCST90001634	3668	TBNK	CD8dim NKT %T cell	Relative count	0.01	0.013	0.459	0.05	0.054
Inflammatory bowel disease	ebi-a-GCST90001635	3668	TBNK	CD8dim NKT %lymphocyte	Relative count	0.005	0.012	0.64	0.088	0.102
Inflammatory bowel disease	ebi-a-GCST90001636	3652	TBNK	DN (CD4-CD8-) NKT AC	Absolute count	0.048	0.047	0.353	0.177	0.16
Inflammatory bowel disease	ebi-a-GCST90001637	3668	TBNK	DN (CD4-CD8-) NKT %T cell	Relative count	-0.011	0.01	0.297	0.381	0.375
Inflammatory bowel disease	ebi-a-GCST90001638	3668	TBNK	DN (CD4-CD8-) NKT %lymphocyte	Relative count	-0.012	0.012	0.333	0.135	0.133
Inflammatory bowel disease	ebi-a-GCST90001639	3653	TBNK	CD3- lymphocyte AC	Absolute count	0	0.016	0.98	0.003	0.005
Inflammatory bowel disease	ebi-a-GCST90001640	3669	TBNK	CD3- lymphocyte %lymphocyte	Relative count	-0.063	0.061	0.379	0.045	0.028
Inflammatory bowel disease	ebi-a-GCST90001641	3669	TBNK	CD3- lymphocyte %leukocyte	Relative count	0.009	0.01	0.351	0.767	0.763
Inflammatory bowel disease	ebi-a-GCST90001642	3653	TBNK	B cell AC	Absolute count	0.008	0.01	0.434	0.001	0.001
Inflammatory bowel disease	ebi-a-GCST90001643	3669	TBNK	B cell % CD3- lymphocyte	Relative count	0.022	0.008	0.013	0.082	0.01
Inflammatory bowel disease	ebi-a-GCST90001644	3669	TBNK	B cell %lymphocyte	Relative count	0	0.01	0.995	0.009	0.012
Inflammatory bowel disease	ebi-a-GCST90001645	3653	TBNK	NK AC	Absolute count	0.006	0.015	0.676	0	0
Inflammatory bowel disease	ebi-a-GCST90001646	3669	TBNK	NK %CD3- lymphocyte	Relative count	-0.032	0.009	0.001	0.212	0.007
Inflammatory bowel disease	ebi-a-GCST90001647	3669	TBNK	NK %lymphocyte	Relative count	-0.008	0.011	0.479	0	0.001
Inflammatory bowel disease	ebi-a-GCST90001648	3580	TBNK	HLA DR+ NK AC	Absolute count	-0.005	0.011	0.628	0.072	0.084
Inflammatory bowel disease	ebi-a-GCST90001649	3596	TBNK	HLA DR+ NK %NK	Relative count	0.004	0.01	0.673	0.004	0.005
Inflammatory bowel disease	ebi-a-GCST90001650	3596	TBNK	HLA DR+ NK %CD3- lymphocyte	Relative count	0.002	0.01	0.855	0.011	0.014
Inflammatory bowel disease	ebi-a-GCST90001651	3653	TBNK	Granulocyte AC	Absolute count	-0.005	0.01	0.623	0.029	0.035
Inflammatory bowel disease	ebi-a-GCST90001652	3669	TBNK	Granulocyte %leukocyte	Relative count	-0.001	0.009	0.872	0.328	0.383
Inflammatory bowel disease	ebi-a-GCST90001653	3440	Treg	CD28- DN (CD4-CD8-) %DN	Relative count	0.003	0.008	0.743	0.079	0.097
Inflammatory bowel disease	ebi-a-GCST90001654	3408	Treg	CD28- DN (CD4-CD8-) AC	Absolute count	0.013	0.008	0.117	0.289	0.217
Inflammatory bowel disease	ebi-a-GCST90001655	3440	Treg	CD28+ DN (CD4-CD8-) %T cell	Relative count	-0.021	0.011	0.062	0.025	0.006
Inflammatory bowel disease	ebi-a-GCST90001656	3440	Treg	CD28+ DN (CD4-CD8-) %DN	Relative count	-0.003	0.008	0.743	0.079	0.097
Inflammatory bowel disease	ebi-a-GCST90001657	3408	Treg	CD28+ DN (CD4-CD8-) AC	Absolute count	0.009	0.012	0.483	0.551	0.591
Inflammatory bowel disease	ebi-a-GCST90001658	3440	Treg	CD39+ CD4+ %T cell	Relative count	0.004	0.005	0.469	0.048	0.051
Inflammatory bowel disease	ebi-a-GCST90001659	3440	Treg	CD39+ CD4+ %CD4+	Relative count	0.003	0.007	0.646	0.058	0.064
Inflammatory bowel disease	ebi-a-GCST90001660	3408	Treg	CD39+ CD4+ AC	Absolute count	0.011	0.005	0.051	0.37	0.298
Inflammatory bowel disease	ebi-a-GCST90001661	3440	Treg	CD28- CD8dim %T cell	Relative count	0	0.009	0.99	0.209	0.255
Inflammatory bowel disease	ebi-a-GCST90001662	3440	Treg	CD28- CD8dim %CD8dim	Relative count	-0.003	0.009	0.753	0.306	0.371
Inflammatory bowel disease	ebi-a-GCST90001663	3408	Treg	CD28- CD8dim AC	Absolute count	-0.002	0.008	0.84	0.53	0.585
Inflammatory bowel disease	ebi-a-GCST90001664	3440	Treg	CD28+ CD45RA+ CD8dim %T cell	Relative count	0.004	0.008	0.592	0	0
Inflammatory bowel disease	ebi-a-GCST90001665	3440	Treg	CD28+ CD45RA+ CD8dim %CD8dim	Relative count	0.001	0.009	0.923	0	0
Inflammatory bowel disease	ebi-a-GCST90001666	3408	Treg	CD28+ CD45RA+ CD8dim AC	Absolute count	-0.001	0.007	0.931	0.004	0.005
Inflammatory bowel disease	ebi-a-GCST90001667	3440	Treg	CD28+ CD45RA- CD8dim %T cell	Relative count	-0.011	0.01	0.242	0.001	0.001
Inflammatory bowel disease	ebi-a-GCST90001668	3440	Treg	CD28+ CD45RA- CD8dim %CD8dim	Relative count	-0.006	0.009	0.544	0	0
Inflammatory bowel disease	ebi-a-GCST90001669	3408	Treg	CD28+ CD45RA- CD8dim AC	Absolute count	0.017	0.008	0.052	0.012	0.004
Inflammatory bowel disease	ebi-a-GCST90001670	3440	Treg	CD39+ CD8br %T cell	Relative count	0.004	0.007	0.587	0.103	0.111
Inflammatory bowel disease	ebi-a-GCST90001671	3440	Treg	CD39+ CD8br %CD8br	Relative count	-0.001	0.007	0.884	0.016	0.019
Inflammatory bowel disease	ebi-a-GCST90001672	3408	Treg	CD39+ CD8br AC	Absolute count	0.003	0.006	0.689	0.132	0.145
Inflammatory bowel disease	ebi-a-GCST90001673	3162	Treg	CD28- CD127- CD25++ CD8br %T cell	Relative count	0.014	0.012	0.278	0.189	0.157
Inflammatory bowel disease	ebi-a-GCST90001674	3162	Treg	CD28- CD127- CD25++ CD8br %CD8br	Relative count	0.01	0.011	0.376	0.133	0.133
Inflammatory bowel disease	ebi-a-GCST90001675	3130	Treg	CD28- CD127- CD25++ CD8br AC	Absolute count	0	0.008	0.975	0.036	0.049
Inflammatory bowel disease	ebi-a-GCST90001676	3162	Treg	CD28- CD25++ CD8br %T cell	Relative count	0.028	0.032	0.432	0.023	0.019
Inflammatory bowel disease	ebi-a-GCST90001677	3162	Treg	CD28- CD25++ CD8br %CD8br	Relative count	-0.006	0.012	0.625	0.137	0.163
Inflammatory bowel disease	ebi-a-GCST90001678	3130	Treg	CD28- CD25++ CD8br AC	Absolute count	0.013	0.014	0.361	0	0
Inflammatory bowel disease	ebi-a-GCST90001679	3162	Treg	CD25++ CD8br %T cell	Relative count	-0.023	0.02	0.254	0	0
Inflammatory bowel disease	ebi-a-GCST90001680	3162	Treg	CD25++ CD8br %CD8br	Relative count	-0.002	0.014	0.864	0.001	0.001
Inflammatory bowel disease	ebi-a-GCST90001681	3130	Treg	CD25++ CD8br AC	Absolute count	-0.006	0.014	0.668	0.001	0.002
Inflammatory bowel disease	ebi-a-GCST90001682	3403	Treg	CD127- CD8br %T cell	Relative count	0.033	0.024	0.198	0	0
Inflammatory bowel disease	ebi-a-GCST90001683	3403	Treg	CD127- CD8br %CD8br	Relative count	-0.025	0.024	0.323	0.229	0.215
Inflammatory bowel disease	ebi-a-GCST90001684	3371	Treg	CD127- CD8br AC	Absolute count	0.033	0.028	0.244	0	0
Inflammatory bowel disease	ebi-a-GCST90001685	3440	Treg	CD28- CD8br %T cell	Relative count	-0.002	0.025	0.932	0.128	0.166
Inflammatory bowel disease	ebi-a-GCST90001686	3440	Treg	CD28- CD8br %CD8br	Relative count	-0.004	0.018	0.812	0	0
Inflammatory bowel disease	ebi-a-GCST90001687	3408	Treg	CD28- CD8br AC	Absolute count	-0.018	0.023	0.44	0.007	0.007
Inflammatory bowel disease	ebi-a-GCST90001688	3440	Treg	CD28+ CD45RA+ CD8br %T cell	Relative count	0.001	0.008	0.927	0	0
Inflammatory bowel disease	ebi-a-GCST90001689	3440	Treg	CD28+ CD45RA+ CD8br %CD8br	Relative count	0.001	0.008	0.864	0.002	0.002
Inflammatory bowel disease	ebi-a-GCST90001690	3408	Treg	CD28+ CD45RA+ CD8br AC	Absolute count	0.018	0.006	0.008	0.017	0.002
Inflammatory bowel disease	ebi-a-GCST90001691	3440	Treg	CD28+ CD45RA- CD8br %T cell	Relative count	0.009	0.008	0.267	0	0
Inflammatory bowel disease	ebi-a-GCST90001692	3440	Treg	CD28+ CD45RA- CD8br %CD8br	Relative count	-0.001	0.009	0.891	0	0
Inflammatory bowel disease	ebi-a-GCST90001693	3408	Treg	CD28+ CD45RA- CD8br AC	Absolute count	0.003	0.009	0.74	0	0.001
Inflammatory bowel disease	ebi-a-GCST90001694	3440	Treg	CD28- DN (CD4-CD8-) %T cell	Relative count	0.021	0.011	0.08	0.01	0.003
Inflammatory bowel disease	ebi-a-GCST90001695	3408	Treg	CD45RA- CD28- CD8br AC	Absolute count	0.001	0.004	0.701	0.052	0.055
Inflammatory bowel disease	ebi-a-GCST90001696	3425	Treg	CD45RA- CD28- CD8br %CD8br	Relative count	0.002	0.008	0.831	0	0
Inflammatory bowel disease	ebi-a-GCST90001697	3425	Treg	CD45RA- CD28- CD8br %T cell	Relative count	0.008	0.005	0.153	0	0
Inflammatory bowel disease	ebi-a-GCST90001698	3408	Treg	CD45RA+ CD28- CD8br AC	Absolute count	0.003	0.003	0.175	0	0
Inflammatory bowel disease	ebi-a-GCST90001699	3425	Treg	CD45RA+ CD28- CD8br %CD8br	Relative count	0.004	0.01	0.72	0.002	0.002
Inflammatory bowel disease	ebi-a-GCST90001700	3425	Treg	CD45RA+ CD28- CD8br %T cell	Relative count	0.003	0.006	0.567	0.021	0.023
Inflammatory bowel disease	ebi-a-GCST90001701	3689	B cell	BAFF-R on CD20- CD38-	MFI	-0.011	0.018	0.564	0.37	0.411
Inflammatory bowel disease	ebi-a-GCST90001702	3755	B cell	BAFF-R on CD24+ CD27+	MFI	0.007	0.007	0.315	0	0
Inflammatory bowel disease	ebi-a-GCST90001703	3755	B cell	BAFF-R on IgD+ CD24+	MFI	0.008	0.007	0.234	0	0
Inflammatory bowel disease	ebi-a-GCST90001704	3755	B cell	BAFF-R on IgD+ CD24-	MFI	0.007	0.006	0.297	0	0
Inflammatory bowel disease	ebi-a-GCST90001705	3743	B cell	BAFF-R on IgD+ CD38-	MFI	0.009	0.006	0.131	0	0
Inflammatory bowel disease	ebi-a-GCST90001706	1868	B cell	BAFF-R on IgD+ CD38- naive	MFI	-0.007	0.009	0.452	0.001	0.001
Inflammatory bowel disease	ebi-a-GCST90001707	1868	B cell	BAFF-R on IgD+ CD38- unsw mem	MFI	-0.014	0.009	0.114	0	0
Inflammatory bowel disease	ebi-a-GCST90001708	3754	B cell	BAFF-R on IgD+ CD38br	MFI	-0.006	0.006	0.377	0.001	0.001
Inflammatory bowel disease	ebi-a-GCST90001709	3755	B cell	BAFF-R on IgD+ CD38dim	MFI	0.008	0.006	0.21	0	0
Inflammatory bowel disease	ebi-a-GCST90001710	3755	B cell	BAFF-R on IgD- CD24-	MFI	0.01	0.006	0.12	0	0
Inflammatory bowel disease	ebi-a-GCST90001711	3755	B cell	BAFF-R on IgD- CD27-	MFI	0.009	0.006	0.154	0.001	0.001
Inflammatory bowel disease	ebi-a-GCST90001712	3755	B cell	BAFF-R on IgD- CD38-	MFI	0.006	0.006	0.368	0	0
Inflammatory bowel disease	ebi-a-GCST90001713	3757	B cell	BAFF-R on IgD- CD38br	MFI	0.005	0.015	0.738	0	0.001
Inflammatory bowel disease	ebi-a-GCST90001714	3755	B cell	BAFF-R on IgD- CD38dim	MFI	0.022	0.014	0.251	0.641	0.329
Inflammatory bowel disease	ebi-a-GCST90001715	3755	B cell	BAFF-R on memory B cell	MFI	0.006	0.007	0.402	0	0
Inflammatory bowel disease	ebi-a-GCST90001716	3755	B cell	BAFF-R on naive-mature B cell	MFI	0.008	0.006	0.186	0.002	0.002
Inflammatory bowel disease	ebi-a-GCST90001717	3755	B cell	BAFF-R on unsw mem	MFI	0.006	0.006	0.364	0	0
Inflammatory bowel disease	ebi-a-GCST90001718	3755	B cell	BAFF-R on sw mem	MFI	0.007	0.006	0.256	0	0
Inflammatory bowel disease	ebi-a-GCST90001719	3756	B cell	BAFF-R on IgD+	MFI	0.006	0.006	0.343	0	0
Inflammatory bowel disease	ebi-a-GCST90001720	3753	B cell	BAFF-R on transitional	MFI	-0.006	0.006	0.388	0.001	0.001
Inflammatory bowel disease	ebi-a-GCST90001721	3754	B cell	CD19 on CD20-	MFI	-0.002	0.011	0.889	0.005	0.007
Inflammatory bowel disease	ebi-a-GCST90001722	3692	B cell	CD19 on CD20- CD38-	MFI	0	0.012	0.973	0.177	0.225
Inflammatory bowel disease	ebi-a-GCST90001723	3754	B cell	CD19 on CD24+ CD27+	MFI	-0.009	0.013	0.481	0	0
Inflammatory bowel disease	ebi-a-GCST90001724	3754	B cell	CD19 on IgD+ CD24+	MFI	-0.016	0.01	0.124	0	0
Inflammatory bowel disease	ebi-a-GCST90001725	3754	B cell	CD19 on IgD+ CD24-	MFI	-0.001	0.009	0.924	0.028	0.038
Inflammatory bowel disease	ebi-a-GCST90001726	3743	B cell	CD19 on IgD+ CD38-	MFI	-0.002	0.008	0.842	0.093	0.116
Inflammatory bowel disease	ebi-a-GCST90001727	1861	B cell	CD19 on IgD+ CD38- naive	MFI	0.003	0.013	0.811	0	0
Inflammatory bowel disease	ebi-a-GCST90001728	1864	B cell	CD19 on IgD+ CD38- unsw mem	MFI	0.012	0.015	0.43	0.158	0.168
Inflammatory bowel disease	ebi-a-GCST90001729	3755	B cell	CD19 on IgD+ CD38br	MFI	-0.003	0.011	0.774	0.354	0.404
Inflammatory bowel disease	ebi-a-GCST90001730	3755	B cell	CD19 on IgD+ CD38dim	MFI	0.006	0.009	0.553	0.001	0.002
Inflammatory bowel disease	ebi-a-GCST90001731	3753	B cell	CD19 on IgD- CD24-	MFI	-0.015	0.012	0.217	0.013	0.008
Inflammatory bowel disease	ebi-a-GCST90001732	3754	B cell	CD19 on IgD- CD27-	MFI	0.007	0.012	0.556	0.136	0.156
Inflammatory bowel disease	ebi-a-GCST90001733	3755	B cell	CD19 on IgD- CD38-	MFI	-0.023	0.017	0.192	0	0
Inflammatory bowel disease	ebi-a-GCST90001734	3756	B cell	CD19 on IgD- CD38br	MFI	0	0.011	1	0.815	0.864
Inflammatory bowel disease	ebi-a-GCST90001735	3755	B cell	CD19 on IgD- CD38dim	MFI	-0.012	0.019	0.528	0	0
Inflammatory bowel disease	ebi-a-GCST90001736	3755	B cell	CD19 on memory B cell	MFI	-0.009	0.018	0.628	0	0
Inflammatory bowel disease	ebi-a-GCST90001737	3751	B cell	CD19 on naive-mature B cell	MFI	0.003	0.008	0.745	0.207	0.243
Inflammatory bowel disease	ebi-a-GCST90001738	3754	B cell	CD19 on unsw mem	MFI	-0.025	0.02	0.223	0	0
Inflammatory bowel disease	ebi-a-GCST90001739	3755	B cell	CD19 on PB/PC	MFI	-0.005	0.012	0.677	0.3	0.348
Inflammatory bowel disease	ebi-a-GCST90001740	3755	B cell	CD19 on sw mem	MFI	-0.029	0.021	0.185	0	0
Inflammatory bowel disease	ebi-a-GCST90001741	3756	B cell	CD19 on IgD+	MFI	0.002	0.009	0.836	0.171	0.21
Inflammatory bowel disease	ebi-a-GCST90001742	3755	B cell	CD19 on transitional	MFI	-0.007	0.009	0.425	0.179	0.188
Inflammatory bowel disease	ebi-a-GCST90001743	3758	B cell	CD20 on B cell	MFI	0.001	0.015	0.943	0	0
Inflammatory bowel disease	ebi-a-GCST90001744	3703	B cell	CD20 on CD20- CD38-	MFI	-0.013	0.014	0.375	0.123	0.123
Inflammatory bowel disease	ebi-a-GCST90001745	3755	B cell	CD20 on CD24+ CD27+	MFI	0.016	0.013	0.249	0	0
Inflammatory bowel disease	ebi-a-GCST90001746	3755	B cell	CD20 on IgD+ CD24+	MFI	0.019	0.014	0.178	0.002	0.001
Inflammatory bowel disease	ebi-a-GCST90001747	3755	B cell	CD20 on IgD+ CD24-	MFI	-0.009	0.011	0.428	0	0
Inflammatory bowel disease	ebi-a-GCST90001748	3743	B cell	CD20 on IgD+ CD38-	MFI	0.027	0.015	0.09	0.005	0.002
Inflammatory bowel disease	ebi-a-GCST90001749	1865	B cell	CD20 on IgD+ CD38- naive	MFI	0.01	0.029	0.725	0	0
Inflammatory bowel disease	ebi-a-GCST90001750	1867	B cell	CD20 on IgD+ CD38- unsw mem	MFI	-0.014	0.019	0.454	0.081	0.087
Inflammatory bowel disease	ebi-a-GCST90001751	3755	B cell	CD20 on IgD+ CD38br	MFI	-0.007	0.009	0.435	0.037	0.04
Inflammatory bowel disease	ebi-a-GCST90001752	3755	B cell	CD20 on IgD+ CD38dim	MFI	-0.007	0.01	0.508	0	0
Inflammatory bowel disease	ebi-a-GCST90001753	3755	B cell	CD20 on IgD- CD24-	MFI	0.002	0.009	0.846	0	0
Inflammatory bowel disease	ebi-a-GCST90001754	3755	B cell	CD20 on IgD- CD27-	MFI	0.005	0.022	0.836	0	0
Inflammatory bowel disease	ebi-a-GCST90001755	3755	B cell	CD20 on IgD- CD38-	MFI	0.021	0.016	0.187	0	0
Inflammatory bowel disease	ebi-a-GCST90001756	3757	B cell	CD20 on IgD- CD38br	MFI	-0.018	0.009	0.07	0.628	0.371
Inflammatory bowel disease	ebi-a-GCST90001757	3755	B cell	CD20 on IgD- CD38dim	MFI	0.01	0.007	0.183	0	0
Inflammatory bowel disease	ebi-a-GCST90001758	3755	B cell	CD20 on memory B cell	MFI	0.012	0.019	0.522	0	0
Inflammatory bowel disease	ebi-a-GCST90001759	3755	B cell	CD20 on naive-mature B cell	MFI	0.013	0.009	0.151	0	0
Inflammatory bowel disease	ebi-a-GCST90001760	3755	B cell	CD20 on unsw mem	MFI	0.036	0.018	0.053	0	0
Inflammatory bowel disease	ebi-a-GCST90001761	3755	B cell	CD20 on sw mem	MFI	0.017	0.015	0.257	0	0
Inflammatory bowel disease	ebi-a-GCST90001762	3756	B cell	CD20 on IgD+	MFI	0.008	0.018	0.668	0	0
Inflammatory bowel disease	ebi-a-GCST90001763	3755	B cell	CD20 on transitional	MFI	0.007	0.011	0.555	0.003	0.003
Inflammatory bowel disease	ebi-a-GCST90001764	3752	B cell	CD24 on CD24+ CD27+	MFI	NA	NA	NA	NA	0.139
Inflammatory bowel disease	ebi-a-GCST90001765	3753	B cell	CD24 on IgD+ CD24+	MFI	0.019	0.007	0.007	0.529	0.176
Inflammatory bowel disease	ebi-a-GCST90001766	3736	B cell	CD24 on IgD+ CD38-	MFI	-0.003	0.01	0.792	0.133	0.166
Inflammatory bowel disease	ebi-a-GCST90001767	1863	B cell	CD24 on IgD+ CD38- unsw mem	MFI	0.03	0.019	0.14	0	0
Inflammatory bowel disease	ebi-a-GCST90001768	3753	B cell	CD24 on IgD+ CD38br	MFI	0.001	0.009	0.916	0.556	0.618
Inflammatory bowel disease	ebi-a-GCST90001769	3746	B cell	CD24 on IgD- CD38-	MFI	0.001	0.008	0.912	0.3	0.347
Inflammatory bowel disease	ebi-a-GCST90001770	3747	B cell	CD24 on IgD- CD38dim	MFI	-0.013	0.016	0.459	0.895	0.88
Inflammatory bowel disease	ebi-a-GCST90001771	3751	B cell	CD24 on memory B cell	MFI	0.016	0.008	0.048	0.093	0.037
Inflammatory bowel disease	ebi-a-GCST90001772	3753	B cell	CD24 on unsw mem	MFI	-0.006	0.008	0.455	0.246	0.263
Inflammatory bowel disease	ebi-a-GCST90001773	3750	B cell	CD24 on sw mem	MFI	0.013	0.006	0.026	0.054	0.016
Inflammatory bowel disease	ebi-a-GCST90001774	3754	B cell	CD24 on transitional	MFI	0	0.014	0.979	0.17	0.214
Inflammatory bowel disease	ebi-a-GCST90001775	3758	B cell	CD25 on B cell	MFI	0	0.009	0.99	0.041	0.055
Inflammatory bowel disease	ebi-a-GCST90001776	3600	B cell	CD25 on CD20- CD38-	MFI	0.008	0.012	0.519	0.025	0.03
Inflammatory bowel disease	ebi-a-GCST90001777	3755	B cell	CD25 on CD24+ CD27+	MFI	-0.013	0.007	0.06	0.063	0.025
Inflammatory bowel disease	ebi-a-GCST90001778	3755	B cell	CD25 on IgD+ CD24+	MFI	-0.013	0.008	0.085	0.16	0.095
Inflammatory bowel disease	ebi-a-GCST90001779	3755	B cell	CD25 on IgD+ CD24-	MFI	-0.007	0.008	0.36	0.015	0.015
Inflammatory bowel disease	ebi-a-GCST90001780	3740	B cell	CD25 on IgD+ CD38-	MFI	0.003	0.01	0.807	0	0.001
Inflammatory bowel disease	ebi-a-GCST90001781	1866	B cell	CD25 on IgD+ CD38- naive	MFI	0.012	0.011	0.259	0.212	0.192
Inflammatory bowel disease	ebi-a-GCST90001782	1868	B cell	CD25 on IgD+ CD38- unsw mem	MFI	-0.013	0.01	0.189	0.08	0.056
Inflammatory bowel disease	ebi-a-GCST90001783	3754	B cell	CD25 on IgD+ CD38br	MFI	0.008	0.018	0.671	0.077	0.099
Inflammatory bowel disease	ebi-a-GCST90001784	3755	B cell	CD25 on IgD+ CD38dim	MFI	-0.007	0.008	0.382	0.005	0.005
Inflammatory bowel disease	ebi-a-GCST90001785	3746	B cell	CD25 on IgD- CD24-	MFI	-0.002	0.011	0.887	0	0
Inflammatory bowel disease	ebi-a-GCST90001786	3749	B cell	CD25 on IgD- CD27-	MFI	-0.005	0.023	0.849	0	0
Inflammatory bowel disease	ebi-a-GCST90001787	3755	B cell	CD25 on IgD- CD38-	MFI	-0.002	0.01	0.852	0.019	0.026
Inflammatory bowel disease	ebi-a-GCST90001788	3754	B cell	CD25 on IgD- CD38br	MFI	-0.01	0.012	0.389	0.309	0.32
Inflammatory bowel disease	ebi-a-GCST90001789	3755	B cell	CD25 on IgD- CD38dim	MFI	0.007	0.012	0.532	0.01	0.012
Inflammatory bowel disease	ebi-a-GCST90001790	3755	B cell	CD25 on memory B cell	MFI	0	0.009	0.978	0.055	0.071
Inflammatory bowel disease	ebi-a-GCST90001791	3755	B cell	CD25 on naive-mature B cell	MFI	-0.002	0.008	0.806	0.083	0.102
Inflammatory bowel disease	ebi-a-GCST90001792	3755	B cell	CD25 on unsw mem	MFI	-0.006	0.008	0.444	0.26	0.278
Inflammatory bowel disease	ebi-a-GCST90001793	3755	B cell	CD25 on sw mem	MFI	0.004	0.008	0.626	0.021	0.026
Inflammatory bowel disease	ebi-a-GCST90001794	3756	B cell	CD25 on IgD+	MFI	0	0.008	1	0.062	0.08
Inflammatory bowel disease	ebi-a-GCST90001795	3755	B cell	CD25 on transitional	MFI	0.008	0.009	0.381	0.601	0.611
Inflammatory bowel disease	ebi-a-GCST90001796	3732	B cell	CD27 on CD20-	MFI	0.03	0.011	0.024	0.611	0.173
Inflammatory bowel disease	ebi-a-GCST90001797	3689	B cell	CD27 on CD20- CD38-	MFI	0.018	0.011	0.121	0.002	0
Inflammatory bowel disease	ebi-a-GCST90001798	3755	B cell	CD27 on CD24+ CD27+	MFI	-0.003	0.012	0.811	0	0
Inflammatory bowel disease	ebi-a-GCST90001799	1869	B cell	CD27 on T cell	MFI	0.011	0.013	0.44	0.334	0.355
Inflammatory bowel disease	ebi-a-GCST90001800	3754	B cell	CD27 on IgD+ CD24+	MFI	0.004	0.009	0.652	0	0
Inflammatory bowel disease	ebi-a-GCST90001801	1867	B cell	CD27 on IgD+ CD38- unsw mem	MFI	-0.009	0.011	0.407	0.006	0.007
Inflammatory bowel disease	ebi-a-GCST90001802	3755	B cell	CD27 on IgD- CD38-	MFI	-0.018	0.013	0.164	0	0
Inflammatory bowel disease	ebi-a-GCST90001803	3740	B cell	CD27 on IgD- CD38br	MFI	0.027	0.043	0.538	0	0
Inflammatory bowel disease	ebi-a-GCST90001804	3755	B cell	CD27 on IgD- CD38dim	MFI	-0.018	0.009	0.057	0	0
Inflammatory bowel disease	ebi-a-GCST90001805	3755	B cell	CD27 on memory B cell	MFI	-0.004	0.012	0.768	0	0
Inflammatory bowel disease	ebi-a-GCST90001806	3754	B cell	CD27 on unsw mem	MFI	0.002	0.012	0.843	0	0.001
Inflammatory bowel disease	ebi-a-GCST90001807	3749	B cell	CD27 on PB/PC	MFI	0.007	0.01	0.522	0.055	0.063
Inflammatory bowel disease	ebi-a-GCST90001808	3755	B cell	CD27 on sw mem	MFI	-0.004	0.011	0.747	0.001	0.001
Inflammatory bowel disease	ebi-a-GCST90001809	3728	B cell	CD38 on CD20-	MFI	0.019	0.019	0.337	0	0
Inflammatory bowel disease	ebi-a-GCST90001810	1865	B cell	CD38 on CD3- CD19-	MFI	-0.001	0.012	0.908	0.875	0.909
Inflammatory bowel disease	ebi-a-GCST90001811	3754	B cell	CD38 on IgD+ CD24-	MFI	-0.015	0.01	0.162	0.563	0.48
Inflammatory bowel disease	ebi-a-GCST90001812	3750	B cell	CD38 on IgD+ CD38br	MFI	0.001	0.013	0.942	0.09	0.116
Inflammatory bowel disease	ebi-a-GCST90001813	3752	B cell	CD38 on IgD+ CD38dim	MFI	-0.013	0.009	0.189	0.797	0.758
Inflammatory bowel disease	ebi-a-GCST90001814	3742	B cell	CD38 on IgD- CD38br	MFI	-0.003	0.01	0.757	0.108	0.142
Inflammatory bowel disease	ebi-a-GCST90001815	3755	B cell	CD38 on IgD- CD38dim	MFI	0.005	0.01	0.596	0.064	0.077
Inflammatory bowel disease	ebi-a-GCST90001816	3754	B cell	CD38 on naive-mature B cell	MFI	-0.006	0.008	0.474	0.817	0.833
Inflammatory bowel disease	ebi-a-GCST90001817	3753	B cell	CD38 on PB/PC	MFI	0.005	0.021	0.804	0.012	0.019
Inflammatory bowel disease	ebi-a-GCST90001818	3756	B cell	CD38 on IgD+	MFI	0.003	0.022	0.89	0.035	0.052
Inflammatory bowel disease	ebi-a-GCST90001819	3755	B cell	CD38 on transitional	MFI	-0.014	0.01	0.15	0.551	0.484
Inflammatory bowel disease	ebi-a-GCST90001820	3754	B cell	IgD on IgD+ CD24+	MFI	0.019	0.016	0.248	0	0
Inflammatory bowel disease	ebi-a-GCST90001821	3754	B cell	IgD on IgD+ CD24-	MFI	-0.005	0.016	0.75	0	0
Inflammatory bowel disease	ebi-a-GCST90001822	3740	B cell	IgD on IgD+ CD38-	MFI	0.002	0.013	0.866	0	0
Inflammatory bowel disease	ebi-a-GCST90001823	1865	B cell	IgD on IgD+ CD38- unsw mem	MFI	-0.011	0.034	0.748	0	0
Inflammatory bowel disease	ebi-a-GCST90001824	3754	B cell	IgD on IgD+ CD38br	MFI	0.016	0.015	0.292	0.006	0.005
Inflammatory bowel disease	ebi-a-GCST90001825	3754	B cell	IgD on IgD+ CD38dim	MFI	0.005	0.014	0.746	0	0
Inflammatory bowel disease	ebi-a-GCST90001826	3731	B cell	IgD on unsw mem	MFI	0.029	0.019	0.141	0	0
Inflammatory bowel disease	ebi-a-GCST90001827	3755	B cell	IgD on IgD+	MFI	-0.018	0.02	0.392	0.002	0.002
Inflammatory bowel disease	ebi-a-GCST90001828	3755	B cell	IgD on transitional	MFI	0.006	0.011	0.586	0.049	0.058
Inflammatory bowel disease	ebi-a-GCST90001829	3758	B cell	BAFF-R on B cell	MFI	0.008	0.006	0.211	0.002	0.002
Inflammatory bowel disease	ebi-a-GCST90001830	3746	B cell	BAFF-R on CD20-	MFI	0.03	0.028	0.302	0.001	0.001
Inflammatory bowel disease	ebi-a-GCST90001831	2872	cDC	CD62L on CD62L+ myeloid DC	MFI	0.002	0.015	0.908	0.263	0.327
Inflammatory bowel disease	ebi-a-GCST90001832	2872	cDC	CD62L on CD62L+ plasmacytoid DC	MFI	-0.017	0.009	0.085	0.201	0.103
Inflammatory bowel disease	ebi-a-GCST90001833	2871	cDC	CD62L on CD62L+ DC	MFI	-0.027	0.01	0.015	0.321	0.092
Inflammatory bowel disease	ebi-a-GCST90001834	2848	cDC	CD62L on monocyte	MFI	0.005	0.007	0.505	0.545	0.576
Inflammatory bowel disease	ebi-a-GCST90001835	2849	cDC	CD62L on granulocyte	MFI	-0.007	0.024	0.775	0	0
Inflammatory bowel disease	ebi-a-GCST90001836	1465	Myeloid cell	CD66b on CD66b++ myeloid cell	MFI	-0.006	0.01	0.598	0.825	0.853
Inflammatory bowel disease	ebi-a-GCST90001837	1244	Myeloid cell	CD66b on Gr MDSC	MFI	-0.014	0.015	0.376	0.955	0.95
Inflammatory bowel disease	ebi-a-GCST90001838	2910	Maturation stages of T cell	CD3 on naive CD8br	MFI	0.001	0.008	0.858	0.394	0.439
Inflammatory bowel disease	ebi-a-GCST90001839	2912	Maturation stages of T cell	CD3 on EM CD8br	MFI	0.001	0.011	0.905	0.071	0.091
Inflammatory bowel disease	ebi-a-GCST90001840	2911	Maturation stages of T cell	CD3 on TD CD8br	MFI	-0.001	0.014	0.933	0.014	0.02
Inflammatory bowel disease	ebi-a-GCST90001841	2912	Maturation stages of T cell	CD3 on CM CD4+	MFI	-0.007	0.008	0.392	0.179	0.184
Inflammatory bowel disease	ebi-a-GCST90001842	2910	Maturation stages of T cell	CD3 on Naive CD4+	MFI	-0.001	0.006	0.928	0.299	0.333
Inflammatory bowel disease	ebi-a-GCST90001843	2912	Maturation stages of T cell	CD3 on EM CD4+	MFI	0.001	0.009	0.924	0.376	0.429
Inflammatory bowel disease	ebi-a-GCST90001844	2903	Maturation stages of T cell	CD3 on TD CD4+	MFI	-0.002	0.009	0.805	0.138	0.169
Inflammatory bowel disease	ebi-a-GCST90001845	2911	Maturation stages of T cell	CD3 on CD45RA- CD4+	MFI	-0.01	0.008	0.194	0.504	0.469
Inflammatory bowel disease	ebi-a-GCST90001846	2910	Maturation stages of T cell	CD3 on CM CD8br	MFI	0.021	0.01	0.052	0.527	0.356
Inflammatory bowel disease	ebi-a-GCST90001847	3060	TBNK	CD3 on HLA DR+ T cell	MFI	0.019	0.008	0.03	0.014	0.002
Inflammatory bowel disease	ebi-a-GCST90001848	3113	TBNK	CD3 on NKT	MFI	-0.028	0.016	0.097	0.03	0.008
Inflammatory bowel disease	ebi-a-GCST90001849	3060	TBNK	CD3 on HLA DR+ CD4+	MFI	0.01	0.012	0.437	0.002	0.002
Inflammatory bowel disease	ebi-a-GCST90001850	3060	TBNK	CD3 on HLA DR+ CD8br	MFI	0.021	0.014	0.155	0.03	0.017
Inflammatory bowel disease	ebi-a-GCST90001851	2919	Treg	CD3 on T cell	MFI	-0.009	0.007	0.156	0.659	0.609
Inflammatory bowel disease	ebi-a-GCST90001852	2649	Treg	CD3 on CD39+ resting Treg	MFI	-0.006	0.013	0.637	0.065	0.081
Inflammatory bowel disease	ebi-a-GCST90001853	2919	Treg	CD3 on activated Treg	MFI	0	0.007	0.982	0.897	0.915
Inflammatory bowel disease	ebi-a-GCST90001854	2919	Treg	CD3 on CD39+ activated Treg	MFI	-0.002	0.007	0.823	0.555	0.594
Inflammatory bowel disease	ebi-a-GCST90001855	2919	Treg	CD3 on secreting Treg	MFI	-0.002	0.008	0.854	0.297	0.337
Inflammatory bowel disease	ebi-a-GCST90001856	2919	Treg	CD3 on CD39+ secreting Treg	MFI	-0.003	0.01	0.738	0.03	0.037
Inflammatory bowel disease	ebi-a-GCST90001857	2919	Treg	CD3 on activated & secreting Treg	MFI	0.002	0.007	0.749	0.804	0.83
Inflammatory bowel disease	ebi-a-GCST90001858	2919	Treg	CD3 on CD45RA+ CD4+	MFI	-0.005	0.007	0.528	0.008	0.01
Inflammatory bowel disease	ebi-a-GCST90001859	2918	Treg	CD3 on CD8br	MFI	-0.01	0.009	0.306	0.017	0.015
Inflammatory bowel disease	ebi-a-GCST90001860	2919	Treg	CD3 on CD39+ CD4+	MFI	-0.008	0.008	0.321	0.5	0.5
Inflammatory bowel disease	ebi-a-GCST90001861	2919	Treg	CD3 on CD28+ CD4+	MFI	-0.004	0.01	0.651	0.296	0.33
Inflammatory bowel disease	ebi-a-GCST90001862	2918	Treg	CD3 on CD28+ DN (CD4-CD8-)	MFI	-0.012	0.013	0.368	0.046	0.044
Inflammatory bowel disease	ebi-a-GCST90001863	2919	Treg	CD3 on CD28+ CD45RA- CD8br	MFI	-0.008	0.01	0.458	0.782	0.797
Inflammatory bowel disease	ebi-a-GCST90001864	2919	Treg	CD3 on CD28+ CD45RA+ CD8br	MFI	-0.008	0.008	0.336	0.674	0.674
Inflammatory bowel disease	ebi-a-GCST90001865	2919	Treg	CD3 on CD28- CD8br	MFI	0.007	0.013	0.619	0.659	0.713
Inflammatory bowel disease	ebi-a-GCST90001866	2914	Treg	CD3 on CD39+ CD8br	MFI	-0.018	0.02	0.374	0.002	0.002
Inflammatory bowel disease	ebi-a-GCST90001867	2919	Treg	CD3 on CD4+	MFI	0.002	0.009	0.85	0.054	0.066
Inflammatory bowel disease	ebi-a-GCST90001868	2919	Treg	CD3 on CD4 Treg	MFI	0	0.008	0.976	0.674	0.718
Inflammatory bowel disease	ebi-a-GCST90001869	2918	Treg	CD3 on resting Treg	MFI	-0.004	0.008	0.611	0.042	0.047
Inflammatory bowel disease	ebi-a-GCST90001870	1634	Myeloid cell	CD34 on HSC	MFI	0	0.009	0.966	0.916	0.945
Inflammatory bowel disease	ebi-a-GCST90001871	1247	Maturation stages of T cell	HVEM on T cell	MFI	-0.025	0.011	0.032	0.065	0.014
Inflammatory bowel disease	ebi-a-GCST90001872	1247	Maturation stages of T cell	HVEM on naive CD8br	MFI	-0.002	0.01	0.849	0.582	0.651
Inflammatory bowel disease	ebi-a-GCST90001873	1247	Maturation stages of T cell	HVEM on EM CD8br	MFI	-0.013	0.012	0.279	0.192	0.171
Inflammatory bowel disease	ebi-a-GCST90001874	1247	Maturation stages of T cell	HVEM on TD CD8br	MFI	0.007	0.008	0.368	0.641	0.647
Inflammatory bowel disease	ebi-a-GCST90001875	1247	Maturation stages of T cell	HVEM on CD4+	MFI	-0.028	0.016	0.1	0	0
Inflammatory bowel disease	ebi-a-GCST90001876	1247	Maturation stages of T cell	HVEM on CM CD4+	MFI	-0.028	0.019	0.165	0	0
Inflammatory bowel disease	ebi-a-GCST90001877	1247	Maturation stages of T cell	HVEM on naive CD4+	MFI	-0.028	0.018	0.14	0	0
Inflammatory bowel disease	ebi-a-GCST90001878	1247	Maturation stages of T cell	HVEM on EM CD4+	MFI	-0.015	0.015	0.351	0.104	0.102
Inflammatory bowel disease	ebi-a-GCST90001879	1245	Maturation stages of T cell	HVEM on TD CD4+	MFI	0.001	0.008	0.923	0.43	0.49
Inflammatory bowel disease	ebi-a-GCST90001880	1247	Maturation stages of T cell	HVEM on CD45RA- CD4+	MFI	-0.022	0.017	0.211	0	0
Inflammatory bowel disease	ebi-a-GCST90001881	1247	Maturation stages of T cell	HVEM on CD8br	MFI	-0.009	0.012	0.438	0.612	0.635
Inflammatory bowel disease	ebi-a-GCST90001882	1247	Maturation stages of T cell	HVEM on CM CD8br	MFI	0.019	0.013	0.146	0.108	0.06
Inflammatory bowel disease	ebi-a-GCST90001883	3113	TBNK	CD16-CD56 on NKT	MFI	0.008	0.009	0.343	0.416	0.42
Inflammatory bowel disease	ebi-a-GCST90001884	3113	TBNK	CD16-CD56 on NK	MFI	-0.005	0.011	0.641	0	0
Inflammatory bowel disease	ebi-a-GCST90001885	2971	TBNK	CD16-CD56 on HLA DR+ NK	MFI	0.006	0.008	0.455	0.252	0.271
Inflammatory bowel disease	ebi-a-GCST90001886	2920	Treg	CD28 on CD39+ activated Treg	MFI	-0.003	0.012	0.834	0.006	0.009
Inflammatory bowel disease	ebi-a-GCST90001887	2920	Treg	CD28 on secreting Treg	MFI	-0.008	0.011	0.478	0.013	0.014
Inflammatory bowel disease	ebi-a-GCST90001888	2920	Treg	CD28 on CD39+ secreting Treg	MFI	0.018	0.01	0.076	0.595	0.46
Inflammatory bowel disease	ebi-a-GCST90001889	2920	Treg	CD28 on activated & secreting Treg	MFI	-0.006	0.008	0.433	0.593	0.612
Inflammatory bowel disease	ebi-a-GCST90001890	2920	Treg	CD28 on CD45RA+ CD4+	MFI	0.007	0.021	0.753	0	0.001
Inflammatory bowel disease	ebi-a-GCST90001891	2920	Treg	CD28 on CD45RA- CD4 not Treg	MFI	-0.008	0.022	0.724	0	0.001
Inflammatory bowel disease	ebi-a-GCST90001892	2920	Treg	CD28 on CD39+ CD4+	MFI	0.008	0.008	0.295	0.059	0.055
Inflammatory bowel disease	ebi-a-GCST90001893	2920	Treg	CD28 on CD28+ CD45RA- CD8br	MFI	0.004	0.015	0.811	0.001	0.002
Inflammatory bowel disease	ebi-a-GCST90001894	2920	Treg	CD28 on CD28+ CD4+	MFI	0.002	0.009	0.831	0.056	0.07
Inflammatory bowel disease	ebi-a-GCST90001895	2919	Treg	CD28 on CD28+ DN (CD4-CD8-)	MFI	0.051	0.057	0.538	0.981	0.674
Inflammatory bowel disease	ebi-a-GCST90001896	2920	Treg	CD28 on CD28+ CD45RA+ CD8br	MFI	0.01	0.013	0.472	0.028	0.031
Inflammatory bowel disease	ebi-a-GCST90001897	2914	Treg	CD28 on CD39+ CD8br	MFI	-0.004	0.008	0.603	0.742	0.783
Inflammatory bowel disease	ebi-a-GCST90001898	2920	Treg	CD28 on CD4+	MFI	-0.001	0.011	0.947	0	0.001
Inflammatory bowel disease	ebi-a-GCST90001899	2920	Treg	CD28 on CD4 Treg	MFI	-0.01	0.007	0.163	0.26	0.209
Inflammatory bowel disease	ebi-a-GCST90001900	2919	Treg	CD28 on resting Treg	MFI	0.014	0.015	0.376	0.906	0.897
Inflammatory bowel disease	ebi-a-GCST90001901	2650	Treg	CD28 on CD39+ resting Treg	MFI	-0.018	0.013	0.183	0	0
Inflammatory bowel disease	ebi-a-GCST90001902	2920	Treg	CD28 on activated Treg	MFI	-0.004	0.008	0.605	0.569	0.619
Inflammatory bowel disease	ebi-a-GCST90001903	2871	cDC	CD86 on myeloid DC	MFI	-0.001	0.011	0.953	0.426	0.49
Inflammatory bowel disease	ebi-a-GCST90001904	2871	cDC	CD86 on CD62L+ myeloid DC	MFI	-0.004	0.009	0.65	0.54	0.595
Inflammatory bowel disease	ebi-a-GCST90001905	2850	cDC	CD86 on monocyte	MFI	0.021	0.01	0.055	0.303	0.136
Inflammatory bowel disease	ebi-a-GCST90001906	2848	cDC	CD86 on granulocyte	MFI	0	0.014	0.984	0.027	0.038
Inflammatory bowel disease	ebi-a-GCST90001907	2910	Maturation stages of T cell	CCR7 on naive CD4+	MFI	-0.005	0.01	0.615	0.004	0.005
Inflammatory bowel disease	ebi-a-GCST90001908	2910	Maturation stages of T cell	CCR7 on naive CD8br	MFI	0.012	0.011	0.292	0.028	0.024
Inflammatory bowel disease	ebi-a-GCST90001909	3112	TBNK	CD45 on CD14+ monocyte	MFI	-0.001	0.015	0.959	0.913	0.948
Inflammatory bowel disease	ebi-a-GCST90001910	3112	TBNK	CD45 on B cell	MFI	-0.005	0.013	0.712	0	0
Inflammatory bowel disease	ebi-a-GCST90001911	3113	TBNK	CD45 on NK	MFI	-0.015	0.011	0.19	0.002	0.001
Inflammatory bowel disease	ebi-a-GCST90001912	2971	TBNK	CD45 on HLA DR+ NK	MFI	0.003	0.01	0.789	0.558	0.656
Inflammatory bowel disease	ebi-a-GCST90001913	3112	TBNK	CD45 on granulocyte	MFI	0.019	0.013	0.183	0.045	0.024
Inflammatory bowel disease	ebi-a-GCST90001914	3113	TBNK	CD45 on lymphocyte	MFI	-0.023	0.014	0.12	0.001	0
Inflammatory bowel disease	ebi-a-GCST90001915	3113	TBNK	CD45 on T cell	MFI	-0.015	0.018	0.423	0	0
Inflammatory bowel disease	ebi-a-GCST90001916	3113	TBNK	CD45 on CD4+	MFI	-0.024	0.02	0.264	0.024	0.016
Inflammatory bowel disease	ebi-a-GCST90001917	3113	TBNK	CD45 on CD8br	MFI	0.004	0.008	0.618	0.165	0.194
Inflammatory bowel disease	ebi-a-GCST90001918	3060	TBNK	CD45 on HLA DR+ T cell	MFI	-0.017	0.012	0.189	0.012	0.007
Inflammatory bowel disease	ebi-a-GCST90001919	3113	TBNK	CD45 on NKT	MFI	-0.009	0.012	0.438	0.001	0.001
Inflammatory bowel disease	ebi-a-GCST90001920	3060	TBNK	CD45 on HLA DR+ CD4+	MFI	0.021	0.015	0.191	0	0
Inflammatory bowel disease	ebi-a-GCST90001921	3060	TBNK	CD45 on HLA DR+ CD8br	MFI	0.008	0.008	0.337	0.959	0.95
Inflammatory bowel disease	ebi-a-GCST90001922	2920	Treg	CD127 on T cell	MFI	-0.019	0.019	0.329	0.173	0.165
Inflammatory bowel disease	ebi-a-GCST90001923	2920	Treg	CD127 on CD45RA- CD4 not Treg	MFI	0.002	0.008	0.859	0.27	0.334
Inflammatory bowel disease	ebi-a-GCST90001924	2920	Treg	CD127 on CD28+ CD4+	MFI	0.021	0.007	0.012	0.783	0.324
Inflammatory bowel disease	ebi-a-GCST90001925	2918	Treg	CD127 on CD28+ DN (CD4-CD8-)	MFI	-0.011	0.017	0.532	0.114	0.132
Inflammatory bowel disease	ebi-a-GCST90001926	2920	Treg	CD127 on granulocyte	MFI	0.001	0.011	0.952	0.035	0.046
Inflammatory bowel disease	ebi-a-GCST90001927	2920	Treg	CD127 on CD8br	MFI	0.007	0.017	0.696	0.217	0.258
Inflammatory bowel disease	ebi-a-GCST90001928	2920	Treg	CD127 on CD28+ CD45RA- CD8br	MFI	-0.018	0.016	0.305	0.005	0.003
Inflammatory bowel disease	ebi-a-GCST90001929	2920	Treg	CD127 on CD28+ CD45RA+ CD8br	MFI	0.001	0.008	0.911	0.353	0.414
Inflammatory bowel disease	ebi-a-GCST90001930	2920	Treg	CD127 on CD28- CD8br	MFI	0.001	0.013	0.92	0.004	0.007
Inflammatory bowel disease	ebi-a-GCST90001931	2920	Treg	CD127 on CD4+	MFI	0.015	0.017	0.414	0.598	0.616
Inflammatory bowel disease	ebi-a-GCST90001932	2920	Treg	CD127 on CD45RA+ CD4+	MFI	0.015	0.022	0.522	0	0
Inflammatory bowel disease	ebi-a-GCST90001933	3575	Treg	CD25 on CD45RA- CD4 not Treg	MFI	0.009	0.018	0.615	0	0
Inflammatory bowel disease	ebi-a-GCST90001934	3575	Treg	CD25 on CD45RA+ CD4 not Treg	MFI	0.01	0.008	0.249	0.663	0.627
Inflammatory bowel disease	ebi-a-GCST90001935	3575	Treg	CD25 on CD39+ CD4 Treg	MFI	0.022	0.016	0.184	0.12	0.077
Inflammatory bowel disease	ebi-a-GCST90001936	3575	Treg	CD25 on CD4 Treg	MFI	-0.001	0.01	0.891	0.001	0.001
Inflammatory bowel disease	ebi-a-GCST90001937	3246	Treg	CD25 on resting Treg	MFI	0.002	0.01	0.851	0.014	0.021
Inflammatory bowel disease	ebi-a-GCST90001938	3574	Treg	CD25 on CD39+ resting Treg	MFI	0.017	0.015	0.274	0.215	0.189
Inflammatory bowel disease	ebi-a-GCST90001939	3574	Treg	CD25 on activated Treg	MFI	0.04	0.011	0.003	0.405	0.018
Inflammatory bowel disease	ebi-a-GCST90001940	3574	Treg	CD25 on CD39+ activated Treg	MFI	-0.003	0.019	0.895	0.001	0.002
Inflammatory bowel disease	ebi-a-GCST90001941	3574	Treg	CD25 on secreting Treg	MFI	0.006	0.02	0.768	0	0.001
Inflammatory bowel disease	ebi-a-GCST90001942	3574	Treg	CD25 on CD39+ secreting Treg	MFI	-0.003	0.015	0.853	0	0
Inflammatory bowel disease	ebi-a-GCST90001943	3574	Treg	CD25 on activated & secreting Treg	MFI	-0.006	0.014	0.667	0	0
Inflammatory bowel disease	ebi-a-GCST90001944	2872	cDC	CD123 on plasmacytoid DC	MFI	-0.011	0.01	0.313	0.054	0.048
Inflammatory bowel disease	ebi-a-GCST90001945	2872	cDC	CD123 on CD62L+ plasmacytoid DC	MFI	-0.011	0.01	0.313	0.054	0.048
Inflammatory bowel disease	ebi-a-GCST90001946	1634	Myeloid cell	CD33 on CD14+ monocyte	MFI	-0.003	0.007	0.651	0.134	0.15
Inflammatory bowel disease	ebi-a-GCST90001947	1577	Myeloid cell	CD33 on CD33br HLA DR+ CD14dim	MFI	-0.005	0.008	0.497	0.046	0.051
Inflammatory bowel disease	ebi-a-GCST90001948	1633	Myeloid cell	CD33 on CD33dim HLA DR+ CD11b+	MFI	0	0.008	0.983	0.015	0.019
Inflammatory bowel disease	ebi-a-GCST90001949	1634	Myeloid cell	CD33 on CD33dim HLA DR+ CD11b-	MFI	0.002	0.008	0.77	0.017	0.021
Inflammatory bowel disease	ebi-a-GCST90001950	1244	Myeloid cell	CD33 on Gr MDSC	MFI	-0.017	0.013	0.223	0.02	0.014
Inflammatory bowel disease	ebi-a-GCST90001951	1464	Myeloid cell	CD33 on CD66b++ myeloid cell	MFI	-0.003	0.01	0.766	0.112	0.137
Inflammatory bowel disease	ebi-a-GCST90001952	1569	Myeloid cell	CD33 on Mo MDSC	MFI	-0.007	0.007	0.276	0.347	0.336
Inflammatory bowel disease	ebi-a-GCST90001953	1558	Myeloid cell	CD33 on CD33dim HLA DR-	MFI	-0.005	0.008	0.571	0.351	0.382
Inflammatory bowel disease	ebi-a-GCST90001954	1555	Myeloid cell	CD33 on basophil	MFI	0	0.006	0.945	0.38	0.424
Inflammatory bowel disease	ebi-a-GCST90001955	1554	Myeloid cell	CD33 on Im MDSC	MFI	-0.011	0.008	0.209	0.24	0.212
Inflammatory bowel disease	ebi-a-GCST90001956	1579	Myeloid cell	CD33 on CD33br HLA DR+	MFI	0	0.008	0.966	0.004	0.006
Inflammatory bowel disease	ebi-a-GCST90001957	1578	Myeloid cell	CD33 on CD33br HLA DR+ CD14-	MFI	-0.001	0.008	0.937	0.038	0.047
Inflammatory bowel disease	ebi-a-GCST90001958	3112	TBNK	CD4 on monocyte	MFI	0.011	0.009	0.252	0.163	0.135
Inflammatory bowel disease	ebi-a-GCST90001959	3060	TBNK	CD4 on HLA DR+ CD4+	MFI	-0.022	0.023	0.365	0	0
Inflammatory bowel disease	ebi-a-GCST90001960	2920	Treg	CD25 on CD4+	MFI	0.035	0.018	0.074	0	0
Inflammatory bowel disease	ebi-a-GCST90001961	2920	Treg	CD25 on CD39+ CD4+	MFI	-0.007	0.009	0.441	0.029	0.031
Inflammatory bowel disease	ebi-a-GCST90001962	2920	Treg	CD25 on CD28+ CD4+	MFI	0.019	0.025	0.527	0.853	0.827
Inflammatory bowel disease	ebi-a-GCST90001963	2872	cDC	FSC-A on myeloid DC	Morphological parameter	0.007	0.01	0.494	0	0
Inflammatory bowel disease	ebi-a-GCST90001964	2872	cDC	FSC-A on plasmacytoid DC	Morphological parameter	-0.013	0.008	0.109	0.846	0.753
Inflammatory bowel disease	ebi-a-GCST90001965	2850	cDC	FSC-A on monocyte	Morphological parameter	0.014	0.01	0.176	0.001	0
Inflammatory bowel disease	ebi-a-GCST90001966	2850	cDC	FSC-A on granulocyte	Morphological parameter	0.006	0.013	0.651	0.087	0.107
Inflammatory bowel disease	ebi-a-GCST90001967	3112	TBNK	FSC-A on CD14+ monocyte	Morphological parameter	-0.014	0.01	0.188	0.977	0.946
Inflammatory bowel disease	ebi-a-GCST90001968	3112	TBNK	FSC-A on B cell	Morphological parameter	-0.002	0.015	0.889	0.016	0.023
Inflammatory bowel disease	ebi-a-GCST90001969	3113	TBNK	FSC-A on NK	Morphological parameter	0.016	0.014	0.271	0.008	0.006
Inflammatory bowel disease	ebi-a-GCST90001970	2971	TBNK	FSC-A on HLA DR+ NK	Morphological parameter	-0.009	0.011	0.425	0	0
Inflammatory bowel disease	ebi-a-GCST90001971	3113	TBNK	FSC-A on lymphocyte	Morphological parameter	-0.007	0.011	0.54	0.058	0.069
Inflammatory bowel disease	ebi-a-GCST90001972	3113	TBNK	FSC-A on T cell	Morphological parameter	-0.008	0.007	0.298	0.436	0.428
Inflammatory bowel disease	ebi-a-GCST90001973	3113	TBNK	FSC-A on CD4+	Morphological parameter	0.008	0.017	0.644	0	0
Inflammatory bowel disease	ebi-a-GCST90001974	3113	TBNK	FSC-A on CD8br	Morphological parameter	0.002	0.009	0.794	0.368	0.433
Inflammatory bowel disease	ebi-a-GCST90001975	3060	TBNK	FSC-A on HLA DR+ T cell	Morphological parameter	-0.012	0.007	0.106	0.67	0.526
Inflammatory bowel disease	ebi-a-GCST90001976	3113	TBNK	FSC-A on NKT	Morphological parameter	-0.026	0.02	0.205	0	0
Inflammatory bowel disease	ebi-a-GCST90001977	3060	TBNK	FSC-A on HLA DR+ CD4+	Morphological parameter	0.011	0.013	0.409	0.171	0.179
Inflammatory bowel disease	ebi-a-GCST90001978	3060	TBNK	FSC-A on HLA DR+ CD8br	Morphological parameter	0.013	0.01	0.236	0.215	0.178
Inflammatory bowel disease	ebi-a-GCST90001979	3717	Monocyte	CD16 on CD14- CD16+ monocyte	MFI	0.013	0.005	0.015	0.312	0.187
Inflammatory bowel disease	ebi-a-GCST90001980	3727	Monocyte	CD40 on CD14+ CD16- monocyte	MFI	-0.024	0.013	0.079	0	0
Inflammatory bowel disease	ebi-a-GCST90001981	3716	Monocyte	CD40 on CD14+ CD16+ monocyte	MFI	-0.006	0.01	0.594	0	0
Inflammatory bowel disease	ebi-a-GCST90001982	3719	Monocyte	CCR2 on CD14- CD16+ monocyte	MFI	-0.013	0.008	0.13	0.56	0.468
Inflammatory bowel disease	ebi-a-GCST90001983	3727	Monocyte	CD14 on CD14+ CD16+ monocyte	MFI	0.013	0.023	0.574	0.008	0.01
Inflammatory bowel disease	ebi-a-GCST90001984	3719	Monocyte	HLA DR on CD14- CD16+ monocyte	MFI	-0.022	0.023	0.331	0	0
Inflammatory bowel disease	ebi-a-GCST90001985	3727	Monocyte	CD40 on monocytes	MFI	-0.018	0.009	0.048	0	0
Inflammatory bowel disease	ebi-a-GCST90001986	3727	Monocyte	CD14 on CD14+ CD16- monocyte	MFI	-0.016	0.016	0.337	0.031	0.026
Inflammatory bowel disease	ebi-a-GCST90001987	3720	Monocyte	CD64 on CD14+ CD16- monocyte	MFI	0.003	0.006	0.589	0.001	0.001
Inflammatory bowel disease	ebi-a-GCST90001988	3727	Monocyte	HLA DR on CD14+ CD16- monocyte	MFI	0.016	0.017	0.328	0	0
Inflammatory bowel disease	ebi-a-GCST90001989	3719	Monocyte	CD40 on CD14- CD16+ monocyte	MFI	-0.011	0.008	0.173	0	0
Inflammatory bowel disease	ebi-a-GCST90001990	3712	Monocyte	CD64 on CD14- CD16+ monocyte	MFI	0.031	0.02	0.143	0	0
Inflammatory bowel disease	ebi-a-GCST90001991	3727	Monocyte	HLA DR on CD14+ monocyte	MFI	0.014	0.015	0.372	0	0
Inflammatory bowel disease	ebi-a-GCST90001992	3716	Monocyte	CCR2 on CD14+ CD16+ monocyte	MFI	-0.007	0.006	0.273	0.356	0.344
Inflammatory bowel disease	ebi-a-GCST90001993	3727	Monocyte	PDL-1 on CD14+ CD16- monocyte	MFI	-0.007	0.015	0.647	0.129	0.163
Inflammatory bowel disease	ebi-a-GCST90001994	3687	Monocyte	CX3CR1 on CD14- CD16-	MFI	0.006	0.016	0.693	0	0
Inflammatory bowel disease	ebi-a-GCST90001995	3687	Monocyte	CX3CR1 on monocyte	MFI	-0.002	0.01	0.817	0.414	0.466
Inflammatory bowel disease	ebi-a-GCST90001996	3676	Monocyte	CX3CR1 on CD14+ CD16+ monocyte	MFI	-0.007	0.009	0.464	0.03	0.032
Inflammatory bowel disease	ebi-a-GCST90001997	3687	Monocyte	CX3CR1 on CD14+ CD16- monocyte	MFI	-0.004	0.01	0.711	0.184	0.215
Inflammatory bowel disease	ebi-a-GCST90001998	3716	Monocyte	PDL-1 on CD14+ CD16+ monocyte	MFI	-0.007	0.008	0.418	0.033	0.035
Inflammatory bowel disease	ebi-a-GCST90001999	3719	Monocyte	PDL-1 on CD14- CD16+ monocyte	MFI	0	0.009	0.99	0.605	0.657
Inflammatory bowel disease	ebi-a-GCST90002000	3727	Monocyte	PDL-1 on CD14- CD16-	MFI	0.003	0.009	0.782	0.021	0.028
Inflammatory bowel disease	ebi-a-GCST90002001	3720	Monocyte	CD64 on CD14- CD16-	MFI	0.012	0.016	0.437	0	0
Inflammatory bowel disease	ebi-a-GCST90002002	3727	Monocyte	PDL-1 on monocyte	MFI	-0.02	0.017	0.261	0.152	0.122
Inflammatory bowel disease	ebi-a-GCST90002003	3727	Monocyte	CCR2 on CD14- CD16-	MFI	0.015	0.018	0.417	0.001	0.001
Inflammatory bowel disease	ebi-a-GCST90002004	3727	Monocyte	CCR2 on CD14+ CD16- monocyte	MFI	0.003	0.008	0.721	0.031	0.039
Inflammatory bowel disease	ebi-a-GCST90002005	3714	Monocyte	CD16 on CD14+ CD16+ monocyte	MFI	-0.005	0.008	0.507	0.851	0.864
Inflammatory bowel disease	ebi-a-GCST90002006	3720	Monocyte	CD64 on monocyte	MFI	0.026	0.01	0.014	0	0
Inflammatory bowel disease	ebi-a-GCST90002007	3716	Monocyte	HLA DR on CD14+ CD16+ monocyte	MFI	0.024	0.011	0.041	0	0
Inflammatory bowel disease	ebi-a-GCST90002008	3727	Monocyte	CCR2 on monocyte	MFI	-0.018	0.008	0.047	0.679	0.475
Inflammatory bowel disease	ebi-a-GCST90002009	3727	Monocyte	HLA DR on CD14- CD16-	MFI	0.017	0.013	0.205	0	0
Inflammatory bowel disease	ebi-a-GCST90002010	3727	Monocyte	HLA DR on monocyte	MFI	0.014	0.016	0.384	0	0
Inflammatory bowel disease	ebi-a-GCST90002011	3709	Monocyte	CD64 on CD14+ CD16+ monocyte	MFI	0.029	0.042	0.511	0	0
Inflammatory bowel disease	ebi-a-GCST90002012	3679	Monocyte	CX3CR1 on CD14- CD16+ monocyte	MFI	-0.005	0.009	0.605	0.12	0.141
Inflammatory bowel disease	ebi-a-GCST90002013	2870	cDC	CCR2 on myeloid DC	MFI	0.001	0.013	0.943	0.011	0.017
Inflammatory bowel disease	ebi-a-GCST90002014	2870	cDC	CCR2 on CD62L+ myeloid DC	MFI	-0.01	0.014	0.467	0.183	0.2
Inflammatory bowel disease	ebi-a-GCST90002015	2871	cDC	CCR2 on plasmacytoid DC	MFI	-0.025	0.011	0.031	0.003	0
Inflammatory bowel disease	ebi-a-GCST90002016	2871	cDC	CCR2 on CD62L+ plasmacytoid DC	MFI	-0.025	0.011	0.032	0.003	0
Inflammatory bowel disease	ebi-a-GCST90002017	2850	cDC	CCR2 on monocyte	MFI	0.004	0.012	0.748	0.105	0.126
Inflammatory bowel disease	ebi-a-GCST90002018	2850	cDC	CCR2 on granulocyte	MFI	-0.006	0.014	0.687	0.008	0.011
Inflammatory bowel disease	ebi-a-GCST90002019	1570	Myeloid cell	CD14 on Mo MDSC	MFI	0.01	0.008	0.241	0.81	0.78
Inflammatory bowel disease	ebi-a-GCST90002020	1578	Myeloid cell	CD14 on CD33br HLA DR+ CD14dim	MFI	-0.02	0.028	0.485	0	0
Inflammatory bowel disease	ebi-a-GCST90002021	1634	Myeloid cell	CD14 on CD33dim HLA DR+ CD11b+	MFI	0.005	0.015	0.734	0.663	0.728
Inflammatory bowel disease	ebi-a-GCST90002022	2912	Maturation stages of T cell	CD4 on CD4+	MFI	0.006	0.019	0.743	0	0
Inflammatory bowel disease	ebi-a-GCST90002023	2912	Maturation stages of T cell	CD4 on CM CD4 +	MFI	0.04	0.035	0.263	0	0
Inflammatory bowel disease	ebi-a-GCST90002024	2910	Maturation stages of T cell	CD4 on naive CD4+	MFI	0.016	0.025	0.542	0	0
Inflammatory bowel disease	ebi-a-GCST90002025	2912	Maturation stages of T cell	CD4 on EM CD4+	MFI	0.022	0.013	0.094	0	0
Inflammatory bowel disease	ebi-a-GCST90002026	2903	Maturation stages of T cell	CD4 on TD CD4+	MFI	0.008	0.008	0.339	0.097	0.094
Inflammatory bowel disease	ebi-a-GCST90002027	2911	Maturation stages of T cell	CD4 on CD45RA+ CD4+	MFI	0.01	0.019	0.623	0	0
Inflammatory bowel disease	ebi-a-GCST90002028	3112	TBNK	CD19 on B cell	MFI	-0.03	0.022	0.188	0	0
Inflammatory bowel disease	ebi-a-GCST90002029	2915	Treg	CD39 on CD39+ CD8br	MFI	-0.013	0.01	0.208	0.41	0.373
Inflammatory bowel disease	ebi-a-GCST90002030	2920	Treg	CD39 on CD39+ activated Treg	MFI	0.015	0.007	0.032	0.509	0.405
Inflammatory bowel disease	ebi-a-GCST90002031	2920	Treg	CD39 on CD39+ secreting Treg	MFI	0.012	0.006	0.037	0.091	0.051
Inflammatory bowel disease	ebi-a-GCST90002032	2920	Treg	CD39 on CD39+ CD4+	MFI	0.026	0.007	0.001	0	0
Inflammatory bowel disease	ebi-a-GCST90002033	2920	Treg	CD39 on granulocyte	MFI	-0.005	0.01	0.575	0.055	0.065
Inflammatory bowel disease	ebi-a-GCST90002034	2909	Treg	CD39 on monocyte	MFI	0.007	0.008	0.373	0.391	0.401
Inflammatory bowel disease	ebi-a-GCST90002035	2871	cDC	CD80 on myeloid DC	MFI	-0.006	0.013	0.639	0	0
Inflammatory bowel disease	ebi-a-GCST90002036	2871	cDC	CD80 on CD62L+ myeloid DC	MFI	-0.015	0.012	0.206	0	0
Inflammatory bowel disease	ebi-a-GCST90002037	2871	cDC	CD80 on plasmacytoid DC	MFI	-0.015	0.01	0.138	0.048	0.023
Inflammatory bowel disease	ebi-a-GCST90002038	2871	cDC	CD80 on CD62L+ plasmacytoid DC	MFI	-0.015	0.009	0.139	0.062	0.032
Inflammatory bowel disease	ebi-a-GCST90002039	2850	cDC	CD80 on monocyte	MFI	-0.017	0.01	0.092	0.006	0.002
Inflammatory bowel disease	ebi-a-GCST90002040	2850	cDC	CD80 on granulocyte	MFI	-0.012	0.011	0.264	0.004	0.003
Inflammatory bowel disease	ebi-a-GCST90002041	1635	Myeloid cell	CD45 on lymphocyte	MFI	0.002	0.011	0.827	0.143	0.184
Inflammatory bowel disease	ebi-a-GCST90002042	1579	Myeloid cell	CD45 on CD33br HLA DR+ CD14-	MFI	0.007	0.015	0.65	0.59	0.644
Inflammatory bowel disease	ebi-a-GCST90002043	1578	Myeloid cell	CD45 on CD33br HLA DR+ CD14dim	MFI	-0.01	0.009	0.3	0.668	0.649
Inflammatory bowel disease	ebi-a-GCST90002044	1635	Myeloid cell	CD45 on CD33dim HLA DR+ CD11b-	MFI	0.056	0.042	0.221	0.018	0.007
Inflammatory bowel disease	ebi-a-GCST90002045	1635	Myeloid cell	CD45 on CD33- HLA DR-	MFI	0.019	0.019	0.341	0.254	0.25
Inflammatory bowel disease	ebi-a-GCST90002046	1635	Myeloid cell	CD45 on CD33- HLA DR+	MFI	0.002	0.012	0.862	0	0
Inflammatory bowel disease	ebi-a-GCST90002047	1244	Myeloid cell	CD45 on Gr MDSC	MFI	0.009	0.018	0.615	0.674	0.721
Inflammatory bowel disease	ebi-a-GCST90002048	1465	Myeloid cell	CD45 on CD66b++ myelod cell	MFI	-0.024	0.012	0.062	0.47	0.272
Inflammatory bowel disease	ebi-a-GCST90002049	1570	Myeloid cell	CD45 on Mo MDSC	MFI	0.025	0.014	0.097	0.63	0.461
Inflammatory bowel disease	ebi-a-GCST90002050	1559	Myeloid cell	CD45 on CD33dim HLA DR-	MFI	-0.03	0.013	0.034	0.64	0.312
Inflammatory bowel disease	ebi-a-GCST90002051	1556	Myeloid cell	CD45 on basophil	MFI	-0.006	0.013	0.656	0.752	0.798
Inflammatory bowel disease	ebi-a-GCST90002052	1555	Myeloid cell	CD45 on Im MDSC	MFI	0.018	0.015	0.248	0.057	0.04
Inflammatory bowel disease	ebi-a-GCST90002053	1580	Myeloid cell	CD45 on CD33br HLA DR+	MFI	-0.008	0.01	0.395	0.246	0.256
Inflammatory bowel disease	ebi-a-GCST90002054	2910	Maturation stages of T cell	CD8 on CM CD8br	MFI	-0.042	0.028	0.154	0	0
Inflammatory bowel disease	ebi-a-GCST90002055	2910	Maturation stages of T cell	CD8 on naive CD8br	MFI	0.016	0.017	0.34	0	0
Inflammatory bowel disease	ebi-a-GCST90002056	2912	Maturation stages of T cell	CD8 on EM CD8br	MFI	0.012	0.011	0.286	0.007	0.006
Inflammatory bowel disease	ebi-a-GCST90002057	2911	Maturation stages of T cell	CD8 on TD CD8br	MFI	-0.013	0.021	0.528	0	0
Inflammatory bowel disease	ebi-a-GCST90002058	3113	TBNK	CD8 on CD8br	MFI	0.017	0.013	0.203	0	0
Inflammatory bowel disease	ebi-a-GCST90002059	3103	TBNK	CD8 on NKT	MFI	0.018	0.009	0.073	0.475	0.302
Inflammatory bowel disease	ebi-a-GCST90002060	3060	TBNK	CD8 on HLA DR+ CD8br	MFI	-0.001	0.016	0.938	0	0
Inflammatory bowel disease	ebi-a-GCST90002061	2920	Treg	CD4 on CD39+ CD4+	MFI	0.009	0.011	0.394	0	0
Inflammatory bowel disease	ebi-a-GCST90002062	2920	Treg	CD4 on CD28+ CD4+	MFI	0.018	0.013	0.18	0.091	0.063
Inflammatory bowel disease	ebi-a-GCST90002063	2920	Treg	CD4 on CD4 Treg	MFI	0.005	0.013	0.699	0	0
Inflammatory bowel disease	ebi-a-GCST90002064	2919	Treg	CD4 on resting Treg	MFI	-0.002	0.014	0.909	0.13	0.185
Inflammatory bowel disease	ebi-a-GCST90002065	2650	Treg	CD4 on CD39+ resting Treg	MFI	0.013	0.019	0.496	0.014	0.016
Inflammatory bowel disease	ebi-a-GCST90002066	2920	Treg	CD4 on activated Treg	MFI	0.027	0.014	0.068	0	0
Inflammatory bowel disease	ebi-a-GCST90002067	2920	Treg	CD4 on CD39+ activated Treg	MFI	0.034	0.016	0.044	0	0
Inflammatory bowel disease	ebi-a-GCST90002068	2920	Treg	CD4 on secreting Treg	MFI	0.012	0.02	0.57	0	0
Inflammatory bowel disease	ebi-a-GCST90002069	2920	Treg	CD4 on CD39+ secreting Treg	MFI	0	0.019	0.988	0	0
Inflammatory bowel disease	ebi-a-GCST90002070	2920	Treg	CD4 on activated & secreting Treg	MFI	0.011	0.012	0.357	0	0
Inflammatory bowel disease	ebi-a-GCST90002071	2872	cDC	SSC-A on myeloid DC	Morphological parameter	0.005	0.011	0.685	0.004	0.005
Inflammatory bowel disease	ebi-a-GCST90002072	2872	cDC	SSC-A on plasmacytoid DC	Morphological parameter	0.001	0.009	0.924	0.034	0.045
Inflammatory bowel disease	ebi-a-GCST90002073	2850	cDC	SSC-A on monocyte	Morphological parameter	0.013	0.01	0.174	0.004	0.003
Inflammatory bowel disease	ebi-a-GCST90002074	3112	TBNK	SSC-A on CD14+ monocyte	Morphological parameter	0.004	0.01	0.678	0.013	0.016
Inflammatory bowel disease	ebi-a-GCST90002075	3112	TBNK	SSC-A on B cell	Morphological parameter	0.009	0.017	0.601	0.34	0.398
Inflammatory bowel disease	ebi-a-GCST90002076	3113	TBNK	SSC-A on NK	Morphological parameter	0.013	0.012	0.277	0.006	0.005
Inflammatory bowel disease	ebi-a-GCST90002077	2971	TBNK	SSC-A on HLA DR+ NK	Morphological parameter	0.009	0.008	0.24	0.078	0.068
Inflammatory bowel disease	ebi-a-GCST90002078	3112	TBNK	SSC-A on granulocyte	Morphological parameter	-0.018	0.01	0.083	0.044	0.019
Inflammatory bowel disease	ebi-a-GCST90002079	3113	TBNK	SSC-A on lymphocyte	Morphological parameter	-0.029	0.024	0.251	0	0
Inflammatory bowel disease	ebi-a-GCST90002080	3113	TBNK	SSC-A on T cell	Morphological parameter	-0.013	0.008	0.106	0.597	0.48
Inflammatory bowel disease	ebi-a-GCST90002081	3113	TBNK	SSC-A on CD4+	Morphological parameter	0.008	0.016	0.633	0	0
Inflammatory bowel disease	ebi-a-GCST90002082	3113	TBNK	SSC-A on CD8br	Morphological parameter	0.011	0.015	0.445	0.016	0.017
Inflammatory bowel disease	ebi-a-GCST90002083	3060	TBNK	SSC-A on HLA DR+ T cell	Morphological parameter	0.01	0.016	0.521	0.018	0.021
Inflammatory bowel disease	ebi-a-GCST90002084	3113	TBNK	SSC-A on NKT	Morphological parameter	0.001	0.01	0.903	0	0
Inflammatory bowel disease	ebi-a-GCST90002085	3060	TBNK	SSC-A on HLA DR+ CD4+	Morphological parameter	0.002	0.017	0.887	0	0
Inflammatory bowel disease	ebi-a-GCST90002086	3060	TBNK	SSC-A on HLA DR+ CD8br	Morphological parameter	0.003	0.01	0.746	0.191	0.231
Inflammatory bowel disease	ebi-a-GCST90002087	2872	cDC	CD11c on myeloid DC	MFI	-0.004	0.008	0.658	0.115	0.134
Inflammatory bowel disease	ebi-a-GCST90002088	2872	cDC	CD11c on CD62L+ myeloid DC	MFI	0.002	0.011	0.844	0.024	0.032
Inflammatory bowel disease	ebi-a-GCST90002089	2850	cDC	CD11c on monocyte	MFI	-0.003	0.011	0.764	0.012	0.016
Inflammatory bowel disease	ebi-a-GCST90002090	2850	cDC	CD11c on granulocyte	MFI	0.026	0.012	0.041	0.263	0.127
Inflammatory bowel disease	ebi-a-GCST90002091	1635	Myeloid cell	CD11b on CD14+ monocyte	MFI	-0.004	0.01	0.712	0.013	0.017
Inflammatory bowel disease	ebi-a-GCST90002092	1244	Myeloid cell	CD11b on Gr MDSC	MFI	-0.01	0.135	0.952	0.928	0.993
Inflammatory bowel disease	ebi-a-GCST90002093	1465	Myeloid cell	CD11b on CD66b++ myeloid cell	MFI	-0.013	0.012	0.302	0.781	0.757
Inflammatory bowel disease	ebi-a-GCST90002094	1570	Myeloid cell	CD11b on Mo MDSC	MFI	0.01	0.011	0.375	0.241	0.246
Inflammatory bowel disease	ebi-a-GCST90002095	1559	Myeloid cell	CD11b on CD33dim HLA DR-	MFI	0.014	0.014	0.35	0.926	0.922
Inflammatory bowel disease	ebi-a-GCST90002096	1556	Myeloid cell	CD11b on basophil	MFI	0.006	0.017	0.719	0.093	0.117
Inflammatory bowel disease	ebi-a-GCST90002097	1578	Myeloid cell	CD11b on CD33br HLA DR+ CD14dim	MFI	-0.002	0.019	0.919	0.034	0.048
Inflammatory bowel disease	ebi-a-GCST90002098	2910	Maturation stages of T cell	CD45RA on naive CD4+	MFI	0.007	0.006	0.211	0.004	0.003
Inflammatory bowel disease	ebi-a-GCST90002099	2903	Maturation stages of T cell	CD4RA on TD CD4+	MFI	0.011	0.007	0.141	0.127	0.091
Inflammatory bowel disease	ebi-a-GCST90002100	2910	Maturation stages of T cell	CD45RA on naive CD8br	MFI	0.018	0.011	0.115	0.007	0.003
Inflammatory bowel disease	ebi-a-GCST90002101	2911	Maturation stages of T cell	CD45RA on TD CD8br	MFI	0.005	0.015	0.759	0.414	0.481
Inflammatory bowel disease	ebi-a-GCST90002102	2919	Treg	CD45RA on resting Treg	MFI	0.004	0.008	0.669	0	0
Inflammatory bowel disease	ebi-a-GCST90002103	2650	Treg	CD45RA on CD39+ resting Treg	MFI	-0.008	0.025	0.769	0.041	0.058
Inflammatory bowel disease	ebi-a-GCST90002104	2872	cDC	HLA DR on myeloid DC	MFI	0.025	0.013	0.051	0	0
Inflammatory bowel disease	ebi-a-GCST90002105	2872	cDC	HLA DR on plasmacytoid DC	MFI	0.018	0.01	0.085	0	0
Inflammatory bowel disease	ebi-a-GCST90002106	2871	cDC	HLA DR on DC	MFI	0.018	0.013	0.16	0	0
Inflammatory bowel disease	ebi-a-GCST90002107	1634	Myeloid cell	HLA DR on HSC	MFI	0.027	0.07	0.726	0.584	0.718
Inflammatory bowel disease	ebi-a-GCST90002108	1579	Myeloid cell	HLA DR on CD33br HLA DR+ CD14-	MFI	0.007	0.014	0.637	0	0
Inflammatory bowel disease	ebi-a-GCST90002109	1578	Myeloid cell	HLA DR on CD33br HLA DR+ CD14dim	MFI	-0.035	0.02	0.089	0	0
Inflammatory bowel disease	ebi-a-GCST90002110	1634	Myeloid cell	HLA DR on CD33dim HLA DR+ CD11b+	MFI	0.018	0.015	0.241	0	0
Inflammatory bowel disease	ebi-a-GCST90002111	1635	Myeloid cell	HLA DR on CD33dim HLA DR+ CD11b-	MFI	0.016	0.019	0.398	0	0
Inflammatory bowel disease	ebi-a-GCST90002112	1635	Myeloid cell	HLA DR on CD33- HLA DR+	MFI	0.021	0.013	0.123	0	0
Inflammatory bowel disease	ebi-a-GCST90002113	3060	TBNK	HLA DR on HLA DR+ T cell	MFI	0.01	0.021	0.63	0	0
Inflammatory bowel disease	ebi-a-GCST90002114	3060	TBNK	HLA DR on HLA DR+ CD4+	MFI	-0.006	0.03	0.844	0	0
Inflammatory bowel disease	ebi-a-GCST90002115	3060	TBNK	HLA DR on HLA DR+ CD8br	MFI	0.004	0.014	0.795	0.091	0.119
Inflammatory bowel disease	ebi-a-GCST90002116	3060	TBNK	HLA DR on B cell	MFI	0.032	0.013	0.017	0	0
Inflammatory bowel disease	ebi-a-GCST90002117	2971	TBNK	HLA DR on HLA DR+ NK	MFI	0.019	0.017	0.272	0	0
Inflammatory bowel disease	ebi-a-GCST90002118	2920	Treg	CD8 on CD28+ CD45RA- CD8br	MFI	-0.003	0.022	0.892	0	0
Inflammatory bowel disease	ebi-a-GCST90002119	2920	Treg	CD8 on CD28+ CD45RA+ CD8br	MFI	-0.003	0.013	0.79	0	0
Inflammatory bowel disease	ebi-a-GCST90002120	2920	Treg	CD8 on CD28- CD8br	MFI	-0.022	0.017	0.216	0	0
Inflammatory bowel disease	ebi-a-GCST90002121	2915	Treg	CD8 on CD39+ CD8br	MFI	0.016	0.024	0.494	0	0

## Sheet: 3
Supplementary Table S3. MR results of causal effects of inflammatory bowel disease on immune cells.
Exposure	ID.outcome	N.samples	panel	Trait	Trait.type	nsnp	b_Inverse variance weighted	se_Inverse variance weighted	pval_Inverse variance weighted	pval_fdr	b_MR Egger	se_MR Egger	pval_MR Egger	b_Weighted median	se_Weighted median	pval_Weighted median	b_Simple mode	se_Simple mode	pval_Simple mode	b_Weighted mode	se_Weighted mode	pval_Weighted mode
Inflammatory bowel disease	ebi-a-GCST90001391	3756	B cell	IgD+ %B cell	Relative count	103	-0.001	0.028	0.973	0.996	-0.081	0.065	0.215	-0.01	0.041	0.813	0.068	0.086	0.43	-0.008	0.052	0.872
Inflammatory bowel disease	ebi-a-GCST90001392	3754	B cell	IgD+ CD38br AC	Absolute count	103	-0.002	0.028	0.93	0.996	-0.043	0.066	0.515	-0.018	0.04	0.649	-0.009	0.084	0.91	-0.019	0.059	0.754
Inflammatory bowel disease	ebi-a-GCST90001393	3755	B cell	IgD+ CD38dim %B cell	Relative count	103	-0.011	0.027	0.684	0.996	-0.048	0.064	0.458	-0.072	0.042	0.086	0.176	0.099	0.078	-0.085	0.055	0.121
Inflammatory bowel disease	ebi-a-GCST90001394	3754	B cell	IgD+ CD38dim AC	Absolute count	103	-0.012	0.027	0.655	0.996	-0.072	0.064	0.263	-0.028	0.036	0.441	-0.104	0.091	0.256	-0.098	0.058	0.091
Inflammatory bowel disease	ebi-a-GCST90001395	3755	B cell	IgD+ CD38- %B cell	Relative count	103	0.002	0.026	0.942	0.996	0.007	0.06	0.913	0.054	0.039	0.164	-0.068	0.086	0.43	0.029	0.054	0.596
Inflammatory bowel disease	ebi-a-GCST90001396	3754	B cell	IgD+ CD38- AC	Absolute count	103	-0.008	0.027	0.773	0.996	-0.038	0.064	0.555	-0.005	0.041	0.904	0.065	0.079	0.413	0.005	0.056	0.93
Inflammatory bowel disease	ebi-a-GCST90001397	3755	B cell	Unsw mem %B cell	Relative count	103	-0.006	0.027	0.834	0.996	0.055	0.064	0.39	-0.012	0.038	0.752	-0.064	0.09	0.478	-0.021	0.062	0.734
Inflammatory bowel disease	ebi-a-GCST90001398	3754	B cell	Unsw mem AC	Absolute count	103	-0.015	0.028	0.597	0.996	-0.004	0.065	0.957	0.031	0.039	0.418	0.056	0.076	0.465	0.031	0.053	0.557
Inflammatory bowel disease	ebi-a-GCST90001399	3755	B cell	IgD- CD27- %B cell	Relative count	103	0.006	0.028	0.832	0.996	0.029	0.065	0.655	-0.017	0.043	0.69	-0.013	0.084	0.878	-0.013	0.059	0.828
Inflammatory bowel disease	ebi-a-GCST90001400	3755	B cell	IgD+ AC	Absolute count	103	-0.005	0.028	0.861	0.996	-0.082	0.066	0.22	-0.017	0.038	0.655	0.104	0.088	0.242	-0.058	0.055	0.294
Inflammatory bowel disease	ebi-a-GCST90001401	3754	B cell	IgD- CD27- AC	Absolute count	103	-0.008	0.025	0.732	0.996	-0.042	0.058	0.474	-0.038	0.037	0.301	0.038	0.085	0.652	-0.028	0.052	0.59
Inflammatory bowel disease	ebi-a-GCST90001402	3755	B cell	Sw mem %B cell	Relative count	103	0	0.027	0.994	0.996	0.082	0.064	0.203	0.013	0.04	0.752	-0.169	0.085	0.048	0.033	0.05	0.519
Inflammatory bowel disease	ebi-a-GCST90001403	3754	B cell	Sw mem AC	Absolute count	103	-0.016	0.026	0.536	0.996	0.006	0.06	0.922	-0.022	0.039	0.568	-0.012	0.079	0.883	-0.007	0.051	0.887
Inflammatory bowel disease	ebi-a-GCST90001404	3756	B cell	PB/PC %B cell	Relative count	103	0.008	0.027	0.765	0.996	0.104	0.064	0.107	-0.039	0.039	0.314	-0.046	0.081	0.569	-0.035	0.055	0.519
Inflammatory bowel disease	ebi-a-GCST90001405	3755	B cell	PB/PC AC	Absolute count	103	-0.001	0.025	0.966	0.996	0.06	0.059	0.315	-0.023	0.036	0.529	-0.053	0.087	0.54	-0.048	0.056	0.394
Inflammatory bowel disease	ebi-a-GCST90001406	3755	B cell	Memory B cell %B cell	Relative count	103	0.008	0.027	0.772	0.996	0.088	0.063	0.165	0.031	0.038	0.412	-0.111	0.091	0.229	0.108	0.06	0.074
Inflammatory bowel disease	ebi-a-GCST90001407	3754	B cell	Memory B cell AC	Absolute count	103	-0.005	0.026	0.853	0.996	0.01	0.061	0.869	0.045	0.04	0.27	0.038	0.071	0.589	0.038	0.048	0.424
Inflammatory bowel disease	ebi-a-GCST90001408	3755	B cell	Naive-mature B cell %B cell	Relative count	103	-0.011	0.026	0.678	0.996	-0.099	0.061	0.107	-0.037	0.037	0.317	-0.08	0.089	0.372	-0.098	0.055	0.079
Inflammatory bowel disease	ebi-a-GCST90001409	3754	B cell	Naive-mature B cell AC	Absolute count	103	-0.013	0.027	0.632	0.996	-0.105	0.063	0.099	-0.045	0.039	0.242	-0.08	0.085	0.35	-0.091	0.06	0.132
Inflammatory bowel disease	ebi-a-GCST90001410	3755	B cell	IgD- CD38br %B cell	Relative count	103	-0.001	0.025	0.964	0.996	0.054	0.058	0.352	-0.028	0.036	0.427	-0.015	0.074	0.836	-0.043	0.051	0.405
Inflammatory bowel disease	ebi-a-GCST90001411	3755	B cell	IgD+ CD24+ %B cell	Relative count	103	0	0.025	0.991	0.996	0.1	0.057	0.085	0.017	0.038	0.658	-0.037	0.084	0.66	0.011	0.073	0.881
Inflammatory bowel disease	ebi-a-GCST90001412	3754	B cell	IgD+ CD24+ AC	Absolute count	103	-0.006	0.025	0.794	0.996	0.035	0.058	0.551	0.028	0.036	0.434	0.033	0.083	0.695	0.054	0.05	0.279
Inflammatory bowel disease	ebi-a-GCST90001413	3755	B cell	IgD- CD24- %B cell	Relative count	103	0.007	0.024	0.759	0.996	0.092	0.056	0.104	-0.009	0.041	0.828	-0.018	0.076	0.812	-0.018	0.055	0.743
Inflammatory bowel disease	ebi-a-GCST90001414	3754	B cell	IgD- CD24- AC	Absolute count	103	-0.004	0.025	0.885	0.996	0.017	0.059	0.777	-0.026	0.039	0.503	0.048	0.092	0.603	-0.031	0.065	0.634
Inflammatory bowel disease	ebi-a-GCST90001415	3755	B cell	IgD+ CD24- %B cell	Relative count	103	0	0.026	0.989	0.996	-0.094	0.061	0.128	-0.028	0.039	0.465	0.065	0.085	0.445	-0.091	0.059	0.128
Inflammatory bowel disease	ebi-a-GCST90001416	3754	B cell	IgD+ CD24- AC	Absolute count	103	-0.004	0.028	0.873	0.996	-0.093	0.064	0.15	-0.03	0.038	0.433	0.116	0.093	0.219	-0.101	0.066	0.129
Inflammatory bowel disease	ebi-a-GCST90001417	3755	B cell	CD24+ CD27+ %B cell	Relative count	103	-0.001	0.026	0.973	0.996	0.081	0.061	0.19	0.019	0.038	0.622	-0.026	0.092	0.776	0.073	0.056	0.194
Inflammatory bowel disease	ebi-a-GCST90001418	3754	B cell	CD24+ CD27+ AC	Absolute count	103	-0.011	0.026	0.678	0.996	0.016	0.061	0.794	0.049	0.039	0.213	0.073	0.082	0.374	0.059	0.054	0.279
Inflammatory bowel disease	ebi-a-GCST90001419	3756	B cell	CD20- %B cell	Relative count	103	0.043	0.025	0.078	0.907	0.16	0.057	0.006	0.073	0.037	0.05	0.083	0.072	0.252	0.096	0.051	0.064
Inflammatory bowel disease	ebi-a-GCST90001420	3754	B cell	IgD- CD38br AC	Absolute count	103	-0.01	0.023	0.663	0.996	-0.012	0.053	0.818	0.023	0.034	0.499	0.052	0.082	0.527	0.056	0.063	0.373
Inflammatory bowel disease	ebi-a-GCST90001421	3755	B cell	CD20- AC	Absolute count	103	0.035	0.025	0.165	0.996	0.106	0.059	0.075	0.062	0.041	0.127	0.06	0.084	0.475	0.074	0.058	0.2
Inflammatory bowel disease	ebi-a-GCST90001422	3757	B cell	CD20- CD38- %B cell	Relative count	103	0.052	0.023	0.024	0.824	0.068	0.054	0.214	0.047	0.039	0.227	0.004	0.074	0.953	0.044	0.049	0.369
Inflammatory bowel disease	ebi-a-GCST90001423	3756	B cell	CD20- CD38- AC	Absolute count	103	0.049	0.023	0.036	0.824	0.047	0.054	0.394	0.021	0.037	0.571	0.004	0.076	0.959	0.038	0.054	0.491
Inflammatory bowel disease	ebi-a-GCST90001424	3755	B cell	IgD+ %Lymphocyte	Relative count	103	-0.018	0.028	0.525	0.996	-0.071	0.067	0.292	-0.034	0.037	0.355	-0.02	0.084	0.815	-0.044	0.059	0.452
Inflammatory bowel disease	ebi-a-GCST90001425	3754	B cell	IgD- CD38br %lymphocyte	Relative count	103	-0.022	0.023	0.327	0.996	0.016	0.054	0.762	0.02	0.035	0.559	0.043	0.077	0.576	0.033	0.062	0.599
Inflammatory bowel disease	ebi-a-GCST90001426	3754	B cell	IgD- CD38dim %lymphocyte	Relative count	103	-0.015	0.028	0.582	0.996	0.041	0.065	0.529	-0.034	0.039	0.376	-0.004	0.08	0.963	-0.025	0.049	0.609
Inflammatory bowel disease	ebi-a-GCST90001427	3754	B cell	IgD- CD38- %lymphocyte	Relative count	103	-0.033	0.028	0.244	0.996	0.029	0.066	0.66	-0.02	0.04	0.621	-0.023	0.086	0.793	-0.023	0.055	0.68
Inflammatory bowel disease	ebi-a-GCST90001428	3755	B cell	IgD- CD38dim %B cell	Relative count	103	0.01	0.029	0.733	0.996	0.085	0.068	0.216	0.024	0.04	0.543	-0.048	0.08	0.549	0.011	0.05	0.832
Inflammatory bowel disease	ebi-a-GCST90001429	3754	B cell	IgD+ CD38br %lymphocyte	Relative count	103	-0.009	0.028	0.761	0.996	-0.025	0.066	0.708	-0.023	0.04	0.566	0.019	0.086	0.824	0.003	0.055	0.96
Inflammatory bowel disease	ebi-a-GCST90001430	3754	B cell	IgD+ CD38dim %lymphocyte	Relative count	103	-0.023	0.027	0.4	0.996	-0.051	0.064	0.43	-0.043	0.039	0.269	-0.032	0.087	0.713	-0.086	0.059	0.145
Inflammatory bowel disease	ebi-a-GCST90001431	3754	B cell	IgD+ CD38- %lymphocyte	Relative count	103	-0.016	0.026	0.526	0.996	-0.017	0.061	0.779	-0.025	0.042	0.552	0.161	0.087	0.066	-0.004	0.06	0.944
Inflammatory bowel disease	ebi-a-GCST90001432	3754	B cell	Unsw Mem %lymphocyte	Relative count	103	-0.021	0.027	0.442	0.996	0.026	0.063	0.686	0.008	0.039	0.833	-0.029	0.085	0.733	0.025	0.058	0.667
Inflammatory bowel disease	ebi-a-GCST90001433	3754	B cell	IgD- CD27- %lymphocyte	Relative count	103	-0.017	0.027	0.515	0.996	-0.014	0.063	0.829	-0.035	0.039	0.371	-0.035	0.094	0.708	-0.069	0.058	0.233
Inflammatory bowel disease	ebi-a-GCST90001434	3754	B cell	Sw mem %lymphocyte	Relative count	103	-0.025	0.028	0.358	0.996	0.035	0.065	0.591	-0.047	0.041	0.253	-0.04	0.081	0.624	-0.04	0.055	0.47
Inflammatory bowel disease	ebi-a-GCST90001435	3755	B cell	PB/PC %lymphocyte	Relative count	103	-0.003	0.025	0.904	0.996	0.081	0.059	0.173	-0.043	0.037	0.234	-0.124	0.091	0.176	-0.091	0.065	0.162
Inflammatory bowel disease	ebi-a-GCST90001436	3754	B cell	Memory B cell %lymphocyte	Relative count	103	-0.013	0.026	0.616	0.996	0.044	0.061	0.473	0.022	0.04	0.587	0.039	0.083	0.645	0.044	0.055	0.423
Inflammatory bowel disease	ebi-a-GCST90001437	3754	B cell	Naive-mature B cell %lymphocyte	Relative count	103	-0.022	0.027	0.424	0.996	-0.08	0.063	0.207	-0.027	0.039	0.478	0.012	0.085	0.889	-0.041	0.064	0.522
Inflammatory bowel disease	ebi-a-GCST90001438	3754	B cell	IgD- CD38dim AC	Absolute count	103	-0.008	0.025	0.766	0.996	0.015	0.06	0.802	-0.017	0.038	0.656	-0.035	0.073	0.632	-0.011	0.052	0.836
Inflammatory bowel disease	ebi-a-GCST90001439	3754	B cell	IgD+ CD24+ %lymphocyte	Relative count	103	-0.014	0.024	0.569	0.996	0.066	0.056	0.245	0.035	0.037	0.344	0.06	0.084	0.477	0.074	0.053	0.163
Inflammatory bowel disease	ebi-a-GCST90001440	3754	B cell	IgD- CD24- %lymphocyte	Relative count	103	-0.013	0.026	0.621	0.996	0.049	0.061	0.424	-0.023	0.041	0.575	-0.048	0.092	0.607	-0.062	0.059	0.3
Inflammatory bowel disease	ebi-a-GCST90001441	3754	B cell	IgD+ CD24- %lymphocyte	Relative count	103	-0.014	0.027	0.619	0.996	-0.08	0.064	0.216	-0.048	0.038	0.213	-0.09	0.094	0.337	-0.111	0.072	0.128
Inflammatory bowel disease	ebi-a-GCST90001442	3754	B cell	CD24+ CD27+ %lymphocyte	Relative count	103	-0.021	0.027	0.432	0.996	0.045	0.062	0.467	0.041	0.039	0.293	0.021	0.09	0.813	0.048	0.057	0.399
Inflammatory bowel disease	ebi-a-GCST90001443	3755	B cell	CD20- %lymphocyte	Relative count	103	0.031	0.025	0.218	0.996	0.141	0.058	0.017	0.05	0.04	0.212	0.093	0.082	0.26	0.083	0.053	0.116
Inflammatory bowel disease	ebi-a-GCST90001444	3756	B cell	CD20- CD38- %lymphocyte	Relative count	103	0.045	0.023	0.049	0.824	0.058	0.054	0.29	0.012	0.037	0.75	-0.002	0.084	0.977	0.022	0.056	0.692
Inflammatory bowel disease	ebi-a-GCST90001445	3755	B cell	IgD- CD38- %B cell	Relative count	103	-0.008	0.027	0.752	0.996	0.069	0.062	0.273	0.008	0.04	0.851	-0.015	0.085	0.858	0.002	0.054	0.97
Inflammatory bowel disease	ebi-a-GCST90001446	3754	B cell	IgD- CD38- AC	Absolute count	103	-0.021	0.026	0.435	0.996	-0.007	0.062	0.913	-0.021	0.04	0.609	-0.002	0.089	0.98	-0.007	0.058	0.899
Inflammatory bowel disease	ebi-a-GCST90001447	3755	B cell	IgD+ CD38br %B cell	Relative count	103	0.006	0.028	0.842	0.996	-0.001	0.066	0.983	0.014	0.04	0.726	0.063	0.081	0.44	0.019	0.053	0.72
Inflammatory bowel disease	ebi-a-GCST90001448	3020	cDC	CD11c+ monocyte AC	Absolute count	103	-0.004	0.028	0.873	0.996	-0.047	0.065	0.465	0.003	0.042	0.94	-0.017	0.078	0.828	-0.012	0.053	0.819
Inflammatory bowel disease	ebi-a-GCST90001449	3043	cDC	CD11c+ monocyte %monocyte	Relative count	103	-0.019	0.03	0.515	0.996	-0.071	0.069	0.309	-0.015	0.045	0.731	0.021	0.094	0.828	-0.011	0.054	0.839
Inflammatory bowel disease	ebi-a-GCST90001450	3019	cDC	CD62L- monocyte AC	Absolute count	103	-0.008	0.028	0.765	0.996	0	0.066	0.997	-0.003	0.043	0.953	0.105	0.09	0.249	-0.009	0.062	0.89
Inflammatory bowel disease	ebi-a-GCST90001451	3042	cDC	CD62L- monocyte %monocyte	Relative count	103	-0.033	0.027	0.225	0.996	-0.022	0.063	0.722	-0.007	0.043	0.875	-0.021	0.098	0.829	-0.021	0.06	0.722
Inflammatory bowel disease	ebi-a-GCST90001452	3017	cDC	CD11c+ CD62L- monocyte AC	Absolute count	103	-0.011	0.028	0.695	0.996	-0.037	0.066	0.574	0.001	0.041	0.973	-0.041	0.083	0.626	-0.012	0.054	0.818
Inflammatory bowel disease	ebi-a-GCST90001453	3040	cDC	CD11c+ CD62L- monocyte %monocyte	Relative count	103	-0.028	0.029	0.331	0.996	-0.07	0.069	0.31	-0.009	0.046	0.838	0.03	0.096	0.753	-0.01	0.058	0.857
Inflammatory bowel disease	ebi-a-GCST90001454	3018	cDC	CD62L- HLA DR++ monocyte AC	Absolute count	103	-0.013	0.026	0.617	0.996	0.014	0.061	0.816	0.005	0.042	0.911	-0.136	0.085	0.112	-0.007	0.056	0.904
Inflammatory bowel disease	ebi-a-GCST90001455	3041	cDC	CD62L- HLA DR++ monocyte %monocyte	Relative count	103	-0.035	0.028	0.204	0.996	-0.005	0.065	0.94	-0.008	0.042	0.856	-0.072	0.09	0.423	-0.006	0.053	0.909
Inflammatory bowel disease	ebi-a-GCST90001456	3019	cDC	CD11c+ HLA DR++ monocyte AC	Absolute count	103	-0.004	0.027	0.875	0.996	-0.014	0.064	0.822	0.023	0.043	0.594	-0.003	0.083	0.971	0.006	0.056	0.913
Inflammatory bowel disease	ebi-a-GCST90001457	3042	cDC	CD11c+ HLA DR++ monocyte %monocyte	Relative count	103	-0.017	0.029	0.55	0.996	-0.028	0.068	0.684	-0.001	0.045	0.982	0.071	0.094	0.45	0.027	0.06	0.654
Inflammatory bowel disease	ebi-a-GCST90001458	3387	cDC	Myeloid DC AC	Absolute count	103	0.038	0.026	0.151	0.996	0.011	0.062	0.863	0.031	0.044	0.484	0.047	0.092	0.608	0.039	0.056	0.488
Inflammatory bowel disease	ebi-a-GCST90001459	3410	cDC	Myeloid DC %DC	Relative count	103	0.036	0.027	0.181	0.996	0.046	0.063	0.466	0.018	0.043	0.677	-0.042	0.086	0.625	-0.011	0.057	0.843
Inflammatory bowel disease	ebi-a-GCST90001460	3374	cDC	Plasmacytoid DC AC	Absolute count	103	0.014	0.026	0.583	0.996	-0.049	0.06	0.412	-0.018	0.041	0.656	-0.069	0.081	0.394	-0.04	0.051	0.44
Inflammatory bowel disease	ebi-a-GCST90001461	3374	cDC	DC AC	Absolute count	101	0.03	0.026	0.251	0.996	0.002	0.062	0.973	0.038	0.044	0.395	0.07	0.086	0.419	0.041	0.055	0.457
Inflammatory bowel disease	ebi-a-GCST90001462	3387	cDC	CD62L- DC AC	Absolute count	103	0.016	0.026	0.536	0.996	0.049	0.061	0.427	0.017	0.041	0.678	0.041	0.088	0.645	0.033	0.06	0.586
Inflammatory bowel disease	ebi-a-GCST90001463	3410	cDC	CD62L- DC %DC	Relative count	103	0.001	0.026	0.967	0.996	0.068	0.061	0.269	-0.009	0.041	0.82	-0.015	0.091	0.865	-0.015	0.06	0.797
Inflammatory bowel disease	ebi-a-GCST90001464	3387	cDC	CD86+ myeloid DC AC	Absolute count	103	0.03	0.026	0.246	0.996	-0.002	0.06	0.975	-0.018	0.042	0.661	-0.075	0.097	0.44	-0.044	0.059	0.462
Inflammatory bowel disease	ebi-a-GCST90001465	3410	cDC	CD86+ myeloid DC %DC	Relative count	103	0.024	0.025	0.334	0.996	0.01	0.059	0.867	-0.021	0.042	0.618	-0.018	0.094	0.85	-0.022	0.065	0.732
Inflammatory bowel disease	ebi-a-GCST90001466	3374	cDC	CD86+ plasmacytoid DC AC	Absolute count	103	-0.023	0.025	0.372	0.996	-0.044	0.06	0.464	-0.039	0.037	0.287	-0.074	0.072	0.309	-0.059	0.048	0.226
Inflammatory bowel disease	ebi-a-GCST90001467	3410	cDC	CD86+ plasmacytoid DC %DC	Relative count	103	-0.046	0.025	0.069	0.907	-0.042	0.06	0.482	-0.046	0.036	0.197	-0.002	0.079	0.983	-0.054	0.054	0.319
Inflammatory bowel disease	ebi-a-GCST90001468	3387	cDC	CD62L- myeloid DC AC	Absolute count	103	0.014	0.025	0.572	0.996	0.05	0.059	0.405	0.03	0.041	0.466	0.061	0.085	0.476	0.031	0.057	0.596
Inflammatory bowel disease	ebi-a-GCST90001469	3410	cDC	CD62L- myeloid DC %DC	Relative count	103	0.004	0.025	0.876	0.996	0.065	0.058	0.27	0.026	0.041	0.533	0.014	0.087	0.871	0.001	0.054	0.985
Inflammatory bowel disease	ebi-a-GCST90001470	3374	cDC	CD62L- plasmacytoid DC AC	Absolute count	101	-0.011	0.026	0.666	0.996	-0.046	0.06	0.446	-0.006	0.037	0.864	-0.021	0.074	0.779	-0.005	0.046	0.92
Inflammatory bowel disease	ebi-a-GCST90001471	3410	cDC	CD62L- plasmacytoid DC %DC	Relative count	103	-0.023	0.025	0.361	0.996	-0.053	0.059	0.373	-0.02	0.039	0.612	-0.038	0.081	0.641	-0.028	0.051	0.591
Inflammatory bowel disease	ebi-a-GCST90001472	3387	cDC	CD62L- CD86+ myeloid DC AC	Absolute count	103	0.01	0.025	0.69	0.996	0.031	0.059	0.605	0.002	0.042	0.963	-0.048	0.088	0.585	-0.021	0.057	0.715
Inflammatory bowel disease	ebi-a-GCST90001473	3410	cDC	CD62L- CD86+ myeloid DC %DC	Relative count	99	0.005	0.026	0.844	0.996	0.038	0.059	0.528	0.006	0.044	0.886	-0.048	0.091	0.599	-0.02	0.056	0.716
Inflammatory bowel disease	ebi-a-GCST90001474	3410	cDC	Plasmacytoid DC %DC	Relative count	103	-0.028	0.027	0.312	0.996	-0.041	0.064	0.526	-0.006	0.039	0.868	0.117	0.087	0.182	0.014	0.056	0.809
Inflammatory bowel disease	ebi-a-GCST90001475	3595	TBNK	HLA DR++ monocyte %monocyte	Relative count	103	0.008	0.026	0.77	0.996	-0.017	0.061	0.786	-0.015	0.039	0.7	-0.005	0.073	0.944	-0.013	0.051	0.801
Inflammatory bowel disease	ebi-a-GCST90001476	3595	TBNK	HLA DR++ monocyte %leukocyte	Relative count	103	0.009	0.026	0.715	0.996	0.002	0.06	0.98	-0.007	0.04	0.864	0.025	0.076	0.743	0.009	0.052	0.867
Inflammatory bowel disease	ebi-a-GCST90001477	3579	TBNK	HLA DR++ monocyte AC	Absolute count	103	0.019	0.027	0.484	0.996	0.001	0.065	0.986	-0.001	0.037	0.983	0.049	0.076	0.522	0.016	0.052	0.762
Inflammatory bowel disease	ebi-a-GCST90001478	3437	Treg	CD4 Treg %CD4	Relative count	103	0.006	0.027	0.808	0.996	0.055	0.062	0.38	-0.004	0.038	0.909	0.001	0.084	0.991	0.006	0.05	0.911
Inflammatory bowel disease	ebi-a-GCST90001479	3437	Treg	CD4 Treg %T cell	Relative count	103	0.009	0.025	0.716	0.996	0.04	0.06	0.502	0.006	0.042	0.88	0.08	0.084	0.34	0.03	0.056	0.596
Inflammatory bowel disease	ebi-a-GCST90001480	3405	Treg	Resting Treg AC	Absolute count	103	0.004	0.025	0.871	0.996	-0.031	0.059	0.597	0.007	0.041	0.869	-0.095	0.084	0.259	-0.027	0.058	0.645
Inflammatory bowel disease	ebi-a-GCST90001481	3437	Treg	Resting Treg % CD4 Treg	Relative count	103	-0.017	0.022	0.457	0.996	-0.006	0.052	0.907	0.003	0.036	0.927	-0.103	0.077	0.182	0.031	0.049	0.528
Inflammatory bowel disease	ebi-a-GCST90001482	3437	Treg	Resting Treg %CD4	Relative count	103	-0.012	0.023	0.597	0.996	0.02	0.053	0.707	0.02	0.04	0.622	0.076	0.082	0.356	0.034	0.052	0.51
Inflammatory bowel disease	ebi-a-GCST90001483	3405	Treg	CD39+ resting Treg AC	Absolute count	103	0.054	0.025	0.032	0.824	0.091	0.058	0.122	0.056	0.044	0.208	0.093	0.09	0.303	0.075	0.061	0.228
Inflammatory bowel disease	ebi-a-GCST90001484	3437	Treg	CD39+ resting Treg %resting Treg	Relative count	103	0.058	0.025	0.018	0.824	0.124	0.057	0.033	0.036	0.042	0.389	0.065	0.088	0.46	0.044	0.06	0.466
Inflammatory bowel disease	ebi-a-GCST90001485	3437	Treg	CD39+ resting Treg % CD4 Treg	Relative count	103	0.048	0.024	0.046	0.824	0.104	0.056	0.067	0.046	0.041	0.262	0.083	0.089	0.35	0.056	0.064	0.385
Inflammatory bowel disease	ebi-a-GCST90001486	3405	Treg	Activated Treg AC	Absolute count	103	0.038	0.027	0.157	0.996	0.036	0.064	0.575	0.061	0.041	0.138	0.097	0.088	0.27	0.087	0.057	0.128
Inflammatory bowel disease	ebi-a-GCST90001487	3437	Treg	Activated Treg %CD4 Treg	Relative count	103	0.025	0.027	0.356	0.996	0.119	0.063	0.064	0.056	0.036	0.122	0.063	0.08	0.438	0.095	0.058	0.102
Inflammatory bowel disease	ebi-a-GCST90001488	3437	Treg	Activated Treg %CD4	Relative count	103	0.024	0.026	0.37	0.996	0.115	0.061	0.063	0.077	0.041	0.057	0.086	0.078	0.271	0.086	0.056	0.126
Inflammatory bowel disease	ebi-a-GCST90001489	3405	Treg	CD39+ activated Treg AC	Absolute count	103	0.073	0.026	0.004	0.821	0.079	0.06	0.19	0.098	0.042	0.018	0.09	0.084	0.287	0.09	0.049	0.071
Inflammatory bowel disease	ebi-a-GCST90001490	3437	Treg	CD39+ activated Treg %activated Treg	Relative count	42	0.032	0.04	0.435	0.996	0.005	0.082	0.951	-0.004	0.06	0.944	0.053	0.099	0.594	0.001	0.062	0.992
Inflammatory bowel disease	ebi-a-GCST90001491	3437	Treg	CD39+ activated Treg %CD4 Treg	Relative count	103	0.062	0.026	0.015	0.824	0.128	0.059	0.032	0.075	0.04	0.057	0.057	0.086	0.512	0.079	0.055	0.155
Inflammatory bowel disease	ebi-a-GCST90001492	3405	Treg	Secreting Treg AC	Absolute count	103	0.024	0.029	0.406	0.996	-0.049	0.068	0.475	-0.022	0.042	0.596	0.009	0.087	0.92	-0.017	0.054	0.749
Inflammatory bowel disease	ebi-a-GCST90001493	3437	Treg	Secreting Treg % CD4 Treg	Relative count	103	0.012	0.023	0.59	0.996	-0.032	0.054	0.555	-0.003	0.036	0.943	0.035	0.088	0.69	-0.061	0.056	0.274
Inflammatory bowel disease	ebi-a-GCST90001494	3437	Treg	Secreting Treg %CD4	Relative count	73	-0.002	0.032	0.951	0.996	-0.015	0.075	0.844	0.009	0.049	0.858	0.021	0.096	0.828	-0.013	0.059	0.829
Inflammatory bowel disease	ebi-a-GCST90001495	3405	Treg	CD39+ secreting Treg AC	Absolute count	103	0.066	0.026	0.012	0.824	0.056	0.062	0.365	0.028	0.042	0.499	0.051	0.082	0.54	0.045	0.057	0.427
Inflammatory bowel disease	ebi-a-GCST90001496	3437	Treg	CD39+ secreting Treg %secreting Treg	Relative count	103	0.061	0.025	0.016	0.824	0.113	0.058	0.055	0.045	0.043	0.289	0.064	0.087	0.462	0.049	0.058	0.399
Inflammatory bowel disease	ebi-a-GCST90001497	3437	Treg	CD39+ secreting Treg %CD4 Treg	Relative count	103	0.063	0.025	0.01	0.824	0.103	0.057	0.077	0.026	0.042	0.536	0.066	0.084	0.438	0.04	0.059	0.495
Inflammatory bowel disease	ebi-a-GCST90001498	3405	Treg	Activated & resting Treg AC	Absolute count	103	0.016	0.026	0.53	0.996	-0.024	0.061	0.69	0.014	0.042	0.745	-0.105	0.088	0.235	-0.012	0.054	0.817
Inflammatory bowel disease	ebi-a-GCST90001499	3437	Treg	Activated & resting Treg % CD4 Treg	Relative count	103	-0.01	0.023	0.662	0.996	0.03	0.054	0.581	0.001	0.036	0.973	-0.044	0.08	0.585	0.063	0.056	0.265
Inflammatory bowel disease	ebi-a-GCST90001500	3437	Treg	Activated & resting Treg %CD4+	Relative count	103	-0.001	0.024	0.955	0.996	0.051	0.056	0.371	0.047	0.04	0.242	0.037	0.087	0.671	0.046	0.055	0.406
Inflammatory bowel disease	ebi-a-GCST90001501	3405	Treg	Activated & secreting Treg AC	Absolute count	103	0.029	0.029	0.322	0.996	-0.03	0.067	0.659	0.01	0.042	0.818	-0.008	0.091	0.928	0.004	0.055	0.943
Inflammatory bowel disease	ebi-a-GCST90001502	3437	Treg	Activated & secreting Treg %CD4 Treg	Relative count	103	0.017	0.022	0.433	0.996	0.009	0.051	0.857	0.005	0.035	0.891	0.056	0.077	0.47	-0.016	0.05	0.754
Inflammatory bowel disease	ebi-a-GCST90001503	3437	Treg	Activated & secreting Treg %CD4+	Relative count	103	0.016	0.026	0.539	0.996	0.068	0.059	0.256	0.03	0.038	0.429	0.051	0.076	0.503	0.031	0.051	0.545
Inflammatory bowel disease	ebi-a-GCST90001504	3405	Treg	CD25hi AC	Absolute count	103	0.024	0.029	0.407	0.996	-0.02	0.068	0.768	0.034	0.044	0.438	-0.1	0.09	0.272	-0.048	0.061	0.436
Inflammatory bowel disease	ebi-a-GCST90001505	3437	Treg	CD25hi %CD4+	Relative count	103	0.009	0.027	0.743	0.996	0.083	0.062	0.184	0.012	0.04	0.756	-0.018	0.08	0.82	0.004	0.052	0.939
Inflammatory bowel disease	ebi-a-GCST90001506	3437	Treg	CD25hi %T cell	Relative count	103	0.008	0.026	0.758	0.996	0.065	0.06	0.285	0.01	0.041	0.8	-0.061	0.092	0.508	0.009	0.057	0.876
Inflammatory bowel disease	ebi-a-GCST90001507	3405	Treg	CD25hi CD45RA+ CD4 not Treg AC	Absolute count	103	-0.012	0.028	0.666	0.996	-0.058	0.064	0.373	0.006	0.043	0.893	-0.002	0.092	0.986	-0.009	0.059	0.884
Inflammatory bowel disease	ebi-a-GCST90001508	3437	Treg	CD25hi CD45RA+ CD4 not Treg %CD4+	Relative count	103	-0.026	0.026	0.303	0.996	-0.014	0.06	0.816	-0.009	0.041	0.832	0.013	0.083	0.875	-0.01	0.053	0.848
Inflammatory bowel disease	ebi-a-GCST90001509	3437	Treg	CD25hi CD45RA+ CD4 not Treg %T cell	Relative count	103	-0.021	0.026	0.414	0.996	-0.012	0.061	0.844	-0.003	0.043	0.952	-0.071	0.088	0.422	-0.015	0.061	0.808
Inflammatory bowel disease	ebi-a-GCST90001510	3405	Treg	CD25hi CD45RA- CD4 not Treg AC	Absolute count	103	0.025	0.028	0.372	0.996	0.008	0.065	0.898	0.03	0.044	0.496	-0.061	0.096	0.523	-0.02	0.06	0.74
Inflammatory bowel disease	ebi-a-GCST90001511	3437	Treg	CD25hi CD45RA- CD4 not Treg %CD4+	Relative count	103	0.013	0.027	0.631	0.996	0.085	0.062	0.171	0.029	0.04	0.465	0.035	0.08	0.659	0.035	0.049	0.477
Inflammatory bowel disease	ebi-a-GCST90001512	3437	Treg	CD25hi CD45RA- CD4 not Treg %T cell	Relative count	103	0.011	0.026	0.664	0.996	0.078	0.06	0.198	0.041	0.04	0.302	0.03	0.084	0.722	0.025	0.052	0.638
Inflammatory bowel disease	ebi-a-GCST90001513	3405	Treg	CD4 Treg AC	Absolute count	103	0.025	0.029	0.396	0.996	-0.043	0.068	0.523	0.018	0.043	0.671	-0.012	0.088	0.892	-0.005	0.056	0.922
Inflammatory bowel disease	ebi-a-GCST90001514	1930	Myeloid cell	HSC AC	Absolute count	103	-0.002	0.032	0.948	0.996	-0.005	0.076	0.946	0.027	0.055	0.624	0.045	0.113	0.688	0.056	0.074	0.456
Inflammatory bowel disease	ebi-a-GCST90001515	1929	Myeloid cell	Im MDSC AC	Absolute count	103	-0.018	0.032	0.569	0.996	-0.148	0.076	0.054	-0.017	0.049	0.722	0.025	0.118	0.832	-0.004	0.103	0.971
Inflammatory bowel disease	ebi-a-GCST90001516	1929	Myeloid cell	Im MDSC %CD33dim HLA DR- CD66b-	Relative count	103	-0.033	0.031	0.286	0.996	-0.087	0.075	0.245	-0.043	0.048	0.364	0.113	0.114	0.325	-0.131	0.074	0.08
Inflammatory bowel disease	ebi-a-GCST90001517	1930	Myeloid cell	CD33br HLA DR+ AC	Absolute count	103	0.039	0.031	0.214	0.996	-0.013	0.074	0.864	-0.003	0.05	0.955	-0.019	0.101	0.854	-0.004	0.063	0.947
Inflammatory bowel disease	ebi-a-GCST90001518	1930	Myeloid cell	CD33br HLA DR+ CD14- AC	Absolute count	103	0.043	0.032	0.177	0.996	-0.041	0.075	0.59	0.024	0.051	0.637	0.03	0.107	0.783	0.014	0.074	0.849
Inflammatory bowel disease	ebi-a-GCST90001519	1930	Myeloid cell	CD33br HLA DR+ CD14- %CD33br HLA DR+	Relative count	103	0.017	0.034	0.618	0.996	-0.081	0.08	0.315	-0.029	0.05	0.561	-0.083	0.114	0.465	-0.05	0.079	0.53
Inflammatory bowel disease	ebi-a-GCST90001520	1930	Myeloid cell	CD33br HLA DR+ CD14dim AC	Absolute count	103	0.026	0.031	0.402	0.996	0.001	0.075	0.99	0.018	0.052	0.733	-0.006	0.103	0.957	0.008	0.069	0.903
Inflammatory bowel disease	ebi-a-GCST90001521	1930	Myeloid cell	CD33br HLA DR+ CD14dim %CD33br HLA DR+	Relative count	103	-0.02	0.037	0.585	0.996	-0.008	0.089	0.931	-0.013	0.055	0.81	-0.112	0.123	0.363	-0.061	0.07	0.387
Inflammatory bowel disease	ebi-a-GCST90001522	1930	Myeloid cell	CD33- HLA DR- AC	Absolute count	103	0.011	0.033	0.729	0.996	-0.024	0.078	0.765	0.061	0.052	0.238	0.09	0.107	0.399	0.071	0.071	0.32
Inflammatory bowel disease	ebi-a-GCST90001523	1930	Myeloid cell	CD33- HLA DR+ AC	Absolute count	103	0.011	0.032	0.729	0.996	-0.023	0.076	0.766	-0.039	0.053	0.462	-0.04	0.122	0.742	-0.047	0.077	0.547
Inflammatory bowel disease	ebi-a-GCST90001524	1928	Myeloid cell	Gr MDSC AC	Absolute count	103	0.024	0.03	0.437	0.996	-0.014	0.073	0.843	-0.04	0.049	0.408	-0.114	0.116	0.33	-0.104	0.08	0.198
Inflammatory bowel disease	ebi-a-GCST90001525	1930	Myeloid cell	CD33dim HLA DR+ CD11b+ AC	Absolute count	103	-0.014	0.034	0.689	0.996	0.079	0.081	0.332	0.034	0.05	0.496	0.044	0.098	0.654	0.044	0.067	0.514
Inflammatory bowel disease	ebi-a-GCST90001526	1930	Myeloid cell	CD33dim HLA DR+ CD11b+ %CD33dim HLA DR+	Relative count	103	0.01	0.041	0.814	0.996	0.091	0.097	0.349	0.018	0.054	0.74	0.046	0.117	0.693	0.036	0.076	0.635
Inflammatory bowel disease	ebi-a-GCST90001527	1930	Myeloid cell	CD33dim HLA DR+ CD11b- AC	Absolute count	103	-0.02	0.036	0.585	0.996	0.013	0.087	0.878	-0.021	0.051	0.672	-0.072	0.103	0.484	-0.009	0.069	0.894
Inflammatory bowel disease	ebi-a-GCST90001528	1930	Myeloid cell	CD33dim HLA DR+ CD11b- %CD33dim HLA DR+	Relative count	103	-0.008	0.041	0.846	0.996	-0.086	0.097	0.378	-0.02	0.058	0.734	-0.036	0.113	0.748	-0.046	0.08	0.562
Inflammatory bowel disease	ebi-a-GCST90001529	1930	Myeloid cell	CD66b++ myeloid cell AC	Absolute count	103	0.042	0.033	0.206	0.996	0.002	0.08	0.984	-0.034	0.052	0.514	-0.068	0.113	0.549	-0.041	0.073	0.578
Inflammatory bowel disease	ebi-a-GCST90001530	1927	Myeloid cell	Mo MDSC AC	Absolute count	103	-0.025	0.032	0.428	0.996	0.034	0.076	0.656	-0.052	0.053	0.319	-0.09	0.106	0.399	-0.055	0.075	0.468
Inflammatory bowel disease	ebi-a-GCST90001531	1874	Myeloid cell	CD33dim HLA DR- AC	Absolute count	103	0.012	0.036	0.743	0.996	-0.11	0.084	0.195	0.002	0.052	0.968	0.084	0.13	0.523	-0.127	0.077	0.103
Inflammatory bowel disease	ebi-a-GCST90001532	1929	Myeloid cell	Basophil AC	Absolute count	103	0.013	0.036	0.724	0.996	-0.101	0.084	0.233	0.017	0.052	0.745	-0.038	0.128	0.77	-0.108	0.075	0.156
Inflammatory bowel disease	ebi-a-GCST90001533	1929	Myeloid cell	Basophil %CD33dim HLA DR- CD66b-	Relative count	103	0.027	0.032	0.389	0.996	-0.003	0.075	0.964	-0.014	0.052	0.792	-0.039	0.1	0.697	-0.025	0.063	0.693
Inflammatory bowel disease	ebi-a-GCST90001534	3395	Maturation stages of T cell	CD45RA- CD4+ AC	Absolute count	103	0.034	0.031	0.266	0.996	-0.058	0.071	0.418	0.022	0.046	0.639	0.12	0.096	0.213	0.038	0.056	0.497
Inflammatory bowel disease	ebi-a-GCST90001535	3427	Maturation stages of T cell	CD45RA- CD4+ %CD4+	Relative count	103	0.021	0.024	0.379	0.996	0.046	0.057	0.42	0.006	0.038	0.885	0.016	0.085	0.847	-0.009	0.052	0.869
Inflammatory bowel disease	ebi-a-GCST90001536	3427	Maturation stages of T cell	CD45RA- CD4+ %T cell	Relative count	103	0.016	0.024	0.507	0.996	0.032	0.056	0.576	0.027	0.04	0.494	0.067	0.076	0.384	0.041	0.051	0.423
Inflammatory bowel disease	ebi-a-GCST90001537	3395	Maturation stages of T cell	CM CD4+ AC	Absolute count	103	0.02	0.03	0.513	0.996	-0.023	0.07	0.743	-0.03	0.042	0.48	-0.111	0.087	0.207	-0.053	0.053	0.322
Inflammatory bowel disease	ebi-a-GCST90001538	3427	Maturation stages of T cell	CM CD4+ %CD4+	Relative count	103	0.001	0.028	0.966	0.996	0.095	0.066	0.152	0.056	0.038	0.137	0.073	0.08	0.359	0.067	0.058	0.252
Inflammatory bowel disease	ebi-a-GCST90001539	3427	Maturation stages of T cell	CM CD4+ %T cell	Relative count	103	0	0.027	0.993	0.996	0.071	0.063	0.265	-0.025	0.04	0.528	0.155	0.094	0.105	0.048	0.057	0.403
Inflammatory bowel disease	ebi-a-GCST90001540	3395	Maturation stages of T cell	Naive CD4+ AC	Absolute count	103	0.005	0.026	0.853	0.996	-0.067	0.061	0.273	-0.003	0.042	0.937	-0.003	0.101	0.976	0.003	0.058	0.96
Inflammatory bowel disease	ebi-a-GCST90001541	3427	Maturation stages of T cell	Naive CD4+ %CD4+	Relative count	103	-0.017	0.023	0.464	0.996	-0.021	0.055	0.702	-0.004	0.038	0.921	-0.061	0.082	0.456	-0.002	0.056	0.972
Inflammatory bowel disease	ebi-a-GCST90001542	3395	Maturation stages of T cell	EM CD4+ AC	Absolute count	103	0.043	0.028	0.129	0.97	-0.064	0.065	0.33	0.056	0.046	0.228	0.129	0.097	0.185	0.082	0.06	0.173
Inflammatory bowel disease	ebi-a-GCST90001543	3427	Maturation stages of T cell	EM CD4+ %CD4+	Relative count	103	0.028	0.023	0.222	0.996	-0.001	0.054	0.988	0.011	0.04	0.789	0.006	0.088	0.946	0.006	0.055	0.913
Inflammatory bowel disease	ebi-a-GCST90001544	3427	Maturation stages of T cell	EM CD4+ %T cell	Relative count	103	0.027	0.023	0.237	0.996	-0.008	0.053	0.876	0.036	0.037	0.338	0.002	0.074	0.981	0.03	0.05	0.549
Inflammatory bowel disease	ebi-a-GCST90001545	3395	Maturation stages of T cell	TD CD4+ AC	Absolute count	103	0.011	0.029	0.7	0.996	-0.101	0.066	0.13	-0.006	0.039	0.886	-0.124	0.094	0.19	-0.088	0.061	0.152
Inflammatory bowel disease	ebi-a-GCST90001546	3427	Maturation stages of T cell	TD CD4+ %CD4+	Relative count	103	0.007	0.027	0.797	0.996	-0.074	0.062	0.237	-0.012	0.039	0.752	-0.023	0.085	0.784	-0.023	0.058	0.69
Inflammatory bowel disease	ebi-a-GCST90001547	3427	Maturation stages of T cell	TD CD4+ %T cell	Relative count	103	0.006	0.027	0.826	0.996	-0.077	0.064	0.229	0.018	0.04	0.65	0.024	0.082	0.768	0.033	0.061	0.586
Inflammatory bowel disease	ebi-a-GCST90001548	3395	Maturation stages of T cell	CM CD8br AC	Absolute count	103	-0.003	0.026	0.899	0.996	-0.013	0.062	0.835	-0.004	0.04	0.915	0.076	0.081	0.346	0.033	0.049	0.502
Inflammatory bowel disease	ebi-a-GCST90001549	3427	Maturation stages of T cell	CM CD8br %CD8br	Relative count	103	-0.033	0.029	0.255	0.996	0.023	0.067	0.732	-0.026	0.042	0.527	0.054	0.088	0.546	-0.002	0.052	0.962
Inflammatory bowel disease	ebi-a-GCST90001550	3427	Maturation stages of T cell	CM CD8br %T cell	Relative count	103	-0.024	0.031	0.44	0.996	0.023	0.072	0.75	-0.037	0.04	0.355	0.021	0.087	0.81	-0.011	0.048	0.82
Inflammatory bowel disease	ebi-a-GCST90001551	3395	Maturation stages of T cell	Naive CD8br AC	Absolute count	103	-0.012	0.016	0.461	0.996	0.008	0.038	0.844	-0.03	0.029	0.304	-0.061	0.054	0.256	-0.048	0.04	0.234
Inflammatory bowel disease	ebi-a-GCST90001552	3427	Maturation stages of T cell	Naive CD8br %CD8br	Relative count	103	-0.032	0.018	0.077	0.907	0.046	0.042	0.278	-0.029	0.031	0.363	-0.024	0.073	0.74	-0.039	0.045	0.392
Inflammatory bowel disease	ebi-a-GCST90001553	3427	Maturation stages of T cell	Naive CD8br %T cell	Relative count	103	-0.023	0.016	0.165	0.996	0.048	0.038	0.21	-0.032	0.028	0.258	-0.082	0.06	0.174	-0.044	0.042	0.293
Inflammatory bowel disease	ebi-a-GCST90001554	3395	Maturation stages of T cell	EM CD8br AC	Absolute count	103	0.042	0.025	0.101	0.96	-0.053	0.058	0.363	0.003	0.045	0.943	0.152	0.101	0.136	0.006	0.062	0.919
Inflammatory bowel disease	ebi-a-GCST90001555	3427	Maturation stages of T cell	EM CD8br %CD8br	Relative count	103	0.032	0.021	0.12	0.96	0.008	0.049	0.864	0.055	0.035	0.113	-0.011	0.074	0.882	0.058	0.051	0.255
Inflammatory bowel disease	ebi-a-GCST90001556	3427	Maturation stages of T cell	EM CD8br %T cell	Relative count	103	0.032	0.024	0.172	0.996	-0.018	0.055	0.746	0.031	0.04	0.439	0.087	0.094	0.36	0.05	0.065	0.439
Inflammatory bowel disease	ebi-a-GCST90001557	3395	Maturation stages of T cell	TD CD8br AC	Absolute count	103	0.04	0.026	0.119	0.96	-0.053	0.059	0.372	-0.009	0.038	0.804	-0.002	0.076	0.981	-0.007	0.048	0.891
Inflammatory bowel disease	ebi-a-GCST90001558	3427	Maturation stages of T cell	TD CD8br %CD8br	Relative count	103	0.036	0.024	0.129	0.97	-0.045	0.056	0.423	-0.014	0.037	0.708	0.012	0.082	0.884	-0.014	0.051	0.781
Inflammatory bowel disease	ebi-a-GCST90001559	3427	Maturation stages of T cell	TD CD8br %T cell	Relative count	103	0.036	0.024	0.134	0.97	-0.041	0.057	0.468	0.005	0.037	0.892	0.034	0.078	0.663	-0.006	0.052	0.903
Inflammatory bowel disease	ebi-a-GCST90001560	3395	Maturation stages of T cell	CD45RA+ CD8br AC	Absolute count	103	0.008	0.022	0.722	0.996	-0.039	0.051	0.453	-0.02	0.033	0.557	0	0.07	0.999	-0.023	0.047	0.622
Inflammatory bowel disease	ebi-a-GCST90001561	3427	Maturation stages of T cell	CD45RA+ CD8br %CD8br	Relative count	103	-0.025	0.021	0.236	0.996	-0.016	0.048	0.742	-0.057	0.035	0.1	-0.037	0.08	0.643	-0.065	0.049	0.185
Inflammatory bowel disease	ebi-a-GCST90001562	3427	Maturation stages of T cell	CD45RA+ CD8br %T cell	Relative count	103	-0.008	0.021	0.7	0.996	-0.018	0.05	0.72	-0.022	0.033	0.509	-0.008	0.072	0.915	-0.045	0.048	0.348
Inflammatory bowel disease	ebi-a-GCST90001563	3395	Maturation stages of T cell	CM DN (CD4-CD8-) AC	Absolute count	103	-0.005	0.022	0.81	0.996	-0.005	0.051	0.928	0.003	0.032	0.933	0.03	0.074	0.687	-0.003	0.047	0.954
Inflammatory bowel disease	ebi-a-GCST90001564	3427	Maturation stages of T cell	CM DN (CD4-CD8-) %DN	Relative count	103	0.008	0.024	0.753	0.996	0.057	0.056	0.312	0.002	0.037	0.958	-0.003	0.071	0.972	0.009	0.05	0.855
Inflammatory bowel disease	ebi-a-GCST90001565	3427	Maturation stages of T cell	CM DN (CD4-CD8-) %T cell	Relative count	103	-0.023	0.023	0.31	0.996	0.015	0.053	0.772	0.001	0.033	0.969	0.005	0.071	0.948	-0.018	0.049	0.718
Inflammatory bowel disease	ebi-a-GCST90001566	3395	Maturation stages of T cell	Naive DN (CD4-CD8-) AC	Absolute count	103	-0.024	0.02	0.246	0.996	0.003	0.048	0.951	-0.022	0.035	0.539	0.025	0.068	0.713	0.001	0.041	0.975
Inflammatory bowel disease	ebi-a-GCST90001567	3427	Maturation stages of T cell	Naive DN (CD4-CD8-) %DN	Relative count	103	-0.013	0.022	0.547	0.996	0.018	0.052	0.73	0.02	0.034	0.561	0.021	0.081	0.799	0.024	0.051	0.633
Inflammatory bowel disease	ebi-a-GCST90001568	3427	Maturation stages of T cell	Naive DN (CD4-CD8-) %T cell	Relative count	103	-0.032	0.022	0.135	0.97	0.031	0.05	0.541	-0.035	0.034	0.306	-0.071	0.069	0.305	-0.033	0.044	0.457
Inflammatory bowel disease	ebi-a-GCST90001569	3395	Maturation stages of T cell	EM DN (CD4-CD8-) AC	Absolute count	103	-0.028	0.023	0.232	0.996	-0.04	0.054	0.458	-0.053	0.038	0.166	0.007	0.074	0.924	-0.048	0.046	0.307
Inflammatory bowel disease	ebi-a-GCST90001570	3427	Maturation stages of T cell	EM DN (CD4-CD8-) %DN	Relative count	103	-0.037	0.024	0.132	0.97	-0.03	0.057	0.598	-0.048	0.04	0.234	-0.055	0.085	0.52	-0.041	0.062	0.505
Inflammatory bowel disease	ebi-a-GCST90001571	3427	Maturation stages of T cell	EM DN (CD4-CD8-) %T cell	Relative count	103	-0.041	0.023	0.077	0.907	-0.004	0.054	0.948	-0.068	0.038	0.075	-0.005	0.078	0.954	-0.039	0.053	0.464
Inflammatory bowel disease	ebi-a-GCST90001572	3395	Maturation stages of T cell	TD DN (CD4-CD8-) AC	Absolute count	103	0.014	0.028	0.629	0.996	0.005	0.067	0.941	-0.005	0.04	0.904	-0.019	0.078	0.81	-0.019	0.051	0.713
Inflammatory bowel disease	ebi-a-GCST90001573	3427	Maturation stages of T cell	TD DN (CD4-CD8-) %DN	Relative count	103	0.035	0.024	0.148	0.996	0.017	0.057	0.768	0.024	0.04	0.554	-0.059	0.087	0.5	-0.054	0.059	0.361
Inflammatory bowel disease	ebi-a-GCST90001574	3427	Maturation stages of T cell	TD DN (CD4-CD8-) %T cell	Relative count	103	0.006	0.028	0.842	0.996	0.028	0.066	0.668	-0.012	0.041	0.765	-0.037	0.09	0.684	-0.031	0.052	0.55
Inflammatory bowel disease	ebi-a-GCST90001575	3427	Maturation stages of T cell	Naive CD4+ %T cell	Relative count	103	-0.008	0.024	0.758	0.996	-0.025	0.057	0.658	0.017	0.041	0.679	0.039	0.094	0.676	0.022	0.057	0.702
Inflammatory bowel disease	ebi-a-GCST90001576	3755	B cell	Transitional %B cell	Relative count	103	0.008	0.026	0.758	0.996	-0.004	0.061	0.95	-0.019	0.041	0.647	0.126	0.085	0.141	-0.013	0.053	0.811
Inflammatory bowel disease	ebi-a-GCST90001577	3754	B cell	Transitional AC	Absolute count	103	0	0.026	0.985	0.996	-0.046	0.061	0.456	-0.017	0.037	0.637	-0.002	0.083	0.982	-0.021	0.054	0.706
Inflammatory bowel disease	ebi-a-GCST90001578	3754	B cell	Transitional %lymphocyte	Relative count	103	-0.005	0.026	0.844	0.996	-0.027	0.062	0.668	0.016	0.037	0.662	0.016	0.081	0.845	-0.009	0.057	0.873
Inflammatory bowel disease	ebi-a-GCST90001579	3727	Monocyte	CD14- CD16+ monocyte AC	Absolute count	103	-0.013	0.028	0.654	0.996	-0.008	0.066	0.898	0.015	0.039	0.695	-0.016	0.091	0.859	0.026	0.057	0.648
Inflammatory bowel disease	ebi-a-GCST90001580	3727	Monocyte	CD14+ CD16+ monocyte AC	Absolute count	103	0.029	0.028	0.296	0.996	0.094	0.065	0.147	0.037	0.039	0.336	-0.063	0.081	0.438	0.027	0.051	0.598
Inflammatory bowel disease	ebi-a-GCST90001581	3727	Monocyte	CD14- CD16- AC	Absolute count	103	0.005	0.024	0.837	0.996	0.006	0.055	0.913	0.039	0.036	0.281	0.045	0.077	0.559	0.034	0.05	0.503
Inflammatory bowel disease	ebi-a-GCST90001582	3727	Monocyte	CD14+ CD16- monocyte AC	Absolute count	103	-0.002	0.028	0.939	0.996	0.051	0.066	0.446	0.026	0.04	0.523	0.063	0.086	0.463	0.044	0.051	0.385
Inflammatory bowel disease	ebi-a-GCST90001583	3727	Monocyte	Monocyte AC	Absolute count	103	-0.004	0.029	0.877	0.996	0.051	0.067	0.444	0.029	0.04	0.461	0.071	0.092	0.445	0.032	0.052	0.545
Inflammatory bowel disease	ebi-a-GCST90001584	3727	Monocyte	CD14- CD16+ monocyte %monocyte	Relative count	103	-0.013	0.028	0.636	0.996	-0.036	0.067	0.586	-0.016	0.04	0.699	-0.045	0.091	0.625	-0.015	0.059	0.8
Inflammatory bowel disease	ebi-a-GCST90001585	3727	Monocyte	CD14+ CD16+ monocyte %monocyte	Relative count	103	0.046	0.027	0.087	0.907	0.088	0.063	0.165	0.051	0.04	0.21	0.042	0.077	0.581	0.049	0.05	0.328
Inflammatory bowel disease	ebi-a-GCST90001586	3727	Monocyte	CD14+ CD16- monocyte %monocyte	Relative count	103	-0.003	0.027	0.923	0.996	0.012	0.064	0.85	-0.011	0.041	0.787	0.082	0.09	0.362	0.003	0.053	0.962
Inflammatory bowel disease	ebi-a-GCST90001587	3727	Monocyte	CD16+ monocyte %monocyte	Relative count	103	0.001	0.027	0.981	0.996	-0.011	0.064	0.858	0.013	0.04	0.74	-0.09	0.086	0.299	-0.004	0.052	0.944
Inflammatory bowel disease	ebi-a-GCST90001588	3728	TBNK	T/B	Relative count	103	0.028	0.029	0.324	0.996	0.021	0.067	0.75	0.017	0.039	0.666	0.007	0.072	0.923	0.007	0.05	0.889
Inflammatory bowel disease	ebi-a-GCST90001589	3728	TBNK	CD4/CD8br	Relative count	103	0.011	0.025	0.653	0.996	-0.014	0.059	0.81	0.035	0.042	0.413	-0.131	0.093	0.16	0.04	0.054	0.467
Inflammatory bowel disease	ebi-a-GCST90001590	3652	TBNK	CD4+ AC	Absolute count	103	0.032	0.031	0.3	0.996	-0.067	0.071	0.346	0.042	0.04	0.297	0.039	0.087	0.65	0.009	0.05	0.851
Inflammatory bowel disease	ebi-a-GCST90001591	3668	TBNK	CD4+ %T cell	Relative count	103	0.034	0.025	0.169	0.996	0.001	0.058	0.992	0.037	0.043	0.392	-0.01	0.095	0.919	0.014	0.063	0.824
Inflammatory bowel disease	ebi-a-GCST90001592	3652	TBNK	CD8br AC	Absolute count	103	0.02	0.024	0.402	0.996	-0.014	0.056	0.803	0.029	0.039	0.461	0.045	0.08	0.576	0.037	0.05	0.466
Inflammatory bowel disease	ebi-a-GCST90001593	3668	TBNK	CD8br %T cell	Relative count	103	-0.003	0.025	0.902	0.996	0.004	0.059	0.943	-0.016	0.042	0.696	0.011	0.092	0.909	-0.024	0.059	0.681
Inflammatory bowel disease	ebi-a-GCST90001594	3652	TBNK	DP (CD4+CD8+) AC	Absolute count	103	-0.006	0.026	0.802	0.996	0.038	0.06	0.534	-0.021	0.038	0.572	-0.1	0.093	0.283	-0.027	0.06	0.654
Inflammatory bowel disease	ebi-a-GCST90001595	3668	TBNK	DP (CD4+CD8+) %T cell	Relative count	42	-0.01	0.038	0.793	0.996	0.132	0.074	0.084	0.056	0.061	0.359	-0.019	0.103	0.856	0.047	0.059	0.43
Inflammatory bowel disease	ebi-a-GCST90001596	3652	TBNK	CD8dim AC	Absolute count	103	-0.001	0.023	0.954	0.996	-0.005	0.055	0.933	-0.004	0.038	0.913	-0.062	0.073	0.392	-0.02	0.048	0.675
Inflammatory bowel disease	ebi-a-GCST90001597	3668	TBNK	CD8dim %T cell	Relative count	103	-0.02	0.024	0.4	0.996	0	0.055	0.999	-0.036	0.038	0.346	-0.079	0.073	0.278	-0.048	0.047	0.314
Inflammatory bowel disease	ebi-a-GCST90001598	3652	TBNK	DN (CD4-CD8-) AC	Absolute count	103	-0.032	0.024	0.188	0.996	-0.021	0.057	0.707	-0.036	0.036	0.32	-0.042	0.075	0.575	-0.037	0.047	0.429
Inflammatory bowel disease	ebi-a-GCST90001599	3668	TBNK	DN (CD4-CD8-) %T cell	Relative count	103	-0.053	0.023	0.024	0.824	-0.001	0.054	0.989	-0.063	0.039	0.101	-0.078	0.079	0.326	-0.073	0.05	0.149
Inflammatory bowel disease	ebi-a-GCST90001600	3653	TBNK	Leukocyte AC	Absolute count	36	-0.031	0.042	0.462	0.996	0.049	0.083	0.559	-0.029	0.066	0.66	-0.048	0.127	0.705	-0.031	0.072	0.667
Inflammatory bowel disease	ebi-a-GCST90001601	3653	TBNK	Lymphocyte AC	Absolute count	103	0.016	0.03	0.595	0.996	-0.076	0.07	0.278	0.028	0.042	0.505	-0.026	0.087	0.762	-0.007	0.056	0.899
Inflammatory bowel disease	ebi-a-GCST90001602	3669	TBNK	Lymphocyte %leukocyte	Relative count	103	0.004	0.025	0.874	0.996	-0.051	0.059	0.384	-0.013	0.038	0.728	0.032	0.084	0.704	0.023	0.061	0.711
Inflammatory bowel disease	ebi-a-GCST90001603	3653	TBNK	T cell AC	Absolute count	103	0.025	0.029	0.389	0.996	-0.045	0.067	0.506	0.02	0.039	0.601	-0.038	0.085	0.658	-0.006	0.05	0.903
Inflammatory bowel disease	ebi-a-GCST90001604	3669	TBNK	T cell %lymphocyte	Relative count	103	0.019	0.026	0.462	0.996	0.046	0.061	0.456	0.018	0.04	0.648	0.032	0.08	0.691	0.038	0.051	0.459
Inflammatory bowel disease	ebi-a-GCST90001605	3669	TBNK	T cell %leukocyte	Relative count	103	0.015	0.023	0.521	0.996	-0.014	0.054	0.79	0.032	0.038	0.393	0.007	0.094	0.942	0.049	0.056	0.389
Inflammatory bowel disease	ebi-a-GCST90001606	3668	TBNK	CD4+ %leukocyte	Relative count	103	0.037	0.025	0.141	0.98	0.035	0.059	0.554	0.051	0.041	0.214	0.043	0.085	0.617	0.043	0.052	0.416
Inflammatory bowel disease	ebi-a-GCST90001607	3668	TBNK	CD8br %leukocyte	Relative count	103	0.006	0.025	0.813	0.996	0.023	0.058	0.688	-0.019	0.041	0.65	0.047	0.092	0.607	-0.017	0.052	0.743
Inflammatory bowel disease	ebi-a-GCST90001608	3668	TBNK	DP (CD4+CD8+) %leukocyte	Relative count	103	-0.016	0.025	0.513	0.996	0.059	0.058	0.306	0.002	0.037	0.955	-0.041	0.089	0.647	0.001	0.053	0.98
Inflammatory bowel disease	ebi-a-GCST90001609	3652	TBNK	CD4+ CD8dim AC	Absolute count	103	0.01	0.026	0.708	0.996	-0.087	0.06	0.151	0.047	0.038	0.21	0.155	0.106	0.146	0.099	0.068	0.15
Inflammatory bowel disease	ebi-a-GCST90001610	3668	TBNK	CD4+ CD8dim %lymphocyte	Relative count	103	0	0.025	0.991	0.996	-0.087	0.059	0.141	0.009	0.038	0.802	0.092	0.093	0.328	0.037	0.06	0.531
Inflammatory bowel disease	ebi-a-GCST90001611	3668	TBNK	CD4+ CD8dim %leukocyte	Relative count	103	0.003	0.025	0.893	0.996	-0.079	0.057	0.172	0.021	0.038	0.582	0.095	0.095	0.317	0.052	0.061	0.4
Inflammatory bowel disease	ebi-a-GCST90001612	3668	TBNK	CD8dim %leukocyte	Relative count	103	-0.016	0.024	0.502	0.996	0.01	0.056	0.858	-0.014	0.037	0.701	-0.025	0.072	0.73	-0.019	0.049	0.696
Inflammatory bowel disease	ebi-a-GCST90001613	3668	TBNK	DN (CD4-CD8-) %leukocyte	Relative count	103	-0.046	0.024	0.051	0.834	0.011	0.055	0.836	-0.056	0.04	0.154	-0.099	0.076	0.196	-0.072	0.053	0.179
Inflammatory bowel disease	ebi-a-GCST90001614	3668	TBNK	CD8br and CD8dim %leukocyte	Relative count	103	0.003	0.025	0.897	0.996	0.024	0.059	0.679	-0.015	0.039	0.698	0.044	0.081	0.592	-0.011	0.054	0.84
Inflammatory bowel disease	ebi-a-GCST90001615	3650	TBNK	TCRgd AC	Absolute count	103	0.005	0.027	0.844	0.996	0.072	0.062	0.249	0.013	0.037	0.718	-0.005	0.077	0.947	0.046	0.052	0.377
Inflammatory bowel disease	ebi-a-GCST90001616	3666	TBNK	TCRgd %T cell	Relative count	103	-0.011	0.026	0.674	0.996	0.092	0.061	0.135	0.015	0.038	0.705	0.019	0.077	0.807	0.034	0.05	0.495
Inflammatory bowel disease	ebi-a-GCST90001617	3666	TBNK	TCRgd %lymphocyte	Relative count	103	-0.006	0.026	0.834	0.996	0.101	0.061	0.102	0.026	0.039	0.496	0.036	0.077	0.636	0.052	0.053	0.332
Inflammatory bowel disease	ebi-a-GCST90001618	3580	TBNK	HLA DR+ T cell AC	Absolute count	103	0.016	0.028	0.563	0.996	-0.086	0.065	0.186	-0.004	0.039	0.921	0.008	0.088	0.931	0.003	0.054	0.96
Inflammatory bowel disease	ebi-a-GCST90001619	3596	TBNK	HLA DR+ T cell%T cell	Relative count	103	-0.003	0.024	0.905	0.996	-0.074	0.057	0.195	-0.006	0.037	0.866	0.092	0.081	0.261	-0.005	0.05	0.916
Inflammatory bowel disease	ebi-a-GCST90001620	3596	TBNK	HLA DR+ T cell%lymphocyte	Relative count	103	0.002	0.025	0.934	0.996	-0.057	0.059	0.338	0.005	0.038	0.887	0.119	0.087	0.173	0.006	0.055	0.911
Inflammatory bowel disease	ebi-a-GCST90001621	3653	TBNK	NKT AC	Absolute count	103	0.007	0.025	0.786	0.996	-0.026	0.058	0.656	-0.005	0.039	0.897	-0.077	0.086	0.372	0.043	0.056	0.446
Inflammatory bowel disease	ebi-a-GCST90001622	3669	TBNK	NKT %T cell	Relative count	103	-0.012	0.024	0.62	0.996	-0.028	0.056	0.618	-0.014	0.04	0.735	-0.053	0.087	0.546	-0.016	0.057	0.777
Inflammatory bowel disease	ebi-a-GCST90001623	3669	TBNK	NKT %lymphocyte	Relative count	103	-0.008	0.024	0.755	0.996	-0.018	0.057	0.755	-0.001	0.04	0.972	-0.019	0.083	0.817	-0.009	0.056	0.878
Inflammatory bowel disease	ebi-a-GCST90001624	3579	TBNK	HLA DR+ CD4+ AC	Absolute count	103	0.025	0.027	0.349	0.996	-0.085	0.062	0.174	-0.031	0.039	0.418	-0.041	0.086	0.64	-0.035	0.055	0.518
Inflammatory bowel disease	ebi-a-GCST90001625	3595	TBNK	HLA DR+ CD4+ %T cell	Relative count	103	0.001	0.023	0.967	0.996	-0.056	0.054	0.299	-0.025	0.033	0.445	0.016	0.08	0.845	-0.062	0.045	0.171
Inflammatory bowel disease	ebi-a-GCST90001626	3595	TBNK	HLA DR+ CD4+ %lymphocyte	Relative count	103	0.008	0.024	0.729	0.996	-0.041	0.056	0.47	-0.01	0.036	0.78	0.08	0.091	0.383	-0.055	0.048	0.256
Inflammatory bowel disease	ebi-a-GCST90001627	3579	TBNK	HLA DR+ CD8br AC	Absolute count	103	0.015	0.027	0.592	0.996	-0.079	0.063	0.217	0	0.041	0.998	0.058	0.091	0.527	0.008	0.058	0.888
Inflammatory bowel disease	ebi-a-GCST90001628	3595	TBNK	HLA DR+ CD8br %T cell	Relative count	103	-0.002	0.025	0.944	0.996	-0.079	0.057	0.174	-0.032	0.039	0.412	0.1	0.087	0.255	0.001	0.054	0.986
Inflammatory bowel disease	ebi-a-GCST90001629	3595	TBNK	HLA DR+ CD8br %lymphocyte	Relative count	103	0.003	0.026	0.918	0.996	-0.066	0.059	0.268	-0.022	0.041	0.601	0.074	0.093	0.43	0.009	0.056	0.878
Inflammatory bowel disease	ebi-a-GCST90001630	3652	TBNK	CD8br NKT AC	Absolute count	103	0.031	0.024	0.208	0.996	-0.014	0.057	0.811	0.03	0.039	0.447	0.002	0.088	0.985	0.016	0.053	0.766
Inflammatory bowel disease	ebi-a-GCST90001631	3668	TBNK	CD8br NKT %T cell	Relative count	103	0.02	0.025	0.429	0.996	-0.006	0.059	0.919	0.03	0.04	0.46	0.095	0.079	0.232	0.051	0.055	0.359
Inflammatory bowel disease	ebi-a-GCST90001632	3668	TBNK	CD8br NKT %lymphocyte	Relative count	103	0.023	0.025	0.354	0.996	0.002	0.058	0.972	0.024	0.04	0.54	0.08	0.083	0.338	0.038	0.056	0.495
Inflammatory bowel disease	ebi-a-GCST90001633	3652	TBNK	CD8dim NKT AC	Absolute count	103	0	0.024	0.999	0.999	-0.023	0.057	0.693	-0.016	0.039	0.673	-0.09	0.075	0.235	-0.042	0.049	0.398
Inflammatory bowel disease	ebi-a-GCST90001634	3668	TBNK	CD8dim NKT %T cell	Relative count	103	-0.011	0.024	0.643	0.996	-0.026	0.057	0.642	-0.022	0.039	0.577	-0.048	0.077	0.532	-0.028	0.047	0.551
Inflammatory bowel disease	ebi-a-GCST90001635	3668	TBNK	CD8dim NKT %lymphocyte	Relative count	103	-0.008	0.025	0.745	0.996	-0.018	0.058	0.75	-0.019	0.038	0.623	-0.036	0.076	0.638	-0.02	0.047	0.673
Inflammatory bowel disease	ebi-a-GCST90001636	3652	TBNK	DN (CD4-CD8-) NKT AC	Absolute count	29	-0.016	0.052	0.76	0.996	0.043	0.096	0.654	-0.012	0.068	0.863	-0.069	0.112	0.544	-0.036	0.068	0.598
Inflammatory bowel disease	ebi-a-GCST90001637	3668	TBNK	DN (CD4-CD8-) NKT %T cell	Relative count	103	-0.054	0.024	0.025	0.824	-0.039	0.056	0.492	-0.075	0.039	0.058	-0.126	0.085	0.138	-0.092	0.053	0.085
Inflammatory bowel disease	ebi-a-GCST90001638	3668	TBNK	DN (CD4-CD8-) NKT %lymphocyte	Relative count	103	-0.049	0.025	0.045	0.824	-0.031	0.058	0.596	-0.06	0.039	0.131	-0.105	0.078	0.18	-0.072	0.051	0.16
Inflammatory bowel disease	ebi-a-GCST90001639	3653	TBNK	CD3- lymphocyte AC	Absolute count	103	0.002	0.03	0.938	0.996	-0.089	0.069	0.203	0.019	0.042	0.654	0.125	0.097	0.2	0.033	0.058	0.574
Inflammatory bowel disease	ebi-a-GCST90001640	3669	TBNK	CD3- lymphocyte %lymphocyte	Relative count	56	-0.036	0.035	0.306	0.996	-0.06	0.076	0.433	-0.021	0.059	0.722	-0.026	0.102	0.8	-0.036	0.057	0.534
Inflammatory bowel disease	ebi-a-GCST90001641	3669	TBNK	CD3- lymphocyte %leukocyte	Relative count	103	-0.009	0.029	0.75	0.996	-0.057	0.068	0.399	0.029	0.04	0.473	-0.134	0.094	0.157	0.029	0.059	0.631
Inflammatory bowel disease	ebi-a-GCST90001642	3653	TBNK	B cell AC	Absolute count	103	-0.006	0.029	0.831	0.996	-0.05	0.067	0.457	0.005	0.039	0.903	-0.011	0.071	0.883	-0.004	0.044	0.923
Inflammatory bowel disease	ebi-a-GCST90001643	3669	TBNK	B cell % CD3- lymphocyte	Relative count	103	-0.017	0.026	0.521	0.996	0.023	0.061	0.704	-0.006	0.042	0.883	-0.079	0.081	0.331	-0.026	0.054	0.625
Inflammatory bowel disease	ebi-a-GCST90001644	3669	TBNK	B cell %lymphocyte	Relative count	103	-0.023	0.028	0.417	0.996	0.005	0.065	0.933	-0.012	0.041	0.768	-0.001	0.072	0.99	0.01	0.051	0.841
Inflammatory bowel disease	ebi-a-GCST90001645	3653	TBNK	NK AC	Absolute count	103	0.013	0.028	0.643	0.996	-0.073	0.066	0.272	0.026	0.041	0.532	0.173	0.084	0.042	0.052	0.056	0.357
Inflammatory bowel disease	ebi-a-GCST90001646	3669	TBNK	NK %CD3- lymphocyte	Relative count	103	0.02	0.026	0.448	0.996	-0.032	0.06	0.591	0.013	0.038	0.733	0.052	0.075	0.489	0.027	0.053	0.61
Inflammatory bowel disease	ebi-a-GCST90001647	3669	TBNK	NK %lymphocyte	Relative count	103	0.001	0.025	0.957	0.996	-0.042	0.058	0.475	-0.004	0.039	0.912	0.028	0.088	0.749	-0.002	0.055	0.966
Inflammatory bowel disease	ebi-a-GCST90001648	3580	TBNK	HLA DR+ NK AC	Absolute count	103	-0.019	0.024	0.436	0.996	-0.108	0.056	0.055	-0.018	0.042	0.659	0.005	0.081	0.953	-0.01	0.058	0.862
Inflammatory bowel disease	ebi-a-GCST90001649	3596	TBNK	HLA DR+ NK %NK	Relative count	103	-0.027	0.024	0.262	0.996	-0.073	0.057	0.201	-0.051	0.041	0.211	-0.087	0.082	0.292	-0.058	0.054	0.28
Inflammatory bowel disease	ebi-a-GCST90001650	3596	TBNK	HLA DR+ NK %CD3- lymphocyte	Relative count	103	-0.019	0.024	0.434	0.996	-0.085	0.056	0.131	-0.05	0.04	0.208	0.065	0.084	0.446	-0.053	0.058	0.362
Inflammatory bowel disease	ebi-a-GCST90001651	3653	TBNK	Granulocyte AC	Absolute count	103	0.009	0.024	0.723	0.996	-0.012	0.056	0.828	-0.028	0.038	0.457	-0.056	0.074	0.447	-0.039	0.051	0.451
Inflammatory bowel disease	ebi-a-GCST90001652	3669	TBNK	Granulocyte %leukocyte	Relative count	103	-0.005	0.024	0.84	0.996	0.042	0.056	0.462	0.01	0.036	0.781	0.002	0.092	0.981	-0.015	0.062	0.811
Inflammatory bowel disease	ebi-a-GCST90001653	3440	Treg	CD28- DN (CD4-CD8-) %DN	Relative count	103	0.016	0.028	0.568	0.996	0.01	0.065	0.877	0.026	0.04	0.503	0.14	0.097	0.155	0.022	0.053	0.675
Inflammatory bowel disease	ebi-a-GCST90001654	3408	Treg	CD28- DN (CD4-CD8-) AC	Absolute count	103	-0.008	0.028	0.773	0.996	-0.007	0.066	0.913	-0.01	0.041	0.796	-0.056	0.079	0.477	-0.025	0.051	0.628
Inflammatory bowel disease	ebi-a-GCST90001655	3440	Treg	CD28+ DN (CD4-CD8-) %T cell	Relative count	103	-0.053	0.022	0.016	0.824	-0.013	0.051	0.803	-0.068	0.034	0.042	-0.058	0.073	0.425	-0.087	0.055	0.119
Inflammatory bowel disease	ebi-a-GCST90001656	3440	Treg	CD28+ DN (CD4-CD8-) %DN	Relative count	103	-0.016	0.028	0.568	0.996	-0.01	0.065	0.877	-0.026	0.04	0.51	-0.14	0.092	0.133	-0.022	0.053	0.67
Inflammatory bowel disease	ebi-a-GCST90001657	3408	Treg	CD28+ DN (CD4-CD8-) AC	Absolute count	103	-0.036	0.021	0.082	0.907	-0.057	0.049	0.243	-0.064	0.034	0.058	-0.075	0.072	0.298	-0.084	0.047	0.076
Inflammatory bowel disease	ebi-a-GCST90001658	3440	Treg	CD39+ CD4+ %T cell	Relative count	103	0.062	0.024	0.009	0.824	0.083	0.055	0.14	0.059	0.04	0.139	0.106	0.073	0.147	0.063	0.049	0.202
Inflammatory bowel disease	ebi-a-GCST90001659	3440	Treg	CD39+ CD4+ %CD4+	Relative count	103	0.059	0.024	0.013	0.824	0.08	0.055	0.153	0.031	0.04	0.44	0.016	0.074	0.824	0.038	0.047	0.427
Inflammatory bowel disease	ebi-a-GCST90001660	3408	Treg	CD39+ CD4+ AC	Absolute count	103	0.064	0.026	0.014	0.824	0.017	0.061	0.782	0.038	0.042	0.366	0.083	0.077	0.284	0.05	0.056	0.369
Inflammatory bowel disease	ebi-a-GCST90001661	3440	Treg	CD28- CD8dim %T cell	Relative count	103	0.017	0.024	0.492	0.996	0.026	0.057	0.651	0.012	0.042	0.774	-0.002	0.086	0.985	-0.006	0.052	0.901
Inflammatory bowel disease	ebi-a-GCST90001662	3440	Treg	CD28- CD8dim %CD8dim	Relative count	103	0.043	0.025	0.082	0.907	0.019	0.059	0.75	0.053	0.038	0.16	0.071	0.084	0.4	0.043	0.051	0.402
Inflammatory bowel disease	ebi-a-GCST90001663	3408	Treg	CD28- CD8dim AC	Absolute count	103	0.022	0.025	0.388	0.996	0.009	0.059	0.885	0.015	0.042	0.722	-0.039	0.083	0.635	0.003	0.055	0.954
Inflammatory bowel disease	ebi-a-GCST90001664	3440	Treg	CD28+ CD45RA+ CD8dim %T cell	Relative count	103	-0.037	0.024	0.119	0.96	0.024	0.056	0.665	-0.031	0.039	0.426	-0.084	0.079	0.294	-0.031	0.054	0.575
Inflammatory bowel disease	ebi-a-GCST90001665	3440	Treg	CD28+ CD45RA+ CD8dim %CD8dim	Relative count	103	-0.018	0.024	0.446	0.996	0.012	0.056	0.836	0.016	0.038	0.67	0.004	0.079	0.964	0.039	0.051	0.451
Inflammatory bowel disease	ebi-a-GCST90001666	3408	Treg	CD28+ CD45RA+ CD8dim AC	Absolute count	103	-0.027	0.023	0.224	0.996	-0.013	0.053	0.809	-0.008	0.038	0.839	-0.006	0.081	0.937	-0.006	0.049	0.897
Inflammatory bowel disease	ebi-a-GCST90001667	3440	Treg	CD28+ CD45RA- CD8dim %T cell	Relative count	103	-0.049	0.023	0.03	0.824	0.001	0.053	0.979	-0.048	0.035	0.171	-0.017	0.079	0.834	-0.004	0.058	0.942
Inflammatory bowel disease	ebi-a-GCST90001668	3440	Treg	CD28+ CD45RA- CD8dim %CD8dim	Relative count	103	-0.043	0.025	0.086	0.907	-0.02	0.059	0.738	-0.083	0.036	0.023	-0.144	0.08	0.074	-0.091	0.056	0.109
Inflammatory bowel disease	ebi-a-GCST90001669	3408	Treg	CD28+ CD45RA- CD8dim AC	Absolute count	103	-0.039	0.022	0.072	0.907	-0.028	0.051	0.582	-0.045	0.032	0.165	-0.029	0.075	0.7	-0.045	0.053	0.398
Inflammatory bowel disease	ebi-a-GCST90001670	3440	Treg	CD39+ CD8br %T cell	Relative count	103	0.071	0.025	0.004	0.821	0.045	0.058	0.439	0.066	0.042	0.12	0.097	0.083	0.243	0.076	0.058	0.197
Inflammatory bowel disease	ebi-a-GCST90001671	3440	Treg	CD39+ CD8br %CD8br	Relative count	103	0.069	0.025	0.006	0.824	0.049	0.058	0.395	0.081	0.04	0.046	0.111	0.079	0.161	0.088	0.053	0.102
Inflammatory bowel disease	ebi-a-GCST90001672	3408	Treg	CD39+ CD8br AC	Absolute count	103	0.078	0.026	0.003	0.821	0.011	0.06	0.859	0.064	0.044	0.149	0.144	0.086	0.1	0.096	0.057	0.098
Inflammatory bowel disease	ebi-a-GCST90001673	3162	Treg	CD28- CD127- CD25++ CD8br %T cell	Relative count	103	0.005	0.024	0.829	0.996	0.043	0.056	0.449	0.031	0.039	0.435	-0.076	0.087	0.389	-0.005	0.055	0.933
Inflammatory bowel disease	ebi-a-GCST90001674	3162	Treg	CD28- CD127- CD25++ CD8br %CD8br	Relative count	103	0.006	0.024	0.789	0.996	0.037	0.057	0.522	-0.008	0.038	0.829	-0.113	0.089	0.21	-0.01	0.056	0.865
Inflammatory bowel disease	ebi-a-GCST90001675	3130	Treg	CD28- CD127- CD25++ CD8br AC	Absolute count	103	0.017	0.024	0.48	0.996	0.035	0.056	0.533	0.038	0.039	0.329	-0.02	0.077	0.791	0.022	0.055	0.697
Inflammatory bowel disease	ebi-a-GCST90001676	3162	Treg	CD28- CD25++ CD8br %T cell	Relative count	29	0.027	0.042	0.514	0.996	0.076	0.077	0.335	0.038	0.062	0.544	-0.071	0.111	0.53	0.016	0.059	0.784
Inflammatory bowel disease	ebi-a-GCST90001677	3162	Treg	CD28- CD25++ CD8br %CD8br	Relative count	103	-0.007	0.023	0.746	0.996	0	0.053	0.993	0.004	0.038	0.919	-0.037	0.076	0.633	0.015	0.052	0.769
Inflammatory bowel disease	ebi-a-GCST90001678	3130	Treg	CD28- CD25++ CD8br AC	Absolute count	103	0.013	0.023	0.565	0.996	-0.007	0.054	0.897	0.035	0.036	0.336	0.005	0.072	0.941	0.022	0.05	0.666
Inflammatory bowel disease	ebi-a-GCST90001679	3162	Treg	CD25++ CD8br %T cell	Relative count	103	-0.015	0.027	0.589	0.996	0.083	0.063	0.191	0.042	0.04	0.287	0.032	0.077	0.682	0.043	0.05	0.385
Inflammatory bowel disease	ebi-a-GCST90001680	3162	Treg	CD25++ CD8br %CD8br	Relative count	103	-0.022	0.025	0.372	0.996	0.065	0.058	0.261	0.034	0.038	0.368	0.015	0.07	0.835	0.041	0.049	0.408
Inflammatory bowel disease	ebi-a-GCST90001681	3130	Treg	CD25++ CD8br AC	Absolute count	103	0.005	0.026	0.849	0.996	0.036	0.062	0.565	0.041	0.042	0.333	-0.017	0.078	0.833	0.028	0.053	0.594
Inflammatory bowel disease	ebi-a-GCST90001682	3403	Treg	CD127- CD8br %T cell	Relative count	103	0.027	0.024	0.254	0.996	-0.034	0.056	0.546	0.002	0.04	0.958	0.063	0.085	0.464	0.041	0.059	0.489
Inflammatory bowel disease	ebi-a-GCST90001683	3403	Treg	CD127- CD8br %CD8br	Relative count	103	0.027	0.024	0.246	0.996	-0.055	0.055	0.324	0.035	0.04	0.385	0.045	0.085	0.598	0.03	0.054	0.579
Inflammatory bowel disease	ebi-a-GCST90001684	3371	Treg	CD127- CD8br AC	Absolute count	103	0.037	0.025	0.142	0.98	-0.053	0.059	0.365	0.026	0.042	0.539	-0.004	0.085	0.96	0.006	0.058	0.922
Inflammatory bowel disease	ebi-a-GCST90001685	3440	Treg	CD28- CD8br %T cell	Relative count	103	0.037	0.024	0.116	0.96	-0.03	0.055	0.588	0.027	0.042	0.513	0.05	0.084	0.555	0.01	0.058	0.865
Inflammatory bowel disease	ebi-a-GCST90001686	3440	Treg	CD28- CD8br %CD8br	Relative count	103	0.039	0.022	0.071	0.907	-0.04	0.051	0.433	0.052	0.037	0.152	0.087	0.087	0.315	0.071	0.058	0.221
Inflammatory bowel disease	ebi-a-GCST90001687	3408	Treg	CD28- CD8br AC	Absolute count	103	0.042	0.024	0.08	0.907	-0.042	0.057	0.456	0.045	0.042	0.278	0.015	0.086	0.863	0.032	0.056	0.567
Inflammatory bowel disease	ebi-a-GCST90001688	3440	Treg	CD28+ CD45RA+ CD8br %T cell	Relative count	103	-0.015	0.018	0.422	0.996	0.059	0.042	0.164	-0.02	0.03	0.495	0	0.067	0.999	-0.004	0.044	0.934
Inflammatory bowel disease	ebi-a-GCST90001689	3440	Treg	CD28+ CD45RA+ CD8br %CD8br	Relative count	103	-0.021	0.018	0.241	0.996	0.052	0.043	0.222	-0.011	0.032	0.727	-0.021	0.075	0.78	-0.018	0.047	0.71
Inflammatory bowel disease	ebi-a-GCST90001690	3408	Treg	CD28+ CD45RA+ CD8br AC	Absolute count	103	-0.003	0.018	0.883	0.996	0.017	0.042	0.683	-0.015	0.031	0.633	-0.045	0.062	0.467	-0.035	0.041	0.403
Inflammatory bowel disease	ebi-a-GCST90001691	3440	Treg	CD28+ CD45RA- CD8br %T cell	Relative count	103	-0.008	0.028	0.778	0.996	0.023	0.066	0.729	-0.043	0.044	0.327	-0.125	0.099	0.212	-0.093	0.06	0.128
Inflammatory bowel disease	ebi-a-GCST90001692	3440	Treg	CD28+ CD45RA- CD8br %CD8br	Relative count	103	-0.019	0.024	0.428	0.996	0.032	0.056	0.57	-0.015	0.041	0.711	-0.012	0.068	0.859	-0.019	0.05	0.697
Inflammatory bowel disease	ebi-a-GCST90001693	3408	Treg	CD28+ CD45RA- CD8br AC	Absolute count	103	0.009	0.027	0.73	0.996	-0.026	0.063	0.687	-0.009	0.044	0.842	0.039	0.094	0.679	0.007	0.056	0.9
Inflammatory bowel disease	ebi-a-GCST90001694	3440	Treg	CD28- DN (CD4-CD8-) %T cell	Relative count	103	-0.016	0.027	0.563	0.996	0.011	0.064	0.869	-0.001	0.042	0.986	-0.004	0.085	0.965	-0.015	0.051	0.766
Inflammatory bowel disease	ebi-a-GCST90001695	3408	Treg	CD45RA- CD28- CD8br AC	Absolute count	103	1.55	2.535	0.541	0.996	-3.34	5.948	0.576	2.081	4.096	0.611	-3.966	8.236	0.631	1.741	5.732	0.762
Inflammatory bowel disease	ebi-a-GCST90001696	3425	Treg	CD45RA- CD28- CD8br %CD8br	Relative count	103	0.141	0.29	0.626	0.996	-0.505	0.679	0.459	0.095	0.511	0.853	-0.211	0.958	0.826	0.01	0.697	0.988
Inflammatory bowel disease	ebi-a-GCST90001697	3425	Treg	CD45RA- CD28- CD8br %T cell	Relative count	103	0.044	0.119	0.712	0.996	-0.165	0.278	0.553	0.097	0.2	0.628	0.133	0.418	0.751	0.155	0.275	0.575
Inflammatory bowel disease	ebi-a-GCST90001698	3408	Treg	CD45RA+ CD28- CD8br AC	Absolute count	103	4.597	3.465	0.185	0.996	-7.637	8.101	0.348	-1.547	5.631	0.784	0.461	10.329	0.964	-2.318	7.394	0.755
Inflammatory bowel disease	ebi-a-GCST90001699	3425	Treg	CD45RA+ CD28- CD8br %CD8br	Relative count	103	0.563	0.333	0.091	0.922	-0.274	0.782	0.726	0.548	0.552	0.321	0.294	1.06	0.783	0.294	0.704	0.677
Inflammatory bowel disease	ebi-a-GCST90001700	3425	Treg	CD45RA+ CD28- CD8br %T cell	Relative count	103	0.211	0.144	0.141	0.98	-0.089	0.337	0.792	0.151	0.243	0.533	0.331	0.504	0.512	0.19	0.328	0.565
Inflammatory bowel disease	ebi-a-GCST90001701	3689	B cell	BAFF-R on CD20- CD38-	MFI	103	0.018	0.023	0.448	0.996	-0.029	0.055	0.594	-0.015	0.041	0.703	0.06	0.09	0.508	-0.01	0.058	0.865
Inflammatory bowel disease	ebi-a-GCST90001702	3755	B cell	BAFF-R on CD24+ CD27+	MFI	103	-0.002	0.024	0.925	0.996	0.002	0.056	0.973	0.021	0.038	0.584	0.02	0.083	0.81	0.01	0.057	0.865
Inflammatory bowel disease	ebi-a-GCST90001703	3755	B cell	BAFF-R on IgD+ CD24+	MFI	103	-0.005	0.024	0.826	0.996	0.013	0.056	0.822	-0.006	0.038	0.878	-0.029	0.079	0.715	-0.009	0.053	0.867
Inflammatory bowel disease	ebi-a-GCST90001704	3755	B cell	BAFF-R on IgD+ CD24-	MFI	103	-0.009	0.024	0.701	0.996	0.017	0.056	0.761	-0.022	0.037	0.55	-0.069	0.072	0.336	-0.021	0.057	0.712
Inflammatory bowel disease	ebi-a-GCST90001705	3743	B cell	BAFF-R on IgD+ CD38-	MFI	103	-0.013	0.024	0.596	0.996	0.008	0.056	0.888	0.008	0.037	0.825	-0.067	0.073	0.364	-0.001	0.055	0.987
Inflammatory bowel disease	ebi-a-GCST90001706	1868	B cell	BAFF-R on IgD+ CD38- naive	MFI	102	-0.014	0.032	0.673	0.996	-0.039	0.076	0.611	0.003	0.051	0.957	-0.057	0.112	0.616	-0.01	0.073	0.89
Inflammatory bowel disease	ebi-a-GCST90001707	1868	B cell	BAFF-R on IgD+ CD38- unsw mem	MFI	102	-0.002	0.032	0.951	0.996	-0.046	0.076	0.548	0.045	0.05	0.369	0.041	0.115	0.721	0.041	0.073	0.573
Inflammatory bowel disease	ebi-a-GCST90001708	3754	B cell	BAFF-R on IgD+ CD38br	MFI	103	-0.001	0.024	0.952	0.996	-0.009	0.056	0.872	-0.022	0.038	0.559	-0.081	0.079	0.303	-0.031	0.053	0.554
Inflammatory bowel disease	ebi-a-GCST90001709	3755	B cell	BAFF-R on IgD+ CD38dim	MFI	103	0.003	0.024	0.902	0.996	0.029	0.056	0.612	-0.016	0.037	0.662	-0.082	0.079	0.302	-0.015	0.055	0.784
Inflammatory bowel disease	ebi-a-GCST90001710	3755	B cell	BAFF-R on IgD- CD24-	MFI	103	0.013	0.024	0.585	0.996	0.052	0.056	0.357	0.032	0.039	0.411	-0.051	0.087	0.56	-0.007	0.055	0.906
Inflammatory bowel disease	ebi-a-GCST90001711	3755	B cell	BAFF-R on IgD- CD27-	MFI	103	0.005	0.024	0.826	0.996	0.026	0.056	0.649	0.014	0.038	0.716	-0.087	0.082	0.289	0.007	0.054	0.893
Inflammatory bowel disease	ebi-a-GCST90001712	3755	B cell	BAFF-R on IgD- CD38-	MFI	103	0.002	0.024	0.942	0.996	0.01	0.056	0.861	0.024	0.038	0.524	-0.084	0.081	0.299	0.008	0.052	0.87
Inflammatory bowel disease	ebi-a-GCST90001713	3757	B cell	BAFF-R on IgD- CD38br	MFI	103	0.019	0.025	0.451	0.996	0.003	0.06	0.965	0.049	0.038	0.2	0.069	0.093	0.458	0.062	0.059	0.288
Inflammatory bowel disease	ebi-a-GCST90001714	3755	B cell	BAFF-R on IgD- CD38dim	MFI	31	-0.013	0.042	0.758	0.996	0.036	0.08	0.654	0.022	0.066	0.741	-0.123	0.109	0.266	0.02	0.072	0.779
Inflammatory bowel disease	ebi-a-GCST90001715	3755	B cell	BAFF-R on memory B cell	MFI	103	-0.001	0.024	0.959	0.996	0.015	0.056	0.789	0.017	0.037	0.648	0.018	0.076	0.815	0.018	0.052	0.733
Inflammatory bowel disease	ebi-a-GCST90001716	3755	B cell	BAFF-R on naive-mature B cell	MFI	103	0.001	0.024	0.977	0.996	0.033	0.056	0.562	0.008	0.038	0.84	-0.086	0.081	0.289	0	0.056	0.997
Inflammatory bowel disease	ebi-a-GCST90001717	3755	B cell	BAFF-R on unsw mem	MFI	103	-0.004	0.024	0.88	0.996	0.009	0.056	0.87	0.016	0.038	0.672	-0.014	0.079	0.855	-0.01	0.052	0.849
Inflammatory bowel disease	ebi-a-GCST90001718	3755	B cell	BAFF-R on sw mem	MFI	103	0.006	0.024	0.815	0.996	0.014	0.056	0.798	0.035	0.037	0.355	-0.029	0.079	0.717	0.013	0.053	0.801
Inflammatory bowel disease	ebi-a-GCST90001719	3756	B cell	BAFF-R on IgD+	MFI	103	-0.008	0.024	0.724	0.996	0.018	0.056	0.744	-0.001	0.037	0.974	-0.026	0.076	0.735	-0.005	0.054	0.923
Inflammatory bowel disease	ebi-a-GCST90001720	3753	B cell	BAFF-R on transitional	MFI	103	0.001	0.024	0.981	0.996	-0.035	0.056	0.539	-0.042	0.039	0.274	-0.085	0.074	0.255	-0.048	0.054	0.384
Inflammatory bowel disease	ebi-a-GCST90001721	3754	B cell	CD19 on CD20-	MFI	103	0.009	0.023	0.692	0.996	0.033	0.054	0.548	-0.001	0.039	0.975	0.037	0.086	0.67	-0.004	0.054	0.937
Inflammatory bowel disease	ebi-a-GCST90001722	3692	B cell	CD19 on CD20- CD38-	MFI	103	0.02	0.023	0.383	0.996	0.038	0.055	0.487	0.001	0.039	0.986	-0.031	0.076	0.679	-0.019	0.047	0.682
Inflammatory bowel disease	ebi-a-GCST90001723	3754	B cell	CD19 on CD24+ CD27+	MFI	103	0.007	0.028	0.793	0.996	-0.003	0.066	0.968	0.039	0.038	0.305	0.038	0.088	0.662	0.026	0.053	0.623
Inflammatory bowel disease	ebi-a-GCST90001724	3754	B cell	CD19 on IgD+ CD24+	MFI	103	0.014	0.028	0.613	0.996	0.031	0.065	0.64	0.044	0.039	0.267	0.026	0.08	0.746	0.039	0.053	0.471
Inflammatory bowel disease	ebi-a-GCST90001725	3754	B cell	CD19 on IgD+ CD24-	MFI	103	0.006	0.025	0.806	0.996	0.028	0.06	0.647	0.035	0.038	0.352	-0.048	0.089	0.589	0.046	0.058	0.424
Inflammatory bowel disease	ebi-a-GCST90001726	3743	B cell	CD19 on IgD+ CD38-	MFI	103	0.005	0.025	0.834	0.996	0.043	0.059	0.469	0.006	0.038	0.872	-0.056	0.083	0.5	0.002	0.054	0.971
Inflammatory bowel disease	ebi-a-GCST90001727	1861	B cell	CD19 on IgD+ CD38- naive	MFI	102	0	0.031	0.992	0.996	0.063	0.074	0.394	0.02	0.049	0.68	0.019	0.099	0.851	0.066	0.072	0.358
Inflammatory bowel disease	ebi-a-GCST90001728	1864	B cell	CD19 on IgD+ CD38- unsw mem	MFI	102	0.03	0.034	0.384	0.996	0.002	0.081	0.982	0.038	0.052	0.465	0.004	0.099	0.969	-0.002	0.064	0.974
Inflammatory bowel disease	ebi-a-GCST90001729	3755	B cell	CD19 on IgD+ CD38br	MFI	103	-0.006	0.026	0.817	0.996	-0.024	0.062	0.706	-0.037	0.041	0.366	-0.033	0.083	0.689	-0.052	0.053	0.331
Inflammatory bowel disease	ebi-a-GCST90001730	3755	B cell	CD19 on IgD+ CD38dim	MFI	103	0.009	0.026	0.725	0.996	0.026	0.062	0.674	0.045	0.039	0.244	-0.058	0.081	0.48	0.036	0.053	0.501
Inflammatory bowel disease	ebi-a-GCST90001731	3753	B cell	CD19 on IgD- CD24-	MFI	103	-0.019	0.024	0.436	0.996	-0.024	0.057	0.682	0.019	0.039	0.624	0.016	0.09	0.859	0.032	0.06	0.595
Inflammatory bowel disease	ebi-a-GCST90001732	3754	B cell	CD19 on IgD- CD27-	MFI	103	-0.025	0.025	0.316	0.996	-0.043	0.059	0.471	-0.004	0.039	0.923	-0.022	0.094	0.82	0.062	0.06	0.305
Inflammatory bowel disease	ebi-a-GCST90001733	3755	B cell	CD19 on IgD- CD38-	MFI	103	-0.017	0.025	0.51	0.996	-0.05	0.06	0.404	0.004	0.038	0.921	-0.055	0.089	0.539	-0.001	0.055	0.991
Inflammatory bowel disease	ebi-a-GCST90001734	3756	B cell	CD19 on IgD- CD38br	MFI	103	0.003	0.025	0.909	0.996	0.043	0.06	0.477	-0.005	0.036	0.881	0.066	0.087	0.452	0.074	0.055	0.176
Inflammatory bowel disease	ebi-a-GCST90001735	3755	B cell	CD19 on IgD- CD38dim	MFI	103	-0.007	0.027	0.801	0.996	0.009	0.064	0.884	0.006	0.038	0.873	0.016	0.083	0.848	0.022	0.049	0.655
Inflammatory bowel disease	ebi-a-GCST90001736	3755	B cell	CD19 on memory B cell	MFI	103	0.007	0.027	0.787	0.996	-0.002	0.063	0.977	0	0.04	0.997	0.017	0.086	0.841	0.017	0.053	0.744
Inflammatory bowel disease	ebi-a-GCST90001737	3751	B cell	CD19 on naive-mature B cell	MFI	103	0.006	0.026	0.805	0.996	0.038	0.061	0.533	0.011	0.037	0.773	-0.063	0.095	0.507	0.043	0.059	0.476
Inflammatory bowel disease	ebi-a-GCST90001738	3754	B cell	CD19 on unsw mem	MFI	103	0.021	0.027	0.441	0.996	0.035	0.064	0.583	0.03	0.038	0.436	-0.024	0.081	0.77	0.006	0.048	0.899
Inflammatory bowel disease	ebi-a-GCST90001739	3755	B cell	CD19 on PB/PC	MFI	103	0.007	0.023	0.753	0.996	0.033	0.055	0.547	0.003	0.035	0.927	0.029	0.075	0.703	0	0.056	0.997
Inflammatory bowel disease	ebi-a-GCST90001740	3755	B cell	CD19 on sw mem	MFI	103	-0.004	0.027	0.879	0.996	-0.007	0.064	0.918	0.025	0.038	0.512	0.039	0.083	0.638	0.045	0.052	0.389
Inflammatory bowel disease	ebi-a-GCST90001741	3756	B cell	CD19 on IgD+	MFI	103	0.008	0.026	0.748	0.996	0.037	0.062	0.551	0.04	0.037	0.29	-0.059	0.09	0.514	0.053	0.054	0.332
Inflammatory bowel disease	ebi-a-GCST90001742	3755	B cell	CD19 on transitional	MFI	103	-0.014	0.026	0.592	0.996	-0.026	0.061	0.668	-0.027	0.04	0.495	-0.067	0.081	0.409	-0.039	0.051	0.438
Inflammatory bowel disease	ebi-a-GCST90001743	3758	B cell	CD20 on B cell	MFI	103	-0.021	0.024	0.389	0.996	-0.091	0.058	0.119	-0.08	0.037	0.032	-0.1	0.089	0.265	-0.111	0.058	0.058
Inflammatory bowel disease	ebi-a-GCST90001744	3703	B cell	CD20 on CD20- CD38-	MFI	103	0.014	0.023	0.552	0.996	0.056	0.055	0.315	0.034	0.037	0.368	-0.017	0.08	0.829	0.048	0.054	0.37
Inflammatory bowel disease	ebi-a-GCST90001745	3755	B cell	CD20 on CD24+ CD27+	MFI	103	-0.038	0.027	0.158	0.996	-0.123	0.062	0.052	-0.05	0.039	0.202	0.014	0.095	0.888	-0.086	0.065	0.191
Inflammatory bowel disease	ebi-a-GCST90001746	3755	B cell	CD20 on IgD+ CD24+	MFI	103	-0.038	0.025	0.129	0.97	-0.118	0.059	0.049	-0.048	0.037	0.196	-0.061	0.098	0.534	-0.129	0.072	0.075
Inflammatory bowel disease	ebi-a-GCST90001747	3755	B cell	CD20 on IgD+ CD24-	MFI	103	-0.013	0.023	0.579	0.996	-0.07	0.055	0.207	-0.045	0.038	0.234	0.029	0.09	0.745	-0.06	0.053	0.262
Inflammatory bowel disease	ebi-a-GCST90001748	3743	B cell	CD20 on IgD+ CD38-	MFI	103	-0.02	0.026	0.445	0.996	-0.059	0.061	0.338	-0.059	0.04	0.137	-0.066	0.085	0.438	-0.091	0.053	0.091
Inflammatory bowel disease	ebi-a-GCST90001749	1865	B cell	CD20 on IgD+ CD38- naive	MFI	102	-0.028	0.032	0.376	0.996	-0.041	0.075	0.581	-0.001	0.054	0.98	0.029	0.085	0.735	0.001	0.06	0.983
Inflammatory bowel disease	ebi-a-GCST90001750	1867	B cell	CD20 on IgD+ CD38- unsw mem	MFI	102	-0.043	0.032	0.173	0.996	-0.115	0.075	0.125	-0.079	0.053	0.136	-0.085	0.107	0.43	-0.092	0.079	0.248
Inflammatory bowel disease	ebi-a-GCST90001751	3755	B cell	CD20 on IgD+ CD38br	MFI	103	-0.017	0.023	0.47	0.996	-0.029	0.056	0.608	-0.032	0.04	0.43	-0.007	0.083	0.932	-0.026	0.056	0.637
Inflammatory bowel disease	ebi-a-GCST90001752	3755	B cell	CD20 on IgD+ CD38dim	MFI	103	-0.041	0.023	0.082	0.907	-0.104	0.055	0.062	-0.053	0.035	0.131	-0.022	0.082	0.785	-0.112	0.056	0.049
Inflammatory bowel disease	ebi-a-GCST90001753	3755	B cell	CD20 on IgD- CD24-	MFI	103	-0.041	0.026	0.117	0.96	-0.086	0.062	0.168	-0.037	0.04	0.349	-0.144	0.084	0.09	-0.04	0.054	0.457
Inflammatory bowel disease	ebi-a-GCST90001754	3755	B cell	CD20 on IgD- CD27-	MFI	89	-0.046	0.026	0.076	0.907	-0.093	0.061	0.129	-0.069	0.045	0.128	-0.083	0.091	0.362	-0.074	0.058	0.205
Inflammatory bowel disease	ebi-a-GCST90001755	3755	B cell	CD20 on IgD- CD38-	MFI	103	-0.05	0.025	0.049	0.824	-0.113	0.06	0.064	-0.083	0.041	0.042	-0.123	0.086	0.156	-0.097	0.051	0.062
Inflammatory bowel disease	ebi-a-GCST90001756	3757	B cell	CD20 on IgD- CD38br	MFI	103	-0.014	0.027	0.602	0.996	0.011	0.064	0.867	-0.009	0.038	0.816	-0.136	0.096	0.161	0.08	0.063	0.204
Inflammatory bowel disease	ebi-a-GCST90001757	3755	B cell	CD20 on IgD- CD38dim	MFI	102	-0.058	0.026	0.026	0.824	-0.104	0.061	0.092	-0.089	0.036	0.014	-0.12	0.087	0.171	-0.12	0.051	0.021
Inflammatory bowel disease	ebi-a-GCST90001758	3755	B cell	CD20 on memory B cell	MFI	103	-0.034	0.026	0.199	0.996	-0.131	0.061	0.034	-0.073	0.039	0.061	-0.092	0.096	0.341	-0.135	0.054	0.013
Inflammatory bowel disease	ebi-a-GCST90001759	3755	B cell	CD20 on naive-mature B cell	MFI	103	-0.019	0.024	0.423	0.996	-0.059	0.056	0.297	-0.043	0.037	0.246	-0.033	0.086	0.701	-0.058	0.055	0.293
Inflammatory bowel disease	ebi-a-GCST90001760	3755	B cell	CD20 on unsw mem	MFI	103	-0.03	0.026	0.243	0.996	-0.092	0.06	0.13	-0.049	0.037	0.191	-0.005	0.089	0.956	-0.095	0.062	0.132
Inflammatory bowel disease	ebi-a-GCST90001761	3755	B cell	CD20 on sw mem	MFI	103	-0.052	0.026	0.044	0.824	-0.104	0.061	0.088	-0.087	0.037	0.019	-0.105	0.075	0.164	-0.099	0.053	0.065
Inflammatory bowel disease	ebi-a-GCST90001762	3756	B cell	CD20 on IgD+	MFI	103	-0.016	0.023	0.498	0.996	-0.085	0.055	0.125	-0.063	0.037	0.091	-0.025	0.087	0.773	-0.096	0.058	0.101
Inflammatory bowel disease	ebi-a-GCST90001763	3755	B cell	CD20 on transitional	MFI	103	-0.015	0.023	0.515	0.996	0.01	0.056	0.859	0.006	0.039	0.876	0.028	0.083	0.742	0.002	0.059	0.968
Inflammatory bowel disease	ebi-a-GCST90001764	3752	B cell	CD24 on CD24+ CD27+	MFI	29	0.01	0.047	0.823	0.996	0.019	0.088	0.831	0.005	0.064	0.939	-0.015	0.112	0.894	0.008	0.065	0.909
Inflammatory bowel disease	ebi-a-GCST90001765	3753	B cell	CD24 on IgD+ CD24+	MFI	103	0.042	0.026	0.103	0.96	0.058	0.061	0.348	0.042	0.037	0.261	0.089	0.069	0.205	0.06	0.046	0.192
Inflammatory bowel disease	ebi-a-GCST90001766	3736	B cell	CD24 on IgD+ CD38-	MFI	103	0.023	0.024	0.339	0.996	0.078	0.058	0.178	0.033	0.037	0.368	0.002	0.077	0.977	0.052	0.056	0.353
Inflammatory bowel disease	ebi-a-GCST90001767	1863	B cell	CD24 on IgD+ CD38- unsw mem	MFI	102	0.082	0.035	0.018	0.824	0.101	0.082	0.221	0.118	0.055	0.032	0.104	0.131	0.43	0.127	0.087	0.147
Inflammatory bowel disease	ebi-a-GCST90001768	3753	B cell	CD24 on IgD+ CD38br	MFI	103	-0.005	0.023	0.847	0.996	0.001	0.055	0.985	-0.013	0.037	0.722	0.022	0.074	0.773	-0.003	0.051	0.945
Inflammatory bowel disease	ebi-a-GCST90001769	3746	B cell	CD24 on IgD- CD38-	MFI	103	0.022	0.025	0.367	0.996	0.042	0.058	0.471	0.069	0.04	0.079	-0.051	0.086	0.553	0.068	0.052	0.199
Inflammatory bowel disease	ebi-a-GCST90001770	3747	B cell	CD24 on IgD- CD38dim	MFI	29	-0.024	0.047	0.619	0.996	0.049	0.088	0.583	0.021	0.066	0.749	0.084	0.103	0.422	0.043	0.064	0.503
Inflammatory bowel disease	ebi-a-GCST90001771	3751	B cell	CD24 on memory B cell	MFI	103	0.036	0.025	0.15	0.996	0.075	0.06	0.211	0.06	0.039	0.123	0.113	0.074	0.133	0.063	0.05	0.212
Inflammatory bowel disease	ebi-a-GCST90001772	3753	B cell	CD24 on unsw mem	MFI	103	0.05	0.025	0.049	0.824	0.109	0.06	0.073	0.052	0.036	0.149	0.026	0.078	0.739	0.06	0.049	0.227
Inflammatory bowel disease	ebi-a-GCST90001773	3750	B cell	CD24 on sw mem	MFI	103	0.021	0.026	0.427	0.996	-0.012	0.062	0.845	0.038	0.04	0.346	0.147	0.079	0.066	0.057	0.051	0.274
Inflammatory bowel disease	ebi-a-GCST90001774	3754	B cell	CD24 on transitional	MFI	103	-0.003	0.025	0.919	0.996	0.063	0.059	0.286	0.017	0.04	0.675	0.081	0.075	0.288	0.043	0.05	0.386
Inflammatory bowel disease	ebi-a-GCST90001775	3758	B cell	CD25 on B cell	MFI	103	0.022	0.024	0.345	0.996	0.08	0.056	0.156	0.071	0.038	0.059	0.065	0.083	0.431	0.108	0.051	0.038
Inflammatory bowel disease	ebi-a-GCST90001776	3600	B cell	CD25 on CD20- CD38-	MFI	103	0	0.025	0.999	0.999	-0.016	0.061	0.792	0.023	0.038	0.555	-0.008	0.082	0.922	0.019	0.053	0.719
Inflammatory bowel disease	ebi-a-GCST90001777	3755	B cell	CD25 on CD24+ CD27+	MFI	103	0.014	0.023	0.543	0.996	0.053	0.055	0.331	0.044	0.038	0.244	0.029	0.083	0.729	0.054	0.052	0.297
Inflammatory bowel disease	ebi-a-GCST90001778	3755	B cell	CD25 on IgD+ CD24+	MFI	103	0.022	0.023	0.35	0.996	0.074	0.055	0.182	0.023	0.037	0.534	0.028	0.082	0.733	0.053	0.057	0.357
Inflammatory bowel disease	ebi-a-GCST90001779	3755	B cell	CD25 on IgD+ CD24-	MFI	103	0.015	0.023	0.525	0.996	0.022	0.055	0.696	0.041	0.036	0.249	-0.017	0.076	0.821	0.058	0.054	0.29
Inflammatory bowel disease	ebi-a-GCST90001780	3740	B cell	CD25 on IgD+ CD38-	MFI	103	0.009	0.023	0.698	0.996	0.079	0.055	0.154	0.009	0.036	0.791	-0.046	0.088	0.599	0.134	0.062	0.033
Inflammatory bowel disease	ebi-a-GCST90001781	1866	B cell	CD25 on IgD+ CD38- naive	MFI	102	0.023	0.032	0.474	0.996	0.023	0.075	0.759	0.094	0.051	0.065	0.063	0.1	0.53	0.084	0.071	0.243
Inflammatory bowel disease	ebi-a-GCST90001782	1868	B cell	CD25 on IgD+ CD38- unsw mem	MFI	102	0.035	0.031	0.259	0.996	0.044	0.073	0.551	0.104	0.053	0.048	0.131	0.109	0.232	0.1	0.074	0.181
Inflammatory bowel disease	ebi-a-GCST90001783	3754	B cell	CD25 on IgD+ CD38br	MFI	103	0.009	0.024	0.703	0.996	0.011	0.057	0.843	0.044	0.037	0.239	0.016	0.081	0.842	0.036	0.049	0.467
Inflammatory bowel disease	ebi-a-GCST90001784	3755	B cell	CD25 on IgD+ CD38dim	MFI	103	0.033	0.024	0.165	0.996	0.031	0.056	0.576	0.079	0.038	0.038	0.128	0.081	0.117	0.106	0.058	0.069
Inflammatory bowel disease	ebi-a-GCST90001785	3746	B cell	CD25 on IgD- CD24-	MFI	103	0.027	0.029	0.34	0.996	0.072	0.068	0.288	0.014	0.041	0.727	0.008	0.079	0.921	0	0.054	0.998
Inflammatory bowel disease	ebi-a-GCST90001786	3749	B cell	CD25 on IgD- CD27-	MFI	103	0.026	0.026	0.327	0.996	0.093	0.062	0.137	-0.001	0.04	0.972	-0.092	0.084	0.273	-0.018	0.054	0.741
Inflammatory bowel disease	ebi-a-GCST90001787	3755	B cell	CD25 on IgD- CD38-	MFI	103	0.019	0.024	0.437	0.996	0.083	0.057	0.146	0.058	0.04	0.147	0.057	0.086	0.508	0.065	0.059	0.273
Inflammatory bowel disease	ebi-a-GCST90001788	3754	B cell	CD25 on IgD- CD38br	MFI	103	0.013	0.024	0.586	0.996	0.036	0.056	0.524	0.015	0.036	0.68	0.043	0.089	0.628	0.087	0.053	0.103
Inflammatory bowel disease	ebi-a-GCST90001789	3755	B cell	CD25 on IgD- CD38dim	MFI	103	0.011	0.023	0.617	0.996	0.025	0.054	0.643	-0.002	0.04	0.968	0.012	0.079	0.877	0.003	0.053	0.954
Inflammatory bowel disease	ebi-a-GCST90001790	3755	B cell	CD25 on memory B cell	MFI	103	0.013	0.023	0.566	0.996	0.077	0.055	0.162	0.027	0.035	0.447	-0.012	0.089	0.893	0.066	0.061	0.283
Inflammatory bowel disease	ebi-a-GCST90001791	3755	B cell	CD25 on naive-mature B cell	MFI	103	0.014	0.024	0.553	0.996	0.04	0.056	0.48	0.028	0.037	0.451	-0.068	0.092	0.462	0.079	0.065	0.226
Inflammatory bowel disease	ebi-a-GCST90001792	3755	B cell	CD25 on unsw mem	MFI	103	0.02	0.023	0.391	0.996	0.076	0.055	0.165	0.022	0.036	0.551	-0.045	0.088	0.611	0.084	0.059	0.155
Inflammatory bowel disease	ebi-a-GCST90001793	3755	B cell	CD25 on sw mem	MFI	103	0.018	0.023	0.452	0.996	0.026	0.055	0.635	0.021	0.038	0.588	0.008	0.078	0.914	0.026	0.051	0.609
Inflammatory bowel disease	ebi-a-GCST90001794	3756	B cell	CD25 on IgD+	MFI	103	0.026	0.024	0.267	0.996	0.063	0.056	0.262	0.041	0.035	0.247	0.067	0.083	0.421	0.094	0.055	0.09
Inflammatory bowel disease	ebi-a-GCST90001795	3755	B cell	CD25 on transitional	MFI	103	0.016	0.023	0.502	0.996	0.009	0.055	0.871	0.011	0.036	0.766	-0.029	0.08	0.72	0.018	0.049	0.715
Inflammatory bowel disease	ebi-a-GCST90001796	3732	B cell	CD27 on CD20-	MFI	103	0.005	0.023	0.835	0.996	0.02	0.055	0.718	0.011	0.034	0.742	-0.036	0.079	0.65	-0.036	0.055	0.518
Inflammatory bowel disease	ebi-a-GCST90001797	3689	B cell	CD27 on CD20- CD38-	MFI	103	-0.014	0.023	0.528	0.996	-0.031	0.054	0.559	-0.007	0.037	0.844	-0.1	0.068	0.145	0.008	0.048	0.872
Inflammatory bowel disease	ebi-a-GCST90001798	3755	B cell	CD27 on CD24+ CD27+	MFI	103	-0.01	0.025	0.685	0.996	-0.051	0.059	0.39	-0.045	0.038	0.241	0.002	0.082	0.976	-0.034	0.054	0.527
Inflammatory bowel disease	ebi-a-GCST90001799	1869	B cell	CD27 on T cell	MFI	102	-0.002	0.03	0.947	0.996	-0.035	0.071	0.62	-0.035	0.053	0.511	-0.095	0.107	0.374	-0.048	0.073	0.511
Inflammatory bowel disease	ebi-a-GCST90001800	3754	B cell	CD27 on IgD+ CD24+	MFI	103	-0.01	0.025	0.682	0.996	-0.005	0.06	0.938	-0.04	0.037	0.275	-0.132	0.092	0.152	-0.09	0.058	0.125
Inflammatory bowel disease	ebi-a-GCST90001801	1867	B cell	CD27 on IgD+ CD38- unsw mem	MFI	102	-0.002	0.032	0.952	0.996	-0.054	0.075	0.47	-0.014	0.049	0.778	0.057	0.095	0.554	-0.013	0.07	0.85
Inflammatory bowel disease	ebi-a-GCST90001802	3755	B cell	CD27 on IgD- CD38-	MFI	103	0.003	0.025	0.899	0.996	0.044	0.058	0.456	0.009	0.039	0.812	-0.023	0.076	0.759	-0.008	0.055	0.879
Inflammatory bowel disease	ebi-a-GCST90001803	3740	B cell	CD27 on IgD- CD38br	MFI	103	0.001	0.024	0.962	0.996	-0.039	0.057	0.49	0.012	0.035	0.733	0.043	0.087	0.625	0.028	0.062	0.652
Inflammatory bowel disease	ebi-a-GCST90001804	3755	B cell	CD27 on IgD- CD38dim	MFI	103	-0.014	0.025	0.576	0.996	-0.024	0.059	0.691	-0.015	0.038	0.69	-0.043	0.074	0.565	-0.026	0.049	0.602
Inflammatory bowel disease	ebi-a-GCST90001805	3755	B cell	CD27 on memory B cell	MFI	103	-0.01	0.024	0.674	0.996	0.039	0.056	0.485	0.024	0.035	0.505	0.043	0.086	0.623	0.043	0.053	0.425
Inflammatory bowel disease	ebi-a-GCST90001806	3754	B cell	CD27 on unsw mem	MFI	103	-0.012	0.024	0.597	0.996	-0.061	0.056	0.273	-0.058	0.037	0.114	-0.061	0.078	0.437	-0.061	0.054	0.265
Inflammatory bowel disease	ebi-a-GCST90001807	3749	B cell	CD27 on PB/PC	MFI	103	0.011	0.023	0.621	0.996	0.058	0.055	0.296	0.023	0.037	0.526	0.057	0.073	0.436	0.014	0.052	0.787
Inflammatory bowel disease	ebi-a-GCST90001808	3755	B cell	CD27 on sw mem	MFI	103	-0.01	0.027	0.722	0.996	-0.031	0.064	0.623	-0.042	0.039	0.283	0.008	0.077	0.917	-0.021	0.055	0.699
Inflammatory bowel disease	ebi-a-GCST90001809	3728	B cell	CD38 on CD20-	MFI	103	-0.036	0.028	0.198	0.996	-0.044	0.067	0.514	-0.024	0.038	0.525	0.064	0.102	0.528	-0.055	0.067	0.416
Inflammatory bowel disease	ebi-a-GCST90001810	1865	B cell	CD38 on CD3- CD19-	MFI	102	-0.034	0.036	0.348	0.996	0.011	0.085	0.901	0.028	0.052	0.584	0.052	0.114	0.649	0.022	0.069	0.749
Inflammatory bowel disease	ebi-a-GCST90001811	3754	B cell	CD38 on IgD+ CD24-	MFI	103	0.001	0.028	0.957	0.996	0.019	0.066	0.774	-0.016	0.043	0.711	-0.129	0.088	0.148	-0.023	0.055	0.674
Inflammatory bowel disease	ebi-a-GCST90001812	3750	B cell	CD38 on IgD+ CD38br	MFI	103	0.018	0.023	0.441	0.996	0.051	0.055	0.359	0.076	0.036	0.036	0.084	0.07	0.236	0.079	0.05	0.121
Inflammatory bowel disease	ebi-a-GCST90001813	3752	B cell	CD38 on IgD+ CD38dim	MFI	103	0.029	0.027	0.284	0.996	0.054	0.064	0.4	0.035	0.041	0.395	0.024	0.089	0.792	0.038	0.054	0.477
Inflammatory bowel disease	ebi-a-GCST90001814	3742	B cell	CD38 on IgD- CD38br	MFI	103	-0.041	0.024	0.085	0.907	-0.022	0.056	0.701	-0.05	0.035	0.156	-0.026	0.08	0.747	-0.07	0.052	0.183
Inflammatory bowel disease	ebi-a-GCST90001815	3755	B cell	CD38 on IgD- CD38dim	MFI	103	0.025	0.028	0.374	0.996	0.062	0.066	0.354	0.02	0.04	0.607	-0.053	0.084	0.525	-0.005	0.055	0.923
Inflammatory bowel disease	ebi-a-GCST90001816	3754	B cell	CD38 on naive-mature B cell	MFI	103	0.007	0.028	0.804	0.996	0.038	0.067	0.567	-0.013	0.043	0.762	-0.06	0.095	0.531	-0.022	0.062	0.73
Inflammatory bowel disease	ebi-a-GCST90001817	3753	B cell	CD38 on PB/PC	MFI	103	-0.046	0.023	0.049	0.824	-0.044	0.055	0.424	-0.063	0.035	0.073	-0.058	0.082	0.481	-0.093	0.049	0.061
Inflammatory bowel disease	ebi-a-GCST90001818	3756	B cell	CD38 on IgD+	MFI	103	0.001	0.029	0.974	0.996	-0.001	0.068	0.986	-0.042	0.041	0.3	-0.055	0.093	0.557	-0.065	0.059	0.268
Inflammatory bowel disease	ebi-a-GCST90001819	3755	B cell	CD38 on transitional	MFI	103	0.016	0.026	0.541	0.996	0.113	0.061	0.07	0.028	0.036	0.438	0.007	0.084	0.933	0.068	0.047	0.148
Inflammatory bowel disease	ebi-a-GCST90001820	3754	B cell	IgD on IgD+ CD24+	MFI	103	0.001	0.024	0.976	0.996	-0.049	0.057	0.391	-0.031	0.039	0.428	0.001	0.087	0.99	-0.025	0.053	0.635
Inflammatory bowel disease	ebi-a-GCST90001821	3754	B cell	IgD on IgD+ CD24-	MFI	103	0.019	0.024	0.416	0.996	-0.008	0.056	0.881	0.016	0.04	0.693	-0.061	0.096	0.528	-0.02	0.064	0.749
Inflammatory bowel disease	ebi-a-GCST90001822	3740	B cell	IgD on IgD+ CD38-	MFI	103	-0.023	0.024	0.337	0.996	-0.101	0.056	0.075	-0.04	0.037	0.269	0.033	0.088	0.706	-0.078	0.052	0.132
Inflammatory bowel disease	ebi-a-GCST90001823	1865	B cell	IgD on IgD+ CD38- unsw mem	MFI	102	0.011	0.032	0.731	0.996	-0.051	0.075	0.496	-0.025	0.052	0.63	-0.02	0.096	0.835	-0.027	0.072	0.712
Inflammatory bowel disease	ebi-a-GCST90001824	3754	B cell	IgD on IgD+ CD38br	MFI	103	0.025	0.023	0.288	0.996	0.037	0.056	0.504	0.049	0.038	0.191	0.138	0.082	0.097	0.051	0.053	0.339
Inflammatory bowel disease	ebi-a-GCST90001825	3754	B cell	IgD on IgD+ CD38dim	MFI	103	0.007	0.024	0.755	0.996	-0.027	0.056	0.629	-0.02	0.039	0.601	-0.059	0.083	0.484	-0.045	0.051	0.381
Inflammatory bowel disease	ebi-a-GCST90001826	3731	B cell	IgD on unsw mem	MFI	103	-0.007	0.024	0.761	0.996	-0.122	0.056	0.032	-0.042	0.036	0.249	-0.046	0.072	0.527	-0.075	0.049	0.132
Inflammatory bowel disease	ebi-a-GCST90001827	3755	B cell	IgD on IgD+	MFI	103	0.003	0.024	0.913	0.996	-0.031	0.056	0.589	-0.049	0.04	0.217	-0.063	0.087	0.468	-0.057	0.056	0.313
Inflammatory bowel disease	ebi-a-GCST90001828	3755	B cell	IgD on transitional	MFI	103	0.011	0.024	0.651	0.996	0	0.056	0.997	0.021	0.039	0.587	-0.02	0.086	0.816	0.009	0.057	0.876
Inflammatory bowel disease	ebi-a-GCST90001829	3758	B cell	BAFF-R on B cell	MFI	103	-0.002	0.024	0.931	0.996	0.023	0.056	0.68	0.023	0.037	0.539	-0.033	0.074	0.658	0.016	0.053	0.763
Inflammatory bowel disease	ebi-a-GCST90001830	3746	B cell	BAFF-R on CD20-	MFI	99	0.025	0.026	0.337	0.996	0.007	0.061	0.912	0.051	0.037	0.169	-0.109	0.089	0.223	0.091	0.062	0.142
Inflammatory bowel disease	ebi-a-GCST90001831	2872	cDC	CD62L on CD62L+ myeloid DC	MFI	103	0.016	0.028	0.57	0.996	0.088	0.067	0.189	0.019	0.039	0.63	-0.04	0.09	0.654	0	0.057	0.994
Inflammatory bowel disease	ebi-a-GCST90001832	2872	cDC	CD62L on CD62L+ plasmacytoid DC	MFI	103	-0.033	0.026	0.202	0.996	0.102	0.06	0.092	-0.045	0.038	0.232	-0.136	0.102	0.183	-0.081	0.064	0.204
Inflammatory bowel disease	ebi-a-GCST90001833	2871	cDC	CD62L on CD62L+ DC	MFI	103	-0.018	0.027	0.51	0.996	0.112	0.061	0.071	-0.005	0.037	0.886	-0.041	0.093	0.659	0.042	0.054	0.434
Inflammatory bowel disease	ebi-a-GCST90001834	2848	cDC	CD62L on monocyte	MFI	95	0.034	0.032	0.288	0.996	0.102	0.074	0.171	0.044	0.046	0.332	0.087	0.096	0.366	0.078	0.055	0.159
Inflammatory bowel disease	ebi-a-GCST90001835	2849	cDC	CD62L on granulocyte	MFI	103	-0.003	0.027	0.913	0.996	-0.009	0.064	0.887	0.012	0.041	0.774	0.018	0.086	0.838	0.009	0.052	0.864
Inflammatory bowel disease	ebi-a-GCST90001836	1465	Myeloid cell	CD66b on CD66b++ myeloid cell	MFI	103	0.018	0.035	0.618	0.996	0.102	0.086	0.243	0.045	0.055	0.411	0.11	0.129	0.397	0.092	0.083	0.271
Inflammatory bowel disease	ebi-a-GCST90001837	1244	Myeloid cell	CD66b on Gr MDSC	MFI	103	-0.002	0.038	0.953	0.996	0.041	0.091	0.654	0.017	0.059	0.772	-0.003	0.116	0.98	0.038	0.084	0.651
Inflammatory bowel disease	ebi-a-GCST90001838	2910	Maturation stages of T cell	CD3 on naive CD8br	MFI	103	0.023	0.027	0.396	0.996	0.114	0.063	0.073	0.082	0.041	0.045	-0.017	0.087	0.841	0.076	0.052	0.144
Inflammatory bowel disease	ebi-a-GCST90001839	2912	Maturation stages of T cell	CD3 on EM CD8br	MFI	103	0.006	0.026	0.808	0.996	0.066	0.061	0.287	0.018	0.041	0.654	-0.057	0.095	0.555	0.057	0.06	0.349
Inflammatory bowel disease	ebi-a-GCST90001840	2911	Maturation stages of T cell	CD3 on TD CD8br	MFI	103	0.035	0.026	0.178	0.996	0.015	0.061	0.8	0.088	0.041	0.033	0.103	0.092	0.268	0.103	0.058	0.082
Inflammatory bowel disease	ebi-a-GCST90001841	2912	Maturation stages of T cell	CD3 on CM CD4+	MFI	91	0.002	0.029	0.945	0.996	0.103	0.066	0.119	0.064	0.044	0.149	0.096	0.091	0.294	0.115	0.062	0.068
Inflammatory bowel disease	ebi-a-GCST90001842	2910	Maturation stages of T cell	CD3 on Naive CD4+	MFI	103	0.002	0.026	0.935	0.996	0.05	0.062	0.427	0.049	0.041	0.238	-0.018	0.087	0.837	0.056	0.06	0.349
Inflammatory bowel disease	ebi-a-GCST90001843	2912	Maturation stages of T cell	CD3 on EM CD4+	MFI	103	-0.005	0.03	0.86	0.996	0.036	0.07	0.608	0.009	0.041	0.826	0.045	0.087	0.606	0.056	0.057	0.324
Inflammatory bowel disease	ebi-a-GCST90001844	2903	Maturation stages of T cell	CD3 on TD CD4+	MFI	101	-0.008	0.03	0.797	0.996	0.07	0.071	0.324	0.029	0.041	0.476	0.048	0.101	0.632	0.124	0.064	0.055
Inflammatory bowel disease	ebi-a-GCST90001845	2911	Maturation stages of T cell	CD3 on CD45RA- CD4+	MFI	103	0	0.029	0.99	0.996	0.104	0.066	0.121	0.043	0.041	0.29	0.025	0.087	0.774	0.081	0.056	0.15
Inflammatory bowel disease	ebi-a-GCST90001846	2910	Maturation stages of T cell	CD3 on CM CD8br	MFI	103	0.018	0.025	0.467	0.996	0.106	0.059	0.077	0.044	0.038	0.253	-0.08	0.088	0.367	0.076	0.061	0.212
Inflammatory bowel disease	ebi-a-GCST90001847	3060	TBNK	CD3 on HLA DR+ T cell	MFI	103	-0.032	0.025	0.202	0.996	-0.004	0.059	0.948	-0.021	0.038	0.588	-0.007	0.081	0.936	0.014	0.051	0.787
Inflammatory bowel disease	ebi-a-GCST90001848	3113	TBNK	CD3 on NKT	MFI	103	-0.024	0.029	0.412	0.996	0.075	0.068	0.27	-0.006	0.041	0.886	-0.09	0.1	0.367	0.05	0.061	0.409
Inflammatory bowel disease	ebi-a-GCST90001849	3060	TBNK	CD3 on HLA DR+ CD4+	MFI	103	-0.036	0.027	0.173	0.996	-0.012	0.063	0.847	-0.001	0.045	0.978	-0.136	0.085	0.112	-0.005	0.055	0.925
Inflammatory bowel disease	ebi-a-GCST90001850	3060	TBNK	CD3 on HLA DR+ CD8br	MFI	103	-0.023	0.025	0.352	0.996	-0.014	0.059	0.812	0.009	0.04	0.825	0.105	0.076	0.169	0.013	0.052	0.799
Inflammatory bowel disease	ebi-a-GCST90001851	2919	Treg	CD3 on T cell	MFI	103	-0.015	0.028	0.58	0.996	0.093	0.064	0.15	0.035	0.042	0.405	0.107	0.093	0.256	0.064	0.06	0.285
Inflammatory bowel disease	ebi-a-GCST90001852	2649	Treg	CD3 on CD39+ resting Treg	MFI	103	-0.041	0.026	0.112	0.96	-0.029	0.062	0.646	-0.042	0.044	0.33	-0.085	0.085	0.318	-0.063	0.062	0.314
Inflammatory bowel disease	ebi-a-GCST90001853	2919	Treg	CD3 on activated Treg	MFI	103	0.012	0.03	0.695	0.996	0.098	0.069	0.159	0.072	0.041	0.081	0.106	0.075	0.16	0.101	0.049	0.043
Inflammatory bowel disease	ebi-a-GCST90001854	2919	Treg	CD3 on CD39+ activated Treg	MFI	103	0.022	0.03	0.46	0.996	0.125	0.069	0.075	0.085	0.04	0.032	0.143	0.074	0.056	0.11	0.047	0.022
Inflammatory bowel disease	ebi-a-GCST90001855	2919	Treg	CD3 on secreting Treg	MFI	103	0.001	0.029	0.96	0.996	0.089	0.067	0.19	0.076	0.043	0.078	0.128	0.087	0.145	0.102	0.058	0.081
Inflammatory bowel disease	ebi-a-GCST90001856	2919	Treg	CD3 on CD39+ secreting Treg	MFI	103	0.012	0.026	0.652	0.996	0.086	0.061	0.158	0.03	0.044	0.49	-0.023	0.098	0.813	0.037	0.067	0.58
Inflammatory bowel disease	ebi-a-GCST90001857	2919	Treg	CD3 on activated & secreting Treg	MFI	103	0.009	0.029	0.758	0.996	0.098	0.069	0.155	0.089	0.041	0.029	0.085	0.079	0.29	0.095	0.054	0.081
Inflammatory bowel disease	ebi-a-GCST90001858	2919	Treg	CD3 on CD45RA+ CD4+	MFI	103	-0.01	0.027	0.707	0.996	0.086	0.063	0.179	0.021	0.043	0.629	-0.012	0.097	0.899	0.046	0.057	0.426
Inflammatory bowel disease	ebi-a-GCST90001859	2918	Treg	CD3 on CD8br	MFI	103	0.015	0.026	0.553	0.996	0.115	0.06	0.058	0.022	0.04	0.582	-0.122	0.096	0.206	-0.069	0.071	0.329
Inflammatory bowel disease	ebi-a-GCST90001860	2919	Treg	CD3 on CD39+ CD4+	MFI	103	0.02	0.028	0.472	0.996	0.1	0.067	0.138	0.077	0.044	0.077	0.048	0.077	0.537	0.091	0.054	0.095
Inflammatory bowel disease	ebi-a-GCST90001861	2919	Treg	CD3 on CD28+ CD4+	MFI	103	-0.014	0.026	0.601	0.996	0.069	0.061	0.264	0.013	0.04	0.742	0.011	0.091	0.901	0.011	0.055	0.836
Inflammatory bowel disease	ebi-a-GCST90001862	2918	Treg	CD3 on CD28+ DN (CD4-CD8-)	MFI	103	-0.035	0.027	0.188	0.996	-0.023	0.064	0.721	-0.016	0.044	0.726	0.023	0.092	0.799	0.031	0.058	0.593
Inflammatory bowel disease	ebi-a-GCST90001863	2919	Treg	CD3 on CD28+ CD45RA- CD8br	MFI	103	-0.002	0.025	0.929	0.996	0.067	0.06	0.263	0.017	0.041	0.677	0.064	0.082	0.436	0.035	0.055	0.523
Inflammatory bowel disease	ebi-a-GCST90001864	2919	Treg	CD3 on CD28+ CD45RA+ CD8br	MFI	103	0.006	0.026	0.815	0.996	0.129	0.061	0.036	0.051	0.04	0.21	0.067	0.083	0.418	0.067	0.055	0.22
Inflammatory bowel disease	ebi-a-GCST90001865	2919	Treg	CD3 on CD28- CD8br	MFI	103	0.04	0.027	0.136	0.97	0.139	0.062	0.027	0.045	0.039	0.254	-0.096	0.101	0.341	0.182	0.067	0.007
Inflammatory bowel disease	ebi-a-GCST90001866	2914	Treg	CD3 on CD39+ CD8br	MFI	103	0.005	0.025	0.85	0.996	0.143	0.06	0.018	0.084	0.04	0.036	-0.02	0.084	0.814	0.094	0.054	0.084
Inflammatory bowel disease	ebi-a-GCST90001867	2919	Treg	CD3 on CD4+	MFI	103	-0.012	0.027	0.647	0.996	0.081	0.063	0.205	0.004	0.042	0.933	0.024	0.088	0.785	0.024	0.058	0.677
Inflammatory bowel disease	ebi-a-GCST90001868	2919	Treg	CD3 on CD4 Treg	MFI	29	0.039	0.06	0.508	0.996	0.09	0.112	0.425	0.103	0.07	0.14	0.038	0.118	0.75	0.085	0.068	0.221
Inflammatory bowel disease	ebi-a-GCST90001869	2918	Treg	CD3 on resting Treg	MFI	103	-0.015	0.029	0.605	0.996	0.075	0.067	0.266	0.037	0.042	0.376	0.036	0.084	0.665	0.048	0.052	0.364
Inflammatory bowel disease	ebi-a-GCST90001870	1634	Myeloid cell	CD34 on HSC	MFI	103	-0.015	0.038	0.694	0.996	-0.024	0.092	0.795	-0.03	0.054	0.579	0.04	0.102	0.698	-0.001	0.07	0.983
Inflammatory bowel disease	ebi-a-GCST90001871	1247	Maturation stages of T cell	HVEM on T cell	MFI	103	-0.048	0.038	0.211	0.996	0	0.088	0.997	-0.045	0.063	0.468	-0.137	0.131	0.299	-0.054	0.087	0.54
Inflammatory bowel disease	ebi-a-GCST90001872	1247	Maturation stages of T cell	HVEM on naive CD8br	MFI	103	-0.017	0.039	0.653	0.996	0.053	0.089	0.554	0.033	0.059	0.581	0.014	0.116	0.903	0.014	0.071	0.843
Inflammatory bowel disease	ebi-a-GCST90001873	1247	Maturation stages of T cell	HVEM on EM CD8br	MFI	103	-0.062	0.038	0.108	0.96	-0.012	0.088	0.894	-0.038	0.065	0.551	0.014	0.13	0.913	-0.021	0.088	0.814
Inflammatory bowel disease	ebi-a-GCST90001874	1247	Maturation stages of T cell	HVEM on TD CD8br	MFI	103	-0.008	0.041	0.852	0.996	-0.01	0.094	0.916	-0.023	0.065	0.729	-0.087	0.126	0.49	-0.023	0.08	0.777
Inflammatory bowel disease	ebi-a-GCST90001875	1247	Maturation stages of T cell	HVEM on CD4+	MFI	103	-0.028	0.038	0.46	0.996	0.043	0.088	0.623	0.007	0.059	0.903	0.027	0.122	0.824	0.027	0.08	0.736
Inflammatory bowel disease	ebi-a-GCST90001876	1247	Maturation stages of T cell	HVEM on CM CD4+	MFI	103	-0.012	0.038	0.755	0.996	0.065	0.088	0.466	0.049	0.06	0.419	0.084	0.116	0.471	0.055	0.071	0.439
Inflammatory bowel disease	ebi-a-GCST90001877	1247	Maturation stages of T cell	HVEM on naive CD4+	MFI	103	-0.013	0.038	0.73	0.996	0.056	0.087	0.525	0.047	0.061	0.445	-0.009	0.117	0.937	0.065	0.077	0.401
Inflammatory bowel disease	ebi-a-GCST90001878	1247	Maturation stages of T cell	HVEM on EM CD4+	MFI	103	-0.05	0.038	0.186	0.996	0.003	0.087	0.971	-0.022	0.059	0.705	-0.023	0.124	0.852	-0.023	0.08	0.773
Inflammatory bowel disease	ebi-a-GCST90001879	1245	Maturation stages of T cell	HVEM on TD CD4+	MFI	103	-0.025	0.039	0.524	0.996	0.026	0.09	0.772	-0.045	0.061	0.462	-0.082	0.119	0.495	-0.028	0.078	0.716
Inflammatory bowel disease	ebi-a-GCST90001880	1247	Maturation stages of T cell	HVEM on CD45RA- CD4+	MFI	103	-0.021	0.038	0.58	0.996	0.055	0.087	0.525	0.016	0.061	0.796	0.003	0.117	0.978	0.028	0.078	0.715
Inflammatory bowel disease	ebi-a-GCST90001881	1247	Maturation stages of T cell	HVEM on CD8br	MFI	103	-0.063	0.037	0.093	0.923	0.008	0.086	0.925	-0.016	0.062	0.803	-0.082	0.128	0.523	-0.026	0.08	0.746
Inflammatory bowel disease	ebi-a-GCST90001882	1247	Maturation stages of T cell	HVEM on CM CD8br	MFI	103	-0.015	0.037	0.694	0.996	0.02	0.086	0.818	-0.01	0.062	0.873	-0.09	0.118	0.448	-0.005	0.079	0.949
Inflammatory bowel disease	ebi-a-GCST90001883	3113	TBNK	CD16-CD56 on NKT	MFI	103	-0.011	0.025	0.663	0.996	-0.052	0.06	0.387	-0.012	0.042	0.78	-0.116	0.084	0.17	-0.046	0.055	0.399
Inflammatory bowel disease	ebi-a-GCST90001884	3113	TBNK	CD16-CD56 on NK	MFI	103	-0.019	0.029	0.51	0.996	-0.029	0.067	0.672	-0.054	0.042	0.197	-0.007	0.084	0.938	-0.06	0.052	0.249
Inflammatory bowel disease	ebi-a-GCST90001885	2971	TBNK	CD16-CD56 on HLA DR+ NK	MFI	103	-0.026	0.025	0.296	0.996	-0.073	0.059	0.222	-0.063	0.041	0.123	-0.069	0.085	0.418	-0.074	0.055	0.18
Inflammatory bowel disease	ebi-a-GCST90001886	2920	Treg	CD28 on CD39+ activated Treg	MFI	103	0.021	0.027	0.436	0.996	0.073	0.063	0.254	0.063	0.042	0.133	0.102	0.095	0.285	0.066	0.06	0.275
Inflammatory bowel disease	ebi-a-GCST90001887	2920	Treg	CD28 on secreting Treg	MFI	103	-0.015	0.028	0.596	0.996	0.035	0.067	0.603	0.03	0.045	0.508	0.134	0.097	0.168	0.039	0.064	0.541
Inflammatory bowel disease	ebi-a-GCST90001888	2920	Treg	CD28 on CD39+ secreting Treg	MFI	103	0.038	0.025	0.133	0.97	0.072	0.059	0.231	0.055	0.042	0.188	0.048	0.087	0.585	0.038	0.056	0.5
Inflammatory bowel disease	ebi-a-GCST90001889	2920	Treg	CD28 on activated & secreting Treg	MFI	103	-0.016	0.028	0.569	0.996	0.053	0.066	0.429	0.018	0.042	0.675	0.023	0.101	0.823	0.029	0.064	0.654
Inflammatory bowel disease	ebi-a-GCST90001890	2920	Treg	CD28 on CD45RA+ CD4+	MFI	91	-0.015	0.038	0.696	0.996	0.101	0.087	0.251	0.045	0.045	0.312	0.017	0.098	0.859	0.062	0.066	0.349
Inflammatory bowel disease	ebi-a-GCST90001891	2920	Treg	CD28 on CD45RA- CD4 not Treg	MFI	103	0.019	0.029	0.501	0.996	0.133	0.066	0.049	0.054	0.045	0.233	0.005	0.086	0.95	0.072	0.056	0.204
Inflammatory bowel disease	ebi-a-GCST90001892	2920	Treg	CD28 on CD39+ CD4+	MFI	103	0.037	0.026	0.162	0.996	0.042	0.063	0.499	0.059	0.043	0.169	0.089	0.094	0.348	0.058	0.062	0.356
Inflammatory bowel disease	ebi-a-GCST90001893	2920	Treg	CD28 on CD28+ CD45RA- CD8br	MFI	103	-0.023	0.029	0.426	0.996	0.032	0.067	0.64	-0.047	0.041	0.254	-0.037	0.101	0.717	-0.051	0.061	0.402
Inflammatory bowel disease	ebi-a-GCST90001894	2920	Treg	CD28 on CD28+ CD4+	MFI	103	0.013	0.031	0.663	0.996	0.093	0.073	0.206	-0.01	0.043	0.814	-0.07	0.089	0.436	-0.023	0.061	0.713
Inflammatory bowel disease	ebi-a-GCST90001895	2919	Treg	CD28 on CD28+ DN (CD4-CD8-)	MFI	12	-0.06	0.072	0.399	0.996	-0.028	0.111	0.804	-0.03	0.074	0.685	0.008	0.122	0.949	-0.027	0.077	0.734
Inflammatory bowel disease	ebi-a-GCST90001896	2920	Treg	CD28 on CD28+ CD45RA+ CD8br	MFI	103	-0.025	0.044	0.575	0.996	0.096	0.104	0.359	0.054	0.044	0.22	-0.002	0.109	0.988	0.088	0.069	0.205
Inflammatory bowel disease	ebi-a-GCST90001897	2914	Treg	CD28 on CD39+ CD8br	MFI	103	-0.01	0.025	0.694	0.996	-0.038	0.06	0.528	-0.045	0.042	0.281	0.058	0.095	0.542	-0.024	0.059	0.686
Inflammatory bowel disease	ebi-a-GCST90001898	2920	Treg	CD28 on CD4+	MFI	103	0.016	0.032	0.609	0.996	0.122	0.074	0.102	0.064	0.042	0.126	0.037	0.09	0.68	0.065	0.057	0.26
Inflammatory bowel disease	ebi-a-GCST90001899	2920	Treg	CD28 on CD4 Treg	MFI	103	-0.015	0.028	0.599	0.996	0.051	0.066	0.441	0.038	0.041	0.364	0.04	0.089	0.657	0.024	0.059	0.687
Inflammatory bowel disease	ebi-a-GCST90001900	2919	Treg	CD28 on resting Treg	MFI	31	0.01	0.045	0.819	0.996	0.126	0.086	0.155	0.09	0.066	0.171	0.055	0.118	0.644	0.095	0.07	0.182
Inflammatory bowel disease	ebi-a-GCST90001901	2650	Treg	CD28 on CD39+ resting Treg	MFI	103	-0.058	0.029	0.048	0.824	-0.078	0.07	0.269	-0.033	0.044	0.456	0.069	0.094	0.465	-0.044	0.057	0.441
Inflammatory bowel disease	ebi-a-GCST90001902	2920	Treg	CD28 on activated Treg	MFI	103	-0.012	0.028	0.67	0.996	0.066	0.067	0.322	0.006	0.041	0.888	-0.024	0.096	0.802	0.011	0.061	0.854
Inflammatory bowel disease	ebi-a-GCST90001903	2871	cDC	CD86 on myeloid DC	MFI	103	-0.005	0.026	0.838	0.996	-0.069	0.062	0.268	-0.033	0.041	0.417	-0.057	0.091	0.531	-0.066	0.056	0.245
Inflammatory bowel disease	ebi-a-GCST90001904	2871	cDC	CD86 on CD62L+ myeloid DC	MFI	103	-0.013	0.026	0.617	0.996	-0.135	0.061	0.03	-0.08	0.04	0.049	-0.08	0.107	0.457	-0.125	0.061	0.044
Inflammatory bowel disease	ebi-a-GCST90001905	2850	cDC	CD86 on monocyte	MFI	103	-0.024	0.028	0.397	0.996	-0.037	0.067	0.583	-0.033	0.045	0.463	-0.073	0.102	0.474	-0.043	0.056	0.447
Inflammatory bowel disease	ebi-a-GCST90001906	2848	cDC	CD86 on granulocyte	MFI	103	-0.03	0.028	0.291	0.996	-0.023	0.066	0.725	-0.019	0.044	0.664	-0.095	0.093	0.307	-0.045	0.057	0.43
Inflammatory bowel disease	ebi-a-GCST90001907	2910	Maturation stages of T cell	CCR7 on naive CD4+	MFI	103	-0.003	0.032	0.924	0.996	-0.042	0.075	0.578	-0.014	0.04	0.735	-0.11	0.091	0.232	0.001	0.065	0.987
Inflammatory bowel disease	ebi-a-GCST90001908	2910	Maturation stages of T cell	CCR7 on naive CD8br	MFI	103	-0.025	0.031	0.43	0.996	-0.001	0.074	0.991	-0.023	0.041	0.571	-0.071	0.105	0.501	-0.014	0.067	0.835
Inflammatory bowel disease	ebi-a-GCST90001909	3112	TBNK	CD45 on CD14+ monocyte	MFI	103	0.006	0.027	0.817	0.996	-0.015	0.064	0.818	0.016	0.042	0.713	-0.006	0.084	0.945	0.027	0.059	0.651
Inflammatory bowel disease	ebi-a-GCST90001910	3112	TBNK	CD45 on B cell	MFI	103	0.018	0.024	0.46	0.996	0.046	0.057	0.421	0.017	0.038	0.665	-0.028	0.08	0.732	0.024	0.05	0.63
Inflammatory bowel disease	ebi-a-GCST90001911	3113	TBNK	CD45 on NK	MFI	103	-0.007	0.032	0.83	0.996	-0.109	0.075	0.151	-0.057	0.042	0.169	-0.081	0.104	0.438	-0.058	0.072	0.426
Inflammatory bowel disease	ebi-a-GCST90001912	2971	TBNK	CD45 on HLA DR+ NK	MFI	103	0.002	0.029	0.956	0.996	-0.074	0.068	0.278	0.031	0.042	0.454	0.027	0.079	0.733	0.027	0.057	0.637
Inflammatory bowel disease	ebi-a-GCST90001913	3112	TBNK	CD45 on granulocyte	MFI	103	0.047	0.026	0.067	0.907	0.071	0.061	0.242	0.049	0.041	0.227	0.143	0.092	0.125	0.064	0.058	0.274
Inflammatory bowel disease	ebi-a-GCST90001914	3113	TBNK	CD45 on lymphocyte	MFI	103	-0.008	0.026	0.766	0.996	0.013	0.062	0.841	0.005	0.042	0.911	-0.021	0.088	0.81	0.008	0.059	0.888
Inflammatory bowel disease	ebi-a-GCST90001915	3113	TBNK	CD45 on T cell	MFI	103	-0.011	0.026	0.683	0.996	0.047	0.061	0.447	0.041	0.039	0.3	0.144	0.089	0.107	0.037	0.06	0.538
Inflammatory bowel disease	ebi-a-GCST90001916	3113	TBNK	CD45 on CD4+	MFI	103	0.008	0.026	0.76	0.996	0.083	0.062	0.183	0.029	0.041	0.479	0.015	0.089	0.866	0.008	0.054	0.885
Inflammatory bowel disease	ebi-a-GCST90001917	3113	TBNK	CD45 on CD8br	MFI	103	0.004	0.024	0.859	0.996	0.034	0.057	0.547	0.023	0.036	0.514	0.067	0.077	0.389	0.059	0.051	0.25
Inflammatory bowel disease	ebi-a-GCST90001918	3060	TBNK	CD45 on HLA DR+ T cell	MFI	103	-0.012	0.026	0.653	0.996	0.039	0.061	0.526	0.02	0.041	0.621	-0.026	0.086	0.76	0.018	0.058	0.763
Inflammatory bowel disease	ebi-a-GCST90001919	3113	TBNK	CD45 on NKT	MFI	103	-0.023	0.025	0.375	0.996	0.049	0.06	0.415	0.015	0.04	0.699	-0.012	0.075	0.876	0.002	0.054	0.974
Inflammatory bowel disease	ebi-a-GCST90001920	3060	TBNK	CD45 on HLA DR+ CD4+	MFI	103	-0.002	0.025	0.942	0.996	0.098	0.059	0.098	0.05	0.041	0.217	0.052	0.086	0.547	0.052	0.055	0.346
Inflammatory bowel disease	ebi-a-GCST90001921	3060	TBNK	CD45 on HLA DR+ CD8br	MFI	103	0.016	0.026	0.52	0.996	0.094	0.06	0.122	0.062	0.042	0.135	0.044	0.086	0.608	0.065	0.052	0.214
Inflammatory bowel disease	ebi-a-GCST90001922	2920	Treg	CD127 on T cell	MFI	103	0.011	0.025	0.649	0.996	0.105	0.06	0.08	0.037	0.042	0.384	0.051	0.086	0.553	0.061	0.059	0.303
Inflammatory bowel disease	ebi-a-GCST90001923	2920	Treg	CD127 on CD45RA- CD4 not Treg	MFI	103	0.039	0.027	0.152	0.996	0.153	0.064	0.019	0.102	0.042	0.015	0.119	0.089	0.186	0.129	0.058	0.03
Inflammatory bowel disease	ebi-a-GCST90001924	2920	Treg	CD127 on CD28+ CD4+	MFI	103	0.042	0.029	0.157	0.996	0.117	0.069	0.093	0.063	0.043	0.137	-0.012	0.093	0.896	0.107	0.061	0.08
Inflammatory bowel disease	ebi-a-GCST90001925	2918	Treg	CD127 on CD28+ DN (CD4-CD8-)	MFI	103	-0.027	0.025	0.275	0.996	-0.072	0.059	0.221	-0.051	0.04	0.209	-0.053	0.09	0.561	-0.053	0.059	0.373
Inflammatory bowel disease	ebi-a-GCST90001926	2920	Treg	CD127 on granulocyte	MFI	103	-0.017	0.027	0.513	0.996	0.064	0.062	0.304	-0.002	0.042	0.971	0.026	0.084	0.755	0.018	0.056	0.754
Inflammatory bowel disease	ebi-a-GCST90001927	2920	Treg	CD127 on CD8br	MFI	103	-0.022	0.024	0.358	0.996	0.054	0.057	0.351	-0.02	0.04	0.619	-0.047	0.088	0.592	-0.007	0.054	0.895
Inflammatory bowel disease	ebi-a-GCST90001928	2920	Treg	CD127 on CD28+ CD45RA- CD8br	MFI	103	-0.014	0.026	0.586	0.996	-0.024	0.061	0.696	-0.019	0.042	0.656	0.033	0.087	0.707	-0.023	0.062	0.704
Inflammatory bowel disease	ebi-a-GCST90001929	2920	Treg	CD127 on CD28+ CD45RA+ CD8br	MFI	102	-0.012	0.027	0.656	0.996	0.027	0.065	0.679	0.011	0.039	0.785	0.058	0.078	0.457	0.058	0.053	0.272
Inflammatory bowel disease	ebi-a-GCST90001930	2920	Treg	CD127 on CD28- CD8br	MFI	103	0.029	0.026	0.262	0.996	0	0.061	0.995	0.019	0.044	0.661	0.026	0.081	0.751	0.03	0.061	0.625
Inflammatory bowel disease	ebi-a-GCST90001931	2920	Treg	CD127 on CD4+	MFI	29	-0.011	0.062	0.861	0.996	0.196	0.106	0.075	0.126	0.07	0.072	-0.022	0.155	0.888	0.114	0.067	0.1
Inflammatory bowel disease	ebi-a-GCST90001932	2920	Treg	CD127 on CD45RA+ CD4+	MFI	103	0.026	0.029	0.371	0.996	0.112	0.068	0.104	0.061	0.04	0.128	0.022	0.083	0.786	0.075	0.057	0.188
Inflammatory bowel disease	ebi-a-GCST90001933	3575	Treg	CD25 on CD45RA- CD4 not Treg	MFI	103	-0.003	0.026	0.9	0.996	0.143	0.059	0.018	0.047	0.04	0.239	0.015	0.091	0.873	0.051	0.052	0.33
Inflammatory bowel disease	ebi-a-GCST90001934	3575	Treg	CD25 on CD45RA+ CD4 not Treg	MFI	103	-0.028	0.028	0.307	0.996	0.1	0.064	0.123	0.033	0.036	0.355	0.074	0.069	0.288	0.064	0.046	0.173
Inflammatory bowel disease	ebi-a-GCST90001935	3575	Treg	CD25 on CD39+ CD4 Treg	MFI	103	-0.019	0.026	0.471	0.996	0.083	0.061	0.174	-0.025	0.038	0.514	-0.077	0.094	0.414	0.048	0.062	0.443
Inflammatory bowel disease	ebi-a-GCST90001936	3575	Treg	CD25 on CD4 Treg	MFI	103	-0.006	0.024	0.809	0.996	0.07	0.056	0.221	0.058	0.038	0.128	0.063	0.081	0.438	0.092	0.056	0.105
Inflammatory bowel disease	ebi-a-GCST90001937	3246	Treg	CD25 on resting Treg	MFI	103	-0.005	0.025	0.848	0.996	0.015	0.059	0.798	0.041	0.037	0.261	0.089	0.089	0.321	0.063	0.057	0.269
Inflammatory bowel disease	ebi-a-GCST90001938	3574	Treg	CD25 on CD39+ resting Treg	MFI	103	-0.005	0.025	0.844	0.996	-0.014	0.06	0.819	0.024	0.04	0.551	-0.076	0.09	0.396	-0.001	0.06	0.99
Inflammatory bowel disease	ebi-a-GCST90001939	3574	Treg	CD25 on activated Treg	MFI	103	0.007	0.025	0.769	0.996	0.132	0.057	0.021	0.067	0.036	0.062	0.103	0.088	0.248	0.127	0.057	0.029
Inflammatory bowel disease	ebi-a-GCST90001940	3574	Treg	CD25 on CD39+ activated Treg	MFI	103	-0.007	0.027	0.792	0.996	0.104	0.062	0.094	0.013	0.038	0.732	-0.179	0.109	0.103	0.136	0.057	0.018
Inflammatory bowel disease	ebi-a-GCST90001941	3574	Treg	CD25 on secreting Treg	MFI	103	-0.015	0.024	0.518	0.996	0.015	0.056	0.785	0.028	0.038	0.469	-0.015	0.082	0.857	0.014	0.055	0.796
Inflammatory bowel disease	ebi-a-GCST90001942	3574	Treg	CD25 on CD39+ secreting Treg	MFI	103	-0.013	0.024	0.58	0.996	0.014	0.057	0.809	-0.005	0.037	0.893	-0.004	0.082	0.957	0.043	0.057	0.456
[truncated: 179 more rows]

## Sheet: 4
Supplementary Table S4. Heterogeneity and horizontal pleiotropy in MR analyses of the causal effects of inflammatory bowel disease on immune cells.
[truncated: 732 more rows]

[truncated: 8 more sheets: 5, 6, 7, 8, 9, 10, 11, 12]
